# Supplementary material for: Expression Profiles of tRNA-Derived Small RNAs and Their Potential Roles in Primary Nasopharyngeal Carcinoma
Source: Front Mol Biosci. 2021 Dec 20;8:780621. doi: 10.3389/fmolb.2021.780621 (PMC8722782; doi:10.3389/fmolb.2021.780621)
Supplement: Supplementary file 1 [file Table2.XLSX]

## Sheet: tRF-1-28-Val-CAC-2
Seqname	GeneSymbol	Type	Diagrams	Total	Context+	Structure	Energy	8mer-1a	7mer-m8	7mer-1a	Imperfect	UTR Length
ENST00000400590	ZDHHC20	Coding	Click Me	3	-0.714	468	-49.36	1	2	0	0	4527
ENST00000345127	PRICKLE1	Coding	Click Me	2	-0.698	297	-34.49	2	0	0	0	3052
ENST00000425570	ZNF418	Coding	Click Me	3	-0.692	482	-63.19	2	1	0	0	989
ENST00000349139	WDR3	Coding	Click Me	2	-0.673	321	-31.58	2	0	0	0	7095
ENST00000646139	TECTB	Coding	Click Me	2	-0.662	308	-32.79	2	0	0	0	1723
ENST00000381007	SGTB	Coding	Click Me	2	-0.66	304	-33.39	2	0	0	0	4318
ENST00000262646	RAB2A	Coding	Click Me	3	-0.646	471	-55.47	1	2	0	0	3774
ENST00000306503	SOCS5	Coding	Click Me	3	-0.626	444	-54.03	3	0	0	0	6583
ENST00000397165	ZNF682	Coding	Click Me	2	-0.616	321	-36.72	2	0	0	0	1587
ENST00000344641	MRRF	Coding	Click Me	2	-0.612	316	-39.59	2	0	0	0	8604
ENST00000491415	UTP25	Coding	Click Me	3	-0.609	459	-53.42	2	1	0	0	6118
ENST00000359358	KLHL14	Coding	Click Me	2	-0.603	317	-40.88	2	0	0	0	4293
ENST00000017003	XYLT2	Coding	Click Me	2	-0.602	328	-39.87	2	0	0	0	894
HBMT00001159081	CATG00000079193.1	Coding	Click Me	2	-0.602	330	-35.56	2	0	0	0	1000
ENST00000322940	FAM206A	Coding	Click Me	2	-0.593	312	-31.38	2	0	0	0	1930
ENST00000218432	PIN4	Coding	Click Me	2	-0.582	295	-30.54	2	0	0	0	1412
ENST00000376351	GPR158	Coding	Click Me	2	-0.564	310	-37.99	2	0	0	0	2954
ENST00000644371	ABHD5	Coding	Click Me	2	-0.562	324	-30.56	2	0	0	0	4193
ENST00000612570	NDFIP2	Coding	Click Me	2	-0.562	323	-36.68	1	0	1	0	3557
ENST00000346618	E2F3	Coding	Click Me	2	-0.556	307	-37.8	2	0	0	0	3284
ENST00000504087	ANKRD50	Coding	Click Me	2	-0.554	302	-31.1	1	1	0	0	3469
ENST00000455480	ACAD10	Coding	Click Me	2	-0.551	291	-28.08	2	0	0	0	621
ENST00000366898	PRKN	Coding	Click Me	2	-0.531	302	-38.03	2	0	0	0	2690
ENST00000391898	CARD8	Coding	Click Me	2	-0.531	311	-33.33	2	0	0	0	3606
ENST00000374580	BMPR2	Coding	Click Me	2	-0.53	302	-37.71	1	1	0	0	7805
ENST00000231509	NR3C1	Coding	Click Me	2	-0.523	298	-45.34	1	1	0	0	727
ENST00000262990	ZNF330	Coding	Click Me	2	-0.516	311	-40.43	1	1	0	0	708
ENST00000305428	KIAA1024	Coding	Click Me	2	-0.516	305	-31.66	2	0	0	0	3916
ENST00000556489	PROX2	Coding	Click Me	2	-0.509	316	-46.92	1	1	0	0	2099
ENST00000297405	CSMD3	Coding	Click Me	2	-0.495	290	-42.6	1	1	0	0	1843
ENST00000604646	MTRNR2L11	Coding	Click Me	2	-0.494	311	-30.36	1	1	0	0	528
ENST00000397545	CCDC40	Coding	Click Me	2	-0.492	281	-37.86	1	1	0	0	838
ENST00000281182	ACAD8	Coding	Click Me	3	-0.49	447	-55.51	1	2	0	0	2415
ENST00000209884	KLHL20	Coding	Click Me	2	-0.488	286	-29.16	1	1	0	0	2285
ENST00000339673	DMP1	Coding	Click Me	2	-0.482	285	-36.48	2	0	0	0	1041
ENST00000358431	KIAA1671	Coding	Click Me	2	-0.477	313	-37.22	1	1	0	0	5043
MICT00000377436	CATG00000114077.1	Coding	Click Me	3	-0.475	466	-49.88	1	2	0	0	1000
ENST00000378933	TAB3	Coding	Click Me	2	-0.471	311	-46.69	1	1	0	0	3985
ENST00000238146	DDX55	Coding	Click Me	2	-0.466	312	-32.42	1	1	0	0	1537
ENST00000389100	RNF180	Coding	Click Me	2	-0.463	301	-35.28	2	0	0	0	3055
ENST00000448108	TAF1D	Coding	Click Me	2	-0.462	299	-36.65	1	1	0	0	5188
ENST00000247470	PYCARD	Coding	Click Me	2	-0.459	311	-38.53	2	0	0	0	2247
ENST00000332843	COLEC10	Coding	Click Me	2	-0.456	312	-37.91	1	1	0	0	9372
ENST00000324194	SLC25A36	Coding	Click Me	2	-0.454	309	-43.76	1	1	0	0	197
ENST00000367660	ABRACL	Coding	Click Me	2	-0.442	304	-30.13	1	1	0	0	3912
ENCT00000319973	CATG00000068853.1	Coding	Click Me	2	-0.441	307	-35.23	1	0	1	0	1000
ENST00000274569	PCYOX1L	Coding	Click Me	2	-0.436	285	-40.09	2	0	0	0	1004
ENST00000396596	SGK3	Coding	Click Me	2	-0.428	314	-35.1	1	1	0	0	2439
ENST00000398015	EPHB1	Coding	Click Me	3	-0.427	445	-55.56	0	3	0	0	1347
ENST00000367723	SUCO	Coding	Click Me	1	-0.426	159	-14.87	1	0	0	0	1576
ENST00000554922	EML5	Coding	Click Me	2	-0.423	316	-41.3	1	1	0	0	3580
ENST00000490337	KCNAB1	Coding	Click Me	2	-0.418	312	-37.98	1	1	0	0	1798
ENST00000261250	C12orf4	Coding	Click Me	2	-0.41	292	-31.9	2	0	0	0	4321
ENST00000361675	CALD1	Coding	Click Me	2	-0.41	308	-38.09	1	1	0	0	1001
ENST00000493960	FAM208A	Coding	Click Me	2	-0.409	282	-41.95	1	1	0	0	3656
ENST00000343139	HLA-DQA1	Coding	Click Me	2	-0.409	318	-44.67	1	1	0	0	721
ENST00000523731	INTS8	Coding	Click Me	1	-0.405	158	-15.83	1	0	0	0	1512
ENST00000644252	DSE	Coding	Click Me	2	-0.405	307	-32.77	2	0	0	0	7512
ENST00000368918	GABPB2	Coding	Click Me	1	-0.403	150	-13.99	1	0	0	0	7286
ENST00000381482	STK35	Coding	Click Me	2	-0.399	292	-38.87	1	1	0	0	4809
ENST00000505459	SRP19	Coding	Click Me	2	-0.399	283	-36.75	0	2	0	0	2511
ENST00000514135	TMEM161B	Coding	Click Me	2	-0.398	308	-37.38	1	1	0	0	4482
ENST00000319264	LURAP1L	Coding	Click Me	1	-0.395	158	-20.27	1	0	0	0	1699
ENST00000409502	PPM1M	Coding	Click Me	1	-0.393	159	-17.14	1	0	0	0	785
ENST00000457354	TMX1	Coding	Click Me	1	-0.392	151	-13.97	1	0	0	0	4541
ENCT00000293815	CATG00000061733.1	Coding	Click Me	1	-0.392	154	-15.66	1	0	0	0	1000
ENST00000323460	SENP5	Coding	Click Me	1	-0.39	157	-19.56	1	0	0	0	4548
ENST00000399398	RNF222	Coding	Click Me	2	-0.39	303	-38.77	2	0	0	0	2090
ENST00000393760	ZDHHC16	Coding	Click Me	2	-0.39	291	-44.92	1	1	0	0	472
ENST00000406071	DCDC1	Coding	Click Me	1	-0.389	162	-19.03	1	0	0	0	1769
MICT00000163778	CATG00000037934.1	Coding	Click Me	2	-0.388	324	-42.15	1	1	0	0	1000
HBMT00000379340	CATG00000013940.1	Coding	Click Me	2	-0.387	286	-46.11	1	1	0	0	1000
ENST00000254630	PTCD3	Coding	Click Me	2	-0.386	300	-39.76	0	2	0	0	4598
ENST00000361906	TMEM184B	Coding	Click Me	1	-0.386	160	-19.34	1	0	0	0	5074
ENST00000541917	KIAA2012	Coding	Click Me	2	-0.385	286	-37.48	1	1	0	0	506
ENST00000300179	NYAP1	Coding	Click Me	1	-0.384	150	-15.5	1	0	0	0	898
ENST00000302632	P2RY12	Coding	Click Me	1	-0.384	157	-16.89	1	0	0	0	974
ENST00000294064	NEU3	Coding	Click Me	2	-0.382	300	-38.03	1	1	0	0	4434
ENST00000556816	ISCA2	Coding	Click Me	1	-0.381	159	-16.03	1	0	0	0	4759
ENST00000579534	POLI	Coding	Click Me	1	-0.38	149	-14.94	1	0	0	0	3785
ENST00000333437	TEX19	Coding	Click Me	2	-0.38	335	-50.52	2	0	0	0	1131
ENST00000339452	DCHS2	Coding	Click Me	1	-0.379	154	-15.23	1	0	0	0	584
ENST00000457408	TMED4	Coding	Click Me	1	-0.379	165	-20	1	0	0	0	4410
ENST00000361445	MTOR	Coding	Click Me	2	-0.378	290	-37.41	2	0	0	0	950
ENST00000377495	TMEM236	Coding	Click Me	3	-0.377	465	-52.82	1	0	2	0	4364
ENST00000296422	SLC9B1	Coding	Click Me	1	-0.376	166	-19.09	1	0	0	0	189
ENST00000445930	PSMC6	Coding	Click Me	1	-0.376	168	-16.16	1	0	0	0	970
ENST00000309446	KLF7	Coding	Click Me	2	-0.374	309	-43.63	1	1	0	0	7076
ENST00000435510	NRBF2	Coding	Click Me	1	-0.372	160	-26.2	1	0	0	0	813
ENST00000367090	TMEM181	Coding	Click Me	1	-0.37	185	-28.19	1	0	0	0	3547
ENST00000334438	OR10T2	Coding	Click Me	1	-0.37	164	-16.95	1	0	0	0	50
ENST00000295666	IGFBP7	Coding	Click Me	1	-0.368	158	-16.87	1	0	0	0	558
ENST00000439696	ZFP36L1	Coding	Click Me	2	-0.367	325	-37.62	0	2	0	0	1891
ENST00000399451	ANKRD28	Coding	Click Me	1	-0.366	158	-17.87	1	0	0	0	3206
ENST00000330688	RARB	Coding	Click Me	2	-0.366	322	-45.94	1	1	0	0	1316
ENST00000369940	IRAK1BP1	Coding	Click Me	2	-0.365	304	-30.25	1	1	0	0	4768
ENST00000401707	POP1	Coding	Click Me	2	-0.365	313	-47.64	1	1	0	0	1905
ENST00000319170	RAPH1	Coding	Click Me	1	-0.364	153	-16.82	1	0	0	0	5755
ENST00000434826	C4orf45	Coding	Click Me	1	-0.364	143	-17.25	1	0	0	0	569
ENST00000228437	PRDM4	Coding	Click Me	1	-0.363	165	-18.85	1	0	0	0	1344
ENST00000344768	FRMD6	Coding	Click Me	2	-0.362	314	-37.61	0	2	0	0	907
ENST00000368655	GATAD2B	Coding	Click Me	1	-0.362	147	-17.84	1	0	0	0	5452
ENST00000370747	IFI44	Coding	Click Me	1	-0.361	163	-22.49	1	0	0	0	267
ENST00000295087	ARL5A	Coding	Click Me	1	-0.361	154	-14.01	1	0	0	0	7005
ENST00000340990	ADIPOR1	Coding	Click Me	1	-0.361	159	-16.16	1	0	0	0	750
ENST00000376059	AIF1	Coding	Click Me	1	-0.36	151	-18.37	1	0	0	0	121
ENST00000376257	TCF19	Coding	Click Me	2	-0.359	287	-35.78	2	0	0	0	1629
ENST00000228825	ARPC3	Coding	Click Me	1	-0.359	152	-13.86	1	0	0	0	721
ENST00000405633	MS4A15	Coding	Click Me	2	-0.359	315	-36.17	0	2	0	0	1016
HBMT00000708405	CATG00000039203.1	Coding	Click Me	1	-0.358	158	-14.7	1	0	0	0	1000
ENST00000641817	OR51D1	Coding	Click Me	1	-0.358	177	-28.17	1	0	0	0	2295
ENST00000599672	EMG1	Coding	Click Me	2	-0.357	311	-39.69	1	1	0	0	4132
ENST00000398986	MS4A4E	Coding	Click Me	1	-0.356	158	-16.91	1	0	0	0	50
ENST00000379715	EEF1E1	Coding	Click Me	1	-0.355	161	-20.05	1	0	0	0	874
ENST00000299697	TK2	Coding	Click Me	2	-0.354	323	-45.44	0	2	0	0	3965
ENST00000277746	NRBF2	Coding	Click Me	1	-0.354	160	-26.2	1	0	0	0	883
ENST00000354666	ELOVL2	Coding	Click Me	2	-0.354	291	-40.99	1	1	0	0	3027
ENST00000361085	ZNF37A	Coding	Click Me	2	-0.354	295	-33.1	0	1	1	0	6707
ENST00000583931	ANP32E	Coding	Click Me	1	-0.353	172	-24.18	1	0	0	0	2273
ENST00000344646	ZFAND4	Coding	Click Me	1	-0.353	169	-21.75	1	0	0	0	3080
ENST00000316448	CALR	Coding	Click Me	1	-0.352	150	-15.61	1	0	0	0	1679
ENST00000366672	GALNT2	Coding	Click Me	1	-0.352	164	-20.95	1	0	0	0	4816
ENST00000311202	DNAH12	Coding	Click Me	1	-0.35	143	-12.62	1	0	0	0	496
ENST00000520539	UBR5	Coding	Click Me	2	-0.35	311	-34.31	2	0	0	0	2028
ENST00000476832	ALG2	Coding	Click Me	1	-0.35	140	-17.79	1	0	0	0	1509
ENST00000395961	BCAS1	Coding	Click Me	1	-0.349	157	-14.55	1	0	0	0	1381
ENST00000265074	NPR3	Coding	Click Me	2	-0.349	309	-32.78	1	1	0	0	5379
ENST00000376480	NPPA	Coding	Click Me	1	-0.349	157	-19.69	1	0	0	0	300
ENST00000253925	PPFIA1	Coding	Click Me	2	-0.348	326	-43.86	0	2	0	0	1511
ENST00000216294	SNAPC1	Coding	Click Me	1	-0.348	147	-13.43	1	0	0	0	1445
ENST00000263207	ARVCF	Coding	Click Me	1	-0.347	152	-17.01	1	0	0	0	893
ENST00000306077	TMEM43	Coding	Click Me	1	-0.347	164	-20.84	1	0	0	0	3377
ENST00000380172	MTAP	Coding	Click Me	1	-0.347	165	-17.86	1	0	0	0	5227
ENST00000388918	TYRP1	Coding	Click Me	2	-0.347	294	-34.97	1	1	0	0	7628
MICT00000382669	CATG00000112890.1	Coding	Click Me	1	-0.346	165	-15.64	1	0	0	0	1000
ENST00000529246	C6orf141	Coding	Click Me	2	-0.345	312	-33.15	0	2	0	0	568
ENST00000239223	DUSP1	Coding	Click Me	1	-0.345	147	-18.73	1	0	0	0	1875
MICT00000258363	CATG00000063513.1	Coding	Click Me	1	-0.345	155	-19.76	1	0	0	0	1000
ENST00000304523	LDB2	Coding	Click Me	1	-0.344	140	-14.53	1	0	0	0	1102
ENST00000216727	PABPN1	Coding	Click Me	1	-0.344	142	-12.59	1	0	0	0	903
ENCT00000296543	CATG00000062558.1	Coding	Click Me	1	-0.344	168	-16.54	1	0	0	0	1000
ENST00000553781	BCL2L2-PABPN1	Coding	Click Me	1	-0.344	142	-12.59	1	0	0	0	903
ENST00000428670	ATP2B1	Coding	Click Me	1	-0.344	149	-15.33	1	0	0	0	2912
ENCT00000166267	CATG00000029147.1	Coding	Click Me	2	-0.344	314	-38.71	1	1	0	0	1000
ENST00000409261	NCKAP5	Coding	Click Me	2	-0.343	301	-26.73	0	2	0	0	1490
ENST00000614616	CHD1	Coding	Click Me	1	-0.343	157	-16.84	1	0	0	0	2395
ENST00000258884	ABHD17C	Coding	Click Me	1	-0.343	151	-20.11	1	0	0	0	1251
ENST00000356865	ATP10A	Coding	Click Me	1	-0.343	156	-15.27	1	0	0	0	2068
ENST00000319172	TMEM39A	Coding	Click Me	3	-0.342	447	-51.29	0	2	1	0	3021
ENST00000543764	CELF6	Coding	Click Me	1	-0.342	150	-19.75	1	0	0	0	466
ENST00000341162	FCF1	Coding	Click Me	2	-0.342	311	-42.37	0	2	0	0	3688
ENST00000282570	GMCL1	Coding	Click Me	1	-0.342	163	-18.04	1	0	0	0	2392
uc002auj.2	AC009690.1	Coding	Click Me	1	-0.342	150	-19.75	1	0	0	0	1644
ENST00000396833	MDP1	Coding	Click Me	1	-0.342	155	-15.64	1	0	0	0	109
ENST00000261349	LRP6	Coding	Click Me	1	-0.34	146	-15.23	1	0	0	0	5101
ENST00000373004	SRPX2	Coding	Click Me	1	-0.34	158	-16.95	1	0	0	0	4806
ENST00000373521	PABPC1L2B	Coding	Click Me	1	-0.339	144	-14.87	1	0	0	0	1467
ENST00000396878	ZNF213	Coding	Click Me	1	-0.339	151	-18.54	1	0	0	0	1458
ENST00000425538	MYOCD	Coding	Click Me	1	-0.338	145	-15.73	1	0	0	0	5305
ENST00000341700	GNA14	Coding	Click Me	1	-0.338	155	-16.58	1	0	0	0	900
ENST00000326737	HARBI1	Coding	Click Me	1	-0.338	159	-16.87	1	0	0	0	2268
MICT00000250069	CATG00000066041.1	Coding	Click Me	2	-0.338	285	-41.98	1	1	0	0	1000
ENST00000316586	STK25	Coding	Click Me	2	-0.338	297	-31.34	0	2	0	0	2988
ENST00000375754	SYK	Coding	Click Me	1	-0.338	148	-24.96	1	0	0	0	2960
ENST00000261038	DIRC2	Coding	Click Me	2	-0.337	307	-37.08	1	1	0	0	1761
ENST00000326866	ZFP42	Coding	Click Me	1	-0.337	151	-18.43	1	0	0	0	1310
ENST00000383701	EOGT	Coding	Click Me	2	-0.337	305	-30.07	1	1	0	0	2417
ENST00000317370	SLC2A4	Coding	Click Me	1	-0.337	159	-16.54	1	0	0	0	1628
ENST00000370706	ZNF451	Coding	Click Me	1	-0.337	167	-20.38	1	0	0	0	1838
ENST00000543818	LRTM2	Coding	Click Me	1	-0.336	158	-19.52	1	0	0	0	2031
ENST00000358649	PASK	Coding	Click Me	1	-0.336	173	-19.18	1	0	0	0	269
ENST00000431078	CNTNAP5	Coding	Click Me	1	-0.336	166	-20.88	1	0	0	0	6946
ENST00000264808	PRDM5	Coding	Click Me	2	-0.336	331	-41.87	0	2	0	0	3198
ENST00000243056	HOXC13	Coding	Click Me	2	-0.336	314	-49.05	1	1	0	0	1288
ENST00000441222	USP46	Coding	Click Me	2	-0.336	302	-38.02	1	1	0	0	6679
ENST00000400191	EPHB2	Coding	Click Me	1	-0.335	162	-23.17	1	0	0	0	1458
ENST00000215906	ASPHD2	Coding	Click Me	1	-0.335	152	-20.49	1	0	0	0	1809
ENST00000260327	CTDSPL2	Coding	Click Me	1	-0.335	153	-16.64	1	0	0	0	4864
ENST00000334636	CYP2R1	Coding	Click Me	1	-0.335	159	-18.86	1	0	0	0	682
ENST00000447370	SIGLEC11	Coding	Click Me	2	-0.335	308	-55.71	1	1	0	0	985
ENST00000375337	FBP2	Coding	Click Me	1	-0.334	167	-27.09	1	0	0	0	224
ENST00000272542	SLC20A1	Coding	Click Me	1	-0.334	165	-18.56	1	0	0	0	802
ENST00000376854	C9orf40	Coding	Click Me	1	-0.334	155	-15.83	1	0	0	0	1467
ENST00000324868	YARS2	Coding	Click Me	1	-0.334	144	-18.13	1	0	0	0	2842
ENST00000394697	ADCY7	Coding	Click Me	1	-0.334	151	-14.71	1	0	0	0	2630
ENST00000371847	SPATA6	Coding	Click Me	1	-0.333	161	-17.24	1	0	0	0	3341
ENST00000547378	RP11-176H8.1	Coding	Click Me	1	-0.333	142	-13.76	1	0	0	0	234
ENST00000325157	ENTHD1	Coding	Click Me	1	-0.332	152	-16.43	1	0	0	0	635
ENST00000305866	VPS50	Coding	Click Me	1	-0.332	169	-26.35	1	0	0	0	2687
ENST00000361908	OPA1	Coding	Click Me	2	-0.332	318	-31.79	1	1	0	0	3211
ENST00000260383	TUBGCP4	Coding	Click Me	1	-0.332	143	-16.34	1	0	0	0	359
ENST00000355819	CLEC9A	Coding	Click Me	1	-0.332	163	-19.02	1	0	0	0	334
ENST00000379649	UFM1	Coding	Click Me	1	-0.331	167	-22.28	1	0	0	0	347
ENST00000531224	BCLAF1	Coding	Click Me	2	-0.33	292	-33.28	1	1	0	0	4247
ENST00000430069	TBL1XR1	Coding	Click Me	1	-0.329	147	-12.81	1	0	0	0	6143
ENST00000308153	H2AFV	Coding	Click Me	1	-0.328	158	-19.86	1	0	0	0	273
ENST00000641082	OR11H4	Coding	Click Me	1	-0.328	141	-15.98	1	0	0	0	583
ENST00000417626	IFRD2	Coding	Click Me	1	-0.328	148	-14.55	1	0	0	0	459
ENST00000269141	CDH2	Coding	Click Me	2	-0.328	339	-51.42	0	2	0	0	2744
ENST00000374114	RBM12	Coding	Click Me	1	-0.328	155	-18.02	1	0	0	0	3599
ENST00000252660	MAS1	Coding	Click Me	1	-0.326	154	-17.03	1	0	0	0	143
ENST00000570836	ALOX15	Coding	Click Me	1	-0.326	157	-19.63	1	0	0	0	2039
ENST00000541669	LDHC	Coding	Click Me	1	-0.326	146	-20.43	1	0	0	0	941
ENST00000240587	TSHZ3	Coding	Click Me	2	-0.326	297	-35.17	1	1	0	0	1602
ENST00000299575	ATMIN	Coding	Click Me	1	-0.325	159	-18.94	1	0	0	0	2388
ENST00000434396	ANKRD63	Coding	Click Me	1	-0.325	142	-19.67	1	0	0	0	3073
ENST00000264399	PRKG2	Coding	Click Me	1	-0.325	179	-24.02	1	0	0	0	2338
ENST00000598513	ZNF677	Coding	Click Me	1	-0.324	155	-14.73	1	0	0	0	1591
ENST00000595042	FPR1	Coding	Click Me	1	-0.323	152	-17.45	1	0	0	0	4810
ENST00000305738	PATE1	Coding	Click Me	1	-0.323	172	-25.86	1	0	0	0	1134
ENST00000465804	WWTR1	Coding	Click Me	2	-0.322	307	-40.12	2	0	0	0	3570
ENST00000257818	LMO2	Coding	Click Me	2	-0.322	298	-33.28	1	1	0	0	780
ENST00000443779	SPAAR	Coding	Click Me	1	-0.322	157	-17.43	1	0	0	0	995
ENST00000284311	GPR15	Coding	Click Me	2	-0.321	309	-32.18	0	1	1	0	2014
ENST00000600820	AC079210.1	Coding	Click Me	1	-0.321	145	-13.53	1	0	0	0	2833
ENST00000370651	AL135905.2	Coding	Click Me	2	-0.321	326	-39.23	0	2	0	0	3419
ENST00000274024	FABP2	Coding	Click Me	1	-0.32	150	-17.77	1	0	0	0	1791
ENST00000299045	TCP11L2	Coding	Click Me	1	-0.319	176	-27.79	1	0	0	0	2817
ENST00000419277	HLA-DPA1	Coding	Click Me	1	-0.319	155	-18.16	1	0	0	0	791
ENST00000374360	DLG3	Coding	Click Me	1	-0.319	151	-18.13	1	0	0	0	3218
ENST00000336152	HTR7	Coding	Click Me	2	-0.318	294	-30.72	0	2	0	0	1659
ENST00000353487	SPPL3	Coding	Click Me	2	-0.318	293	-38.31	0	2	0	0	2489
ENST00000222674	NPVF	Coding	Click Me	1	-0.318	154	-12.92	1	0	0	0	552
ENST00000358776	ACADSB	Coding	Click Me	2	-0.318	292	-37.4	0	2	0	0	4546
ENST00000519824	FAM49B	Coding	Click Me	1	-0.317	160	-20.75	1	0	0	0	2549
ENST00000373344	ATRX	Coding	Click Me	1	-0.317	158	-19.27	1	0	0	0	3473
ENST00000199448	EPDR1	Coding	Click Me	1	-0.316	158	-18.54	1	0	0	0	1545
ENST00000619594	C8orf59	Coding	Click Me	2	-0.316	303	-33.77	0	1	1	0	484
ENST00000321437	RAB8B	Coding	Click Me	2	-0.316	282	-32.44	1	1	0	0	4163
ENST00000268184	CRTC3	Coding	Click Me	1	-0.316	146	-14.28	1	0	0	0	673
ENST00000329153	PLEKHH1	Coding	Click Me	1	-0.316	155	-14.03	1	0	0	0	2377
ENST00000366641	EGLN1	Coding	Click Me	1	-0.316	144	-17.05	1	0	0	0	3722
ENST00000382758	EEF1AKMT1	Coding	Click Me	1	-0.315	148	-13.38	1	0	0	0	349
ENST00000338179	LBR	Coding	Click Me	1	-0.315	151	-15.34	1	0	0	0	1800
ENST00000622602	SMIM10L1	Coding	Click Me	2	-0.314	306	-35.43	0	2	0	0	4453
ENST00000306052	LRP8	Coding	Click Me	1	-0.314	172	-20.27	1	0	0	0	4649
NM_198867	ALKBH6	Coding	Click Me	1	-0.314	157	-19.09	1	0	0	0	446
ENST00000339732	GALNT15	Coding	Click Me	1	-0.313	178	-24.18	1	0	0	0	3841
FTMT27400000639	CATG00000040303.1	Coding	Click Me	2	-0.313	291	-34.78	1	1	0	0	794
ENST00000641540	OR6P1	Coding	Click Me	1	-0.313	162	-20.9	1	0	0	0	2045
ENST00000368089	KCNJ10	Coding	Click Me	2	-0.313	298	-44.84	1	1	0	0	3926
ENST00000330501	ZNF397	Coding	Click Me	1	-0.313	176	-26.38	1	0	0	0	4824
ENST00000003302	USP28	Coding	Click Me	2	-0.313	307	-31.65	1	1	0	0	1372
ENST00000292672	CELF5	Coding	Click Me	1	-0.313	168	-22.99	1	0	0	0	359
ENST00000370828	GPC4	Coding	Click Me	2	-0.312	308	-35.78	1	1	0	0	4711
ENST00000263980	SLC9A1	Coding	Click Me	1	-0.312	157	-20	1	0	0	0	1498
ENST00000611905	CCL16	Coding	Click Me	1	-0.312	171	-26.11	1	0	0	0	1067
ENST00000360839	ANKHD1	Coding	Click Me	1	-0.312	148	-20.51	1	0	0	0	1742
ENST00000372491	IER5L	Coding	Click Me	1	-0.312	170	-16.57	1	0	0	0	1332
ENST00000454402	RFC5	Coding	Click Me	1	-0.311	140	-15.05	1	0	0	0	514
ENST00000540510	GPR19	Coding	Click Me	1	-0.311	158	-19.34	0	1	0	0	310
ENST00000302000	PYGO1	Coding	Click Me	2	-0.31	312	-40.69	1	1	0	0	7136
ENST00000244227	SNRNP27	Coding	Click Me	1	-0.31	153	-16.71	1	0	0	0	1264
ENST00000515673	RNF150	Coding	Click Me	2	-0.31	300	-40.32	0	1	1	0	8473
ENST00000261692	CDK2AP1	Coding	Click Me	1	-0.31	155	-15.8	1	0	0	0	766
ENST00000376104	DLG2	Coding	Click Me	1	-0.31	157	-22.68	1	0	0	0	1899
ENST00000306627	UBE2E1	Coding	Click Me	1	-0.31	150	-15.04	1	0	0	0	1034
ENST00000330288	SMIM10	Coding	Click Me	1	-0.309	159	-19.69	1	0	0	0	1126
MICT00000172894	CATG00000039070.1	Coding	Click Me	1	-0.309	165	-18.96	1	0	0	0	1000
ENST00000618101	NR4A3	Coding	Click Me	1	-0.308	176	-28.68	1	0	0	0	3024
ENST00000486389	ALKBH6	Coding	Click Me	1	-0.308	157	-19.09	1	0	0	0	456
ENST00000509176	CCSER1	Coding	Click Me	1	-0.308	143	-19.13	1	0	0	0	3162
ENST00000378875	ALKBH6	Coding	Click Me	1	-0.308	157	-19.09	1	0	0	0	179
ENST00000366600	B3GALNT2	Coding	Click Me	2	-0.308	313	-32.96	2	0	0	0	3050
ENST00000332145	ODF3L1	Coding	Click Me	1	-0.307	156	-21.35	1	0	0	0	148
ENST00000361822	ZNF277	Coding	Click Me	2	-0.307	313	-45.21	1	0	1	0	5742
ENST00000329125	GP1BA	Coding	Click Me	1	-0.307	159	-25.15	1	0	0	0	467
ENST00000373191	AGO3	Coding	Click Me	2	#VALUE!	300	-29.11	1	1	0	0	16755
ENST00000392185	SNX9	Coding	Click Me	1	-0.306	162	-18.56	1	0	0	0	2239
ENST00000227638	PANX1	Coding	Click Me	2	-0.306	316	-48.55	1	1	0	0	4738
ENST00000339986	ZNF695	Coding	Click Me	1	-0.306	160	-20.37	1	0	0	0	1644
ENST00000375643	IARS	Coding	Click Me	1	-0.306	157	-16.51	1	0	0	0	600
ENST00000602917	MFSD14C	Coding	Click Me	2	-0.306	304	-40.32	1	1	0	0	3252
ENST00000263918	STRN	Coding	Click Me	1	-0.305	157	-24.13	1	0	0	0	11758
ENST00000431975	AKAP7	Coding	Click Me	1	-0.305	166	-18.64	1	0	0	0	1809
ENST00000538197	CPEB2	Coding	Click Me	1	-0.304	151	-19.61	1	0	0	0	3773
ENST00000269394	ZNF750	Coding	Click Me	1	-0.304	158	-17.14	1	0	0	0	708
ENST00000394805	MATR3	Coding	Click Me	2	-0.303	307	-33.19	0	2	0	0	1964
ENST00000381129	AIPL1	Coding	Click Me	1	-0.303	162	-16.21	1	0	0	0	1723
ENST00000549147	BLOC1S1	Coding	Click Me	1	-0.303	160	-16.95	1	0	0	0	786
ENST00000347635	NUP50	Coding	Click Me	1	-0.303	140	-17.49	1	0	0	0	3360
ENST00000399004	GIN1	Coding	Click Me	2	-0.303	301	-38.33	1	1	0	0	1898
ENCT00000401921	CATG00000092952.1	Coding	Click Me	1	-0.302	167	-21.77	1	0	0	0	1000
ENST00000434687	IKZF2	Coding	Click Me	1	-0.302	146	-12.59	1	0	0	0	1997
ENST00000378720	ESD	Coding	Click Me	1	-0.302	162	-19.59	1	0	0	0	1097
ENST00000309447	NWD2	Coding	Click Me	2	-0.301	331	-48.07	0	2	0	0	2248
ENST00000333141	DCAF4L1	Coding	Click Me	2	-0.301	293	-39.78	2	0	0	0	3484
ENST00000307068	SOSTDC1	Coding	Click Me	1	-0.301	156	-19.75	1	0	0	0	2258
ENST00000380615	KATNAL1	Coding	Click Me	1	-0.301	164	-21.66	1	0	0	0	5910
ENST00000578689	GJD3	Coding	Click Me	1	-0.301	143	-21.56	1	0	0	0	2278
ENST00000258341	LAMC1	Coding	Click Me	2	-0.3	307	-32.88	2	0	0	0	2879
ENST00000448775	CLMP	Coding	Click Me	1	-0.3	158	-17.89	1	0	0	0	3696
ENST00000336854	ATG101	Coding	Click Me	1	-0.3	154	-20.22	1	0	0	0	305
ENST00000200135	ZW10	Coding	Click Me	1	-0.299	160	-18.03	1	0	0	0	511
ENST00000367821	TBX19	Coding	Click Me	2	-0.299	307	-35.62	0	2	0	0	1424
ENST00000282561	GJA1	Coding	Click Me	1	-0.298	157	-15.27	1	0	0	0	1748
ENST00000369301	NHLRC2	Coding	Click Me	1	-0.298	150	-13.89	1	0	0	0	8658
ENST00000357721	ETFBKMT	Coding	Click Me	1	-0.298	162	-15.5	1	0	0	0	5124
ENST00000521988	TRIQK	Coding	Click Me	1	-0.298	148	-14.56	1	0	0	0	3092
ENST00000227752	IL10RA	Coding	Click Me	1	-0.298	155	-19.48	1	0	0	0	3563
ENST00000265440	TFEC	Coding	Click Me	1	-0.296	160	-17.63	1	0	0	0	5403
ENST00000283916	TMPRSS11D	Coding	Click Me	1	-0.296	153	-19.32	1	0	0	0	1461
ENST00000248594	PTPN12	Coding	Click Me	1	-0.296	154	-15.03	1	0	0	0	791
ENST00000274643	MYLK4	Coding	Click Me	1	-0.296	142	-23.49	1	0	0	0	4296
ENST00000246081	OTOR	Coding	Click Me	1	-0.296	167	-19.92	1	0	0	0	1046
ENST00000400202	NRIP1	Coding	Click Me	2	-0.294	308	-36.06	1	1	0	0	3481
ENST00000366607	TOMM20	Coding	Click Me	1	-0.294	151	-19.6	1	0	0	0	2764
ENST00000342166	DPY30	Coding	Click Me	1	-0.293	140	-20.88	1	0	0	0	562
ENST00000231188	GRM6	Coding	Click Me	1	-0.293	161	-21.67	1	0	0	0	3330
ENST00000273130	DYNC1LI1	Coding	Click Me	1	-0.293	145	-15.91	1	0	0	0	828
ENST00000390658	EID2	Coding	Click Me	2	-0.292	303	-29.33	0	2	0	0	1119
ENST00000265094	FBXW11	Coding	Click Me	2	-0.291	305	-34.6	0	2	0	0	2575
ENST00000226319	JADE1	Coding	Click Me	1	-0.291	143	-13.95	1	0	0	0	3020
ENST00000301180	DIP2B	Coding	Click Me	1	-0.291	156	-18.85	1	0	0	0	3828
MICT00000188681	CATG00000048306.1	Coding	Click Me	2	-0.291	304	-42.07	1	1	0	0	1000
ENST00000508487	CXCL2	Coding	Click Me	1	-0.291	154	-19.85	1	0	0	0	721
ENST00000325411	SLC47A2	Coding	Click Me	1	-0.291	174	-27.43	1	0	0	0	398
ENST00000373840	RAB14	Coding	Click Me	1	-0.29	158	-20.18	1	0	0	0	3264
ENST00000397799	COL8A2	Coding	Click Me	1	-0.29	164	-23.02	1	0	0	0	2333
ENST00000216832	PNN	Coding	Click Me	1	-0.289	148	-17.57	1	0	0	0	1370
ENST00000375352	CD300LD	Coding	Click Me	1	-0.289	153	-19.97	1	0	0	0	637
ENST00000380291	AP1S2	Coding	Click Me	1	-0.289	163	-24.16	1	0	0	0	2899
ENST00000270538	TIMM44	Coding	Click Me	1	-0.289	153	-19.37	1	0	0	0	469
ENST00000281772	KANSL1L	Coding	Click Me	2	-0.289	310	-36.06	0	2	0	0	2238
ENST00000379692	NDNF	Coding	Click Me	1	-0.288	155	-16.43	1	0	0	0	6913
ENST00000281317	MMAA	Coding	Click Me	1	-0.288	156	-15.39	1	0	0	0	4601
ENST00000575882	TOM1L1	Coding	Click Me	1	-0.288	144	-18.79	1	0	0	0	733
ENST00000368564	KPNA5	Coding	Click Me	1	-0.288	155	-14.56	1	0	0	0	3321
ENST00000446125	DCT	Coding	Click Me	1	-0.287	143	-24.74	1	0	0	0	309
ENST00000325351	ZNF784	Coding	Click Me	2	-0.287	289	-39.81	2	0	0	0	1021
ENST00000327532	DZIP1L	Coding	Click Me	1	-0.287	161	-19.76	1	0	0	0	2058
ENCT00000297820	CATG00000062999.1	Coding	Click Me	1	-0.287	167	-21.77	1	0	0	0	1000
ENST00000215838	TCN2	Coding	Click Me	1	-0.287	143	-21.44	1	0	0	0	4170
FTMT22500049714	CATG00000096985.1	Coding	Click Me	1	-0.287	151	-17.62	1	0	0	0	890
ENST00000399933	KIAA2026	Coding	Click Me	1	-0.286	152	-21.38	1	0	0	0	682
FTMT24200007542	CATG00000007425.1	Coding	Click Me	1	-0.286	166	-18.16	1	0	0	0	1000
ENST00000439211	DHFR	Coding	Click Me	1	-0.286	145	-14.87	1	0	0	0	2861
ENST00000392040	GPR55	Coding	Click Me	1	-0.286	148	-16.76	1	0	0	0	2675
ENST00000370035	FAM102B	Coding	Click Me	2	-0.286	323	-38.15	1	1	0	0	4177
FTMT24800003332	CATG00000009256.1	Coding	Click Me	1	-0.285	167	-21.77	1	0	0	0	1000
ENST00000589717	ZNF253	Coding	Click Me	2	-0.284	313	-33.19	1	1	0	0	1927
ENST00000457424	CEP44	Coding	Click Me	2	-0.284	315	-37.4	0	2	0	0	2224
ENST00000606183	POU5F2	Coding	Click Me	1	-0.283	163	-17.25	1	0	0	0	7357
ENST00000478300	SYNPR	Coding	Click Me	1	-0.283	145	-18.06	1	0	0	0	1440
ENCT00000190544	CATG00000035034.1	Coding	Click Me	1	-0.283	162	-19.12	1	0	0	0	1000
ENST00000290650	UBR1	Coding	Click Me	2	-0.283	291	-31.92	1	1	0	0	2432
ENST00000312814	TMEM168	Coding	Click Me	1	-0.283	166	-21.25	1	0	0	0	4815
ENST00000271417	ILDR2	Coding	Click Me	1	-0.282	155	-18.62	1	0	0	0	6151
ENST00000318602	A2M	Coding	Click Me	1	-0.282	152	-15.76	1	0	0	0	402
ENST00000397126	ZNF208	Coding	Click Me	1	-0.281	157	-16.06	1	0	0	0	5096
ENST00000577269	EIF4A1	Coding	Click Me	1	-0.281	160	-25.07	1	0	0	0	270
ENST00000532208	LBHD1	Coding	Click Me	1	-0.281	152	-15.4	1	0	0	0	281
ENST00000437590	ZNF487	Coding	Click Me	1	-0.281	154	-20.13	1	0	0	0	3010
ENST00000263556	P4HA1	Coding	Click Me	1	-0.281	149	-13.71	1	0	0	0	998
ENST00000263384	FAM32A	Coding	Click Me	1	-0.28	154	-17.29	1	0	0	0	1091
ENST00000395761	CXCL1	Coding	Click Me	1	-0.28	150	-19.85	1	0	0	0	766
ENST00000507311	SMIM31	Coding	Click Me	1	-0.28	154	-15.54	1	0	0	0	2601
ENST00000261892	SLC24A1	Coding	Click Me	1	-0.28	140	-17.92	1	0	0	0	2181
ENST00000265333	VDAC1	Coding	Click Me	1	-0.28	154	-19.09	1	0	0	0	856
ENST00000362065	FAN1	Coding	Click Me	1	-0.28	160	-18.01	1	0	0	0	1546
ENST00000340652	VWC2	Coding	Click Me	1	-0.28	189	-24.8	0	1	0	0	9765
ENST00000337288	STARD7	Coding	Click Me	1	-0.279	161	-14.62	1	0	0	0	1871
ENST00000261592	NOL4	Coding	Click Me	1	-0.279	148	-13.8	1	0	0	0	1742
ENST00000368910	TNFAIP8L2	Coding	Click Me	1	-0.279	156	-18.55	1	0	0	0	497
ENST00000452881	SPATA3	Coding	Click Me	1	-0.279	161	-18.13	1	0	0	0	931
ENST00000583535	MYH3	Coding	Click Me	1	-0.279	146	-22.23	1	0	0	0	126
ENST00000369663	TBX18	Coding	Click Me	1	-0.278	140	-19.61	1	0	0	0	4187
ENST00000350427	C7orf25	Coding	Click Me	1	-0.278	164	-16.29	1	0	0	0	1422
ENST00000454893	SNRPG	Coding	Click Me	1	-0.277	160	-18.15	0	1	0	0	484
ENST00000239926	MYOT	Coding	Click Me	1	-0.277	143	-18.7	1	0	0	0	466
ENST00000492450	ZNF181	Coding	Click Me	1	-0.276	140	-20.2	1	0	0	0	3281
ENST00000371906	AGTR2	Coding	Click Me	1	-0.276	150	-18.24	1	0	0	0	1600
ENST00000359653	ZRANB1	Coding	Click Me	1	-0.276	142	-15.13	1	0	0	0	3197
ENST00000338134	KPTN	Coding	Click Me	1	-0.276	148	-25.13	1	0	0	0	275
ENST00000260210	BUD13	Coding	Click Me	1	-0.275	159	-18.31	1	0	0	0	312
ENST00000616987	GPR179	Coding	Click Me	1	-0.275	144	-13.46	1	0	0	0	855
ENST00000281828	FARSB	Coding	Click Me	1	-0.275	160	-21.64	1	0	0	0	4976
ENST00000601417	ERVV-2	Coding	Click Me	1	-0.275	151	-15.66	1	0	0	0	268
ENST00000419880	UBE2W	Coding	Click Me	1	-0.274	142	-16.68	1	0	0	0	1739
ENST00000368842	LHPP	Coding	Click Me	1	-0.274	156	-18.98	0	1	0	0	4501
ENST00000362032	SUCNR1	Coding	Click Me	1	-0.274	146	-21.48	1	0	0	0	3069
ENST00000397527	CEP250	Coding	Click Me	1	-0.274	154	-19.31	1	0	0	0	349
ENST00000272895	ABCA12	Coding	Click Me	1	-0.274	145	-15.55	1	0	0	0	1092
ENST00000540200	POLDIP2	Coding	Click Me	1	-0.273	143	-21.81	1	0	0	0	1954
HBMT00000033341	CATG00000022755.1	Coding	Click Me	1	-0.273	161	-19.5	1	0	0	0	1000
ENST00000371072	RAVER2	Coding	Click Me	1	-0.273	152	-14.71	1	0	0	0	2247
ENST00000617811	HNF1B	Coding	Click Me	1	-0.272	141	-14.48	1	0	0	0	940
ENST00000372479	RBM41	Coding	Click Me	1	-0.271	145	-19.77	1	0	0	0	1224
ENST00000376389	FLOT1	Coding	Click Me	1	-0.271	168	-21.88	0	1	0	0	422
ENST00000327606	MC2R	Coding	Click Me	2	-0.271	295	-40.07	1	1	0	0	2581
ENST00000395146	AFF1	Coding	Click Me	2	-0.27	296	-38.98	0	2	0	0	5353
MICT00000382482	CATG00000112871.1	Coding	Click Me	1	-0.27	164	-24.2	1	0	0	0	1000
ENST00000321545	ZNF543	Coding	Click Me	1	-0.269	165	-14.22	0	1	0	0	1511
ENST00000269216	GATA6	Coding	Click Me	1	-0.269	156	-17.32	1	0	0	0	1705
ENST00000608872	FBXW2	Coding	Click Me	1	-0.269	164	-20.1	1	0	0	0	7598
ENST00000409960	SERF2	Coding	Click Me	1	-0.269	170	-16.9	1	0	0	0	2117
ENST00000585916	PIAS2	Coding	Click Me	1	-0.269	148	-14.17	1	0	0	0	7278
ENST00000371626	TXNDC12	Coding	Click Me	2	-0.269	305	-41.04	0	2	0	0	802
ENST00000367568	STX11	Coding	Click Me	2	-0.269	314	-36.13	0	2	0	0	4481
ENST00000369168	FCGR1A	Coding	Click Me	1	-0.269	161	-20.68	1	0	0	0	1001
ENST00000373218	EIF4EBP2	Coding	Click Me	1	-0.268	158	-16.36	1	0	0	0	6871
ENST00000344265	POU1F1	Coding	Click Me	1	-0.268	159	-17.97	0	1	0	0	153
ENST00000554659	VTI1B	Coding	Click Me	1	-0.267	149	-17.12	1	0	0	0	4310
ENST00000369075	SEC23IP	Coding	Click Me	1	-0.267	146	-17.86	1	0	0	0	4093
ENST00000549489	MGAM	Coding	Click Me	1	-0.267	148	-13.36	1	0	0	0	856
ENST00000261884	TRIP4	Coding	Click Me	1	-0.267	162	-17.31	1	0	0	0	3588
ENST00000306318	GBX2	Coding	Click Me	1	-0.267	140	-21.96	1	0	0	0	4571
ENST00000248306	METTL25	Coding	Click Me	1	-0.267	172	-18.33	0	1	0	0	213
ENST00000395125	DAAM1	Coding	Click Me	1	-0.266	149	-16.95	1	0	0	0	2588
ENST00000372538	COMTD1	Coding	Click Me	1	-0.266	158	-23.43	1	0	0	0	2694
ENST00000308375	GMPPB	Coding	Click Me	1	-0.265	143	-24.39	1	0	0	0	1828
ENST00000452319	GLI2	Coding	Click Me	1	-0.265	154	-16.6	1	0	0	0	1978
ENST00000411641	AHSG	Coding	Click Me	2	-0.265	325	-46.78	0	2	0	0	388
ENST00000329286	RAB12	Coding	Click Me	1	-0.265	153	-14.53	1	0	0	0	1120
ENST00000256366	SYNJ2BP	Coding	Click Me	1	-0.265	153	-17.19	1	0	0	0	6495
ENST00000453424	MARCH8	Coding	Click Me	1	-0.264	167	-19.97	1	0	0	0	3655
ENST00000265081	MSH3	Coding	Click Me	2	-0.264	319	-35.78	0	2	0	0	4432
ENST00000262209	TRPA1	Coding	Click Me	1	-0.264	172	-27.24	0	1	0	0	1655
ENST00000347343	AURKA	Coding	Click Me	1	-0.264	151	-15.78	1	0	0	0	768
ENST00000511217	SH3RF2	Coding	Click Me	1	-0.264	160	-20.16	1	0	0	0	3365
ENST00000370274	NSDHL	Coding	Click Me	1	-0.264	144	-15.01	1	0	0	0	613
ENST00000533683	SAMD1	Coding	Click Me	1	-0.263	164	-17.86	1	0	0	0	1657
ENST00000526589	LGALS8	Coding	Click Me	1	-0.263	169	-20.7	1	0	0	0	4820
HBMT00001478209	CATG00000107470.1	Coding	Click Me	1	-0.263	153	-21.14	1	0	0	0	1000
ENST00000340368	INSIG1	Coding	Click Me	1	-0.263	154	-17.81	1	0	0	0	3698
ENST00000237642	STBD1	Coding	Click Me	1	-0.263	151	-15.42	1	0	0	0	1599
ENST00000615133	C17orf78	Coding	Click Me	1	-0.263	156	-20.46	1	0	0	0	984
ENST00000342868	BTNL3	Coding	Click Me	1	-0.263	148	-16.91	1	0	0	0	855
ENST00000372966	NOX1	Coding	Click Me	1	-0.262	151	-17.22	1	0	0	0	628
ENST00000284273	UBASH3B	Coding	Click Me	1	-0.262	155	-21.92	1	0	0	0	4593
ENST00000408907	PSMB11	Coding	Click Me	1	-0.262	159	-17.63	1	0	0	0	932
ENST00000378079	FBXO47	Coding	Click Me	1	-0.262	141	-19.75	0	1	0	0	4366
ENST00000358278	TPM1	Coding	Click Me	1	-0.261	145	-23.92	1	0	0	0	717
ENST00000367763	GORAB	Coding	Click Me	1	-0.261	156	-20.43	0	1	0	0	1371
ENST00000354957	ZNF649	Coding	Click Me	1	-0.261	151	-20.79	1	0	0	0	1394
ENST00000371253	ADGRF1	Coding	Click Me	1	-0.261	142	-18.18	1	0	0	0	2519
ENST00000315050	TNIP1	Coding	Click Me	1	-0.261	154	-21.07	1	0	0	0	764
ENST00000566799	CORO2B	Coding	Click Me	1	-0.26	142	-18.92	1	0	0	0	1829
ENST00000366691	RHOU	Coding	Click Me	1	-0.26	161	-19.5	1	0	0	0	2929
ENST00000290846	TRMU	Coding	Click Me	2	-0.26	321	-50.29	0	2	0	0	4258
ENST00000333479	KNTC1	Coding	Click Me	2	-0.26	308	-33.51	0	2	0	0	1081
ENST00000248089	HCFC1R1	Coding	Click Me	1	-0.26	154	-16.61	1	0	0	0	253
ENST00000515768	CSNK1A1	Coding	Click Me	1	-0.26	147	-12.59	1	0	0	0	50
ENST00000311921	ZNF507	Coding	Click Me	1	-0.26	159	-19.05	1	0	0	0	4584
ENST00000232217	RBP2	Coding	Click Me	1	-0.26	148	-16.85	1	0	0	0	4364
ENST00000348261	CACNA1H	Coding	Click Me	1	-0.259	140	-17.57	1	0	0	0	778
ENST00000368887	PSTK	Coding	Click Me	1	-0.259	166	-17.59	0	1	0	0	219
ENST00000240055	NFYB	Coding	Click Me	2	-0.259	304	-36.88	1	1	0	0	2660
ENST00000510071	RAPGEF6	Coding	Click Me	1	-0.259	141	-19.3	1	0	0	0	422
ENST00000249749	DLL4	Coding	Click Me	1	-0.259	149	-19.81	1	0	0	0	1032
ENST00000264159	ZRANB3	Coding	Click Me	1	-0.259	167	-21.55	0	1	0	0	689
ENST00000368498	GOPC	Coding	Click Me	1	-0.258	148	-19.7	1	0	0	0	2985
ENST00000392750	PDCD10	Coding	Click Me	1	-0.258	152	-17.81	1	0	0	0	1010
ENST00000396307	RAB27A	Coding	Click Me	1	-0.258	157	-16.06	1	0	0	0	2541
ENST00000446502	ZNF302	Coding	Click Me	1	-0.257	152	-20.13	1	0	0	0	1095
ENST00000616417	FMN1	Coding	Click Me	1	-0.257	165	-18.91	1	0	0	0	8765
ENST00000381525	E2F6	Coding	Click Me	1	-0.257	147	-14.12	1	0	0	0	2102
ENST00000395348	SLC16A9	Coding	Click Me	1	-0.257	152	-16.75	1	0	0	0	2008
ENST00000354534	SCN8A	Coding	Click Me	1	-0.256	163	-20.41	1	0	0	0	5451
ENST00000388718	FLG2	Coding	Click Me	1	-0.256	141	-22.26	1	0	0	0	1875
MICT00000166515	CATG00000038289.1	Coding	Click Me	1	-0.256	144	-17.26	1	0	0	0	1000
ENST00000315392	PLXDC1	Coding	Click Me	1	-0.256	164	-22.39	1	0	0	0	4537
ENST00000615891	AP5S1	Coding	Click Me	1	-0.256	158	-22.92	1	0	0	0	4540
ENST00000401756	APOBEC3H	Coding	Click Me	1	-0.256	155	-20.47	1	0	0	0	413
ENST00000381627	RLN2	Coding	Click Me	1	-0.256	170	-21.74	1	0	0	0	1402
ENST00000372970	OSER1	Coding	Click Me	1	-0.255	169	-18.16	0	1	0	0	1111
ENST00000505374	DDX4	Coding	Click Me	1	-0.255	147	-12.65	0	1	0	0	2231
ENST00000326317	SGSH	Coding	Click Me	1	-0.255	151	-14.05	0	1	0	0	1189
ENST00000265107	WDR70	Coding	Click Me	1	-0.255	153	-15.95	1	0	0	0	5124
ENST00000372684	RIMS3	Coding	Click Me	2	-0.255	300	-36.29	0	2	0	0	5838
ENST00000379800	CSNK1A1L	Coding	Click Me	1	-0.255	140	-15.95	1	0	0	0	983
ENST00000197268	FAM234B	Coding	Click Me	1	-0.255	151	-21.2	1	0	0	0	2819
ENST00000378669	COX7A2L	Coding	Click Me	2	-0.254	326	-41.35	0	2	0	0	1881
ENST00000573382	MYMX	Coding	Click Me	1	-0.254	144	-18.41	1	0	0	0	510
ENST00000296786	UBLCP1	Coding	Click Me	1	-0.254	147	-15.3	1	0	0	0	1109
ENST00000393110	STEAP3	Coding	Click Me	1	-0.254	159	-22.08	1	0	0	0	2314
ENST00000250535	CDO1	Coding	Click Me	1	-0.254	151	-21.29	1	0	0	0	700
ENST00000236495	SLC5A9	Coding	Click Me	2	-0.254	301	-33.58	0	2	0	0	1101
ENST00000270349	SLC6A3	Coding	Click Me	1	-0.253	150	-19.38	1	0	0	0	1945
ENST00000400246	DEPDC5	Coding	Click Me	1	-0.253	143	-21.56	0	1	0	0	609
ENST00000475892	SUPT20H	Coding	Click Me	1	-0.253	159	-20.22	0	1	0	0	216
ENST00000525428	CLNS1A	Coding	Click Me	1	-0.253	143	-18.53	1	0	0	0	2188
ENST00000302517	CXXC5	Coding	Click Me	1	-0.253	151	-16.48	1	0	0	0	975
ENST00000535424	IST1	Coding	Click Me	1	-0.253	151	-14.23	1	0	0	0	2826
ENST00000239316	INSL4	Coding	Click Me	1	-0.252	140	-13.94	1	0	0	0	1427
ENST00000269886	SH3GL1	Coding	Click Me	1	-0.252	147	-16.45	0	1	0	0	1233
ENST00000396560	ATF7IP2	Coding	Click Me	1	-0.252	143	-27.13	1	0	0	0	1389
ENST00000322269	FAM3A	Coding	Click Me	1	-0.252	157	-21.5	1	0	0	0	651
ENST00000304056	KBTBD2	Coding	Click Me	1	-0.252	144	-20.61	1	0	0	0	1179
ENST00000435680	MTMR10	Coding	Click Me	1	-0.252	162	-19.88	1	0	0	0	4168
ENST00000330436	CYP2A13	Coding	Click Me	1	-0.251	147	-17.45	1	0	0	0	254
ENST00000490491	PMF1-BGLAP	Coding	Click Me	1	-0.251	140	-17.01	1	0	0	0	337
ENST00000368272	BGLAP	Coding	Click Me	1	-0.251	140	-17.01	1	0	0	0	170
ENST00000286639	BATF	Coding	Click Me	1	-0.251	141	-19.31	1	0	0	0	344
ENST00000567140	PMF1-BGLAP	Coding	Click Me	1	-0.251	140	-17.01	1	0	0	0	249
ENST00000320139	PMF1-BGLAP	Coding	Click Me	1	-0.251	140	-17.01	1	0	0	0	249
ENST00000264498	FGF2	Coding	Click Me	2	-0.251	295	-30.23	1	0	1	0	5840
ENST00000434382	VKORC1L1	Coding	Click Me	1	-0.25	159	-18.26	0	1	0	0	5150
ENST00000303991	GPRIN1	Coding	Click Me	1	-0.25	161	-18.72	1	0	0	0	1006
ENST00000299882	TMPRSS5	Coding	Click Me	1	-0.25	157	-17.12	1	0	0	0	714
ENST00000216639	VRK1	Coding	Click Me	2	-0.249	300	-37.8	0	2	0	0	1558
ENST00000302313	WDR48	Coding	Click Me	1	-0.249	148	-15.67	1	0	0	0	1924
ENST00000240651	PYROXD1	Coding	Click Me	1	-0.249	178	-29.82	0	1	0	0	2494
ENST00000243673	GPR83	Coding	Click Me	2	-0.249	314	-48.58	0	2	0	0	2838
ENST00000216034	TOMM22	Coding	Click Me	1	-0.249	164	-22.59	1	0	0	0	1678
ENST00000307851	HAVCR2	Coding	Click Me	1	-0.248	155	-18.94	1	0	0	0	1270
ENST00000229922	CAP2	Coding	Click Me	1	-0.248	159	-18.4	1	0	0	0	1350
ENST00000535612	ARMC6	Coding	Click Me	1	-0.248	155	-21.03	1	0	0	0	550
ENST00000524958	C11orf98	Coding	Click Me	1	-0.248	152	-15.4	1	0	0	0	4961
ENST00000242994	NEUROD4	Coding	Click Me	1	-0.248	150	-16.33	1	0	0	0	2582
ENST00000374049	TMEM268	Coding	Click Me	2	-0.248	296	-47.81	2	0	0	0	3110
ENCT00000087026	CATG00000007720.1	Coding	Click Me	2	-0.248	306	-35.82	0	2	0	0	1000
ENST00000394650	MCUB	Coding	Click Me	1	-0.248	161	-14.68	0	1	0	0	1210
ENST00000289081	FANCC	Coding	Click Me	1	-0.247	166	-19.73	1	0	0	0	2653
ENST00000457616	IGF2BP2	Coding	Click Me	1	-0.247	154	-18.45	1	0	0	0	1556
ENST00000262065	MMD	Coding	Click Me	1	-0.247	144	-12.59	1	0	0	0	1731
ENST00000630369	THEMIS	Coding	Click Me	1	-0.246	141	-18.36	1	0	0	0	602
ENST00000256594	GSTM3	Coding	Click Me	1	-0.246	151	-16.16	1	0	0	0	3139
MICT00000298396	CATG00000083045.1	Coding	Click Me	1	-0.246	148	-17.31	1	0	0	0	1000
ENST00000424747	SLC52A1	Coding	Click Me	1	-0.246	165	-22.9	1	0	0	0	352
ENST00000309422	VEGFB	Coding	Click Me	1	-0.245	144	-17.94	1	0	0	0	931
ENST00000342310	LMX1A	Coding	Click Me	2	-0.245	299	-40.07	1	1	0	0	2013
ENST00000553532	TIMELESS	Coding	Click Me	1	-0.245	161	-22.77	1	0	0	0	1343
ENST00000396268	CCHCR1	Coding	Click Me	1	-0.245	163	-18.86	0	1	0	0	153
ENST00000641240	OR4N2	Coding	Click Me	2	-0.244	334	-47.23	0	2	0	0	1881
ENST00000277632	MINDY3	Coding	Click Me	1	-0.244	141	-22.35	1	0	0	0	822
ENST00000380152	BRCA2	Coding	Click Me	1	-0.244	142	-15.9	1	0	0	0	1496
ENST00000039007	OTC	Coding	Click Me	1	-0.244	163	-17.33	1	0	0	0	1857
ENST00000382751	URB1	Coding	Click Me	1	-0.243	146	-18.68	1	0	0	0	3900
ENST00000267935	COMMD4	Coding	Click Me	1	-0.243	150	-15.61	0	1	0	0	283
FTMT26200000162	CATG00000028494.1	Coding	Click Me	1	-0.243	170	-27.28	1	0	0	0	1000
ENST00000369295	ADRB1	Coding	Click Me	1	-0.243	164	-21.5	1	0	0	0	1342
uc010bds.2	AC018512.1	Coding	Click Me	1	-0.242	147	-19.89	1	0	0	0	826
ENST00000282406	PLEKHH2	Coding	Click Me	1	-0.242	156	-21.69	1	0	0	0	2389
ENST00000641692	OR4S2	Coding	Click Me	1	-0.241	160	-19.76	1	0	0	0	1015
ENST00000332431	TCEAL7	Coding	Click Me	1	-0.241	170	-17.06	0	1	0	0	620
ENST00000269051	RHBDL3	Coding	Click Me	1	-0.241	140	-18.35	1	0	0	0	3432
ENST00000618634	FIGNL2	Coding	Click Me	1	-0.241	149	-20.19	1	0	0	0	2612
ENST00000264663	NNT	Coding	Click Me	1	-0.24	148	-14.8	0	1	0	0	3001
ENST00000503008	MARCH1	Coding	Click Me	1	-0.24	171	-27.54	0	1	0	0	4030
MICT00000227295	CATG00000056202.1	Coding	Click Me	1	-0.24	146	-17.44	1	0	0	0	1000
ENST00000478381	TIMM23B	Coding	Click Me	1	-0.24	146	-18.3	1	0	0	0	98
ENST00000262133	RBL2	Coding	Click Me	1	-0.239	164	-17.41	1	0	0	0	1349
ENST00000256759	FST	Coding	Click Me	1	-0.239	156	-17.54	1	0	0	0	1101
ENST00000299178	AVPR1A	Coding	Click Me	1	-0.239	167	-21.55	0	1	0	0	4600
ENST00000383202	STAG1	Coding	Click Me	1	-0.239	150	-17.03	1	0	0	0	2019
ENCT00000029805	CATG00000070137.1	Coding	Click Me	2	-0.239	291	-37.11	1	1	0	0	1000
ENST00000621943	ELOVL1	Coding	Click Me	1	-0.239	153	-23.82	1	0	0	0	518
ENST00000310392	METTL18	Coding	Click Me	1	-0.238	149	-16.12	0	1	0	0	48
ENST00000319327	SERINC4	Coding	Click Me	1	-0.238	147	-19.89	1	0	0	0	838
ENST00000542570	TOP3A	Coding	Click Me	1	-0.238	155	-27.42	1	0	0	0	881
ENST00000253144	ZNF331	Coding	Click Me	1	-0.238	157	-15.56	1	0	0	0	2317
ENST00000537916	FZD3	Coding	Click Me	1	-0.238	154	-13.96	1	0	0	0	11256
ENST00000377365	INSYN2B	Coding	Click Me	1	-0.238	147	-16.57	1	0	0	0	3117
ENST00000269466	ELAC1	Coding	Click Me	1	-0.238	144	-14.35	1	0	0	0	1036
ENST00000341928	EPB41L3	Coding	Click Me	1	-0.238	143	-18.71	1	0	0	0	1356
ENST00000615352	SEM1	Coding	Click Me	1	-0.237	162	-19.73	1	0	0	0	2233
ENST00000268616	ZCCHC14	Coding	Click Me	1	-0.237	181	-25.41	1	0	0	0	4045
ENST00000216259	PMM1	Coding	Click Me	1	-0.237	158	-17.63	1	0	0	0	432
ENST00000280571	RILPL2	Coding	Click Me	2	-0.237	298	-30.93	0	2	0	0	502
ENST00000326225	AHCTF1	Coding	Click Me	1	-0.237	155	-12	0	1	0	0	1708
ENST00000313213	PFN4	Coding	Click Me	1	-0.237	159	-17.88	0	1	0	0	1172
ENST00000272647	AMMECR1L	Coding	Click Me	1	-0.236	144	-23.19	1	0	0	0	3464
ENST00000320756	MAGOHB	Coding	Click Me	1	-0.236	157	-18.81	1	0	0	0	2085
ENST00000414007	SRGAP2	Coding	Click Me	1	-0.235	155	-20.53	1	0	0	0	3018
ENST00000548364	C12orf54	Coding	Click Me	1	-0.235	140	-18.39	1	0	0	0	244
ENST00000344420	SLC35F6	Coding	Click Me	1	-0.235	159	-22.68	1	0	0	0	6860
ENST00000594199	SLC25A53	Coding	Click Me	1	-0.235	141	-19.85	1	0	0	0	5119
ENST00000370812	PIGK	Coding	Click Me	1	-0.235	162	-18.17	0	1	0	0	3392
ENST00000389532	CAMSAP1	Coding	Click Me	1	-0.235	145	-17.96	1	0	0	0	2822
ENST00000326016	ARHGEF4	Coding	Click Me	1	-0.234	156	-16.89	1	0	0	0	1064
MICT00000235877	CATG00000058010.1	Coding	Click Me	1	-0.234	162	-13.99	0	1	0	0	1000
ENST00000417640	NECAB1	Coding	Click Me	2	-0.234	321	-37.86	1	1	0	0	3896
ENST00000268485	MARVELD3	Coding	Click Me	1	-0.234	158	-15.27	1	0	0	0	1662
uc010lrd.2	ARHGEF10	Coding	Click Me	1	-0.234	168	-21.87	1	0	0	0	1724
ENST00000228136	C11orf58	Coding	Click Me	1	-0.234	159	-19.42	1	0	0	0	4707
ENST00000310799	C11orf45	Coding	Click Me	1	-0.234	149	-17.51	1	0	0	0	2992
ENST00000428135	SNX13	Coding	Click Me	1	-0.233	159	-20.41	1	0	0	0	3303
ENST00000409900	CHN1	Coding	Click Me	1	-0.233	152	-17.1	1	0	0	0	1313
ENST00000261367	SNCAIP	Coding	Click Me	1	-0.233	144	-17.07	1	0	0	0	507
ENST00000261439	TBC1D1	Coding	Click Me	1	-0.233	147	-16.53	1	0	0	0	4252
ENST00000447411	SLC38A4	Coding	Click Me	1	-0.233	153	-22.44	1	0	0	0	1940
ENST00000244007	PLCG1	Coding	Click Me	1	-0.233	170	-29.04	1	0	0	0	3987
ENST00000445478	JMJD6	Coding	Click Me	1	-0.232	165	-20.21	1	0	0	0	3859
ENST00000310842	POMZP3	Coding	Click Me	1	-0.232	145	-18.89	1	0	0	0	241
ENST00000420959	CORO1C	Coding	Click Me	1	-0.232	140	-20.42	1	0	0	0	2288
ENST00000614891	MAL2	Coding	Click Me	1	-0.232	167	-23.69	1	0	0	0	2185
ENST00000296498	PRSS12	Coding	Click Me	1	-0.232	147	-16.65	1	0	0	0	1904
ENST00000371460	SUPT3H	Coding	Click Me	2	-0.232	295	-31.85	1	1	0	0	3086
ENST00000381298	IL6ST	Coding	Click Me	1	-0.232	156	-16.47	0	1	0	0	5987
HBMT00001489599	CATG00000109349.1	Coding	Click Me	1	-0.231	167	-18.76	1	0	0	0	1000
ENST00000375241	CDC14B	Coding	Click Me	1	-0.231	142	-18.2	1	0	0	0	3640
ENST00000396373	ETV6	Coding	Click Me	1	-0.231	152	-15.11	1	0	0	0	4356
ENST00000450142	PPP1R12A	Coding	Click Me	1	-0.231	152	-14.26	1	0	0	0	2361
ENST00000346234	OSTF1	Coding	Click Me	1	-0.231	160	-15.01	1	0	0	0	3525
ENST00000383678	GTPBP8	Coding	Click Me	1	-0.231	170	-18.54	0	1	0	0	423
ENST00000602168	ERVV-1	Coding	Click Me	1	-0.231	155	-17.74	1	0	0	0	1056
ENST00000376180	ITGBL1	Coding	Click Me	1	-0.231	151	-13.56	0	1	0	0	790
ENST00000377110	TRPM3	Coding	Click Me	2	-0.231	305	-31.46	0	2	0	0	6890
ENST00000371276	TTC22	Coding	Click Me	1	-0.23	150	-20.74	1	0	0	0	1531
ENST00000255006	RIN2	Coding	Click Me	1	-0.23	142	-15.82	1	0	0	0	1523
ENST00000318753	LRRC75B	Coding	Click Me	1	-0.23	145	-15.35	1	0	0	0	270
ENST00000215941	ANKRD54	Coding	Click Me	1	-0.23	155	-17.96	1	0	0	0	1088
ENST00000336824	FNDC3B	Coding	Click Me	1	-0.23	166	-16.43	1	0	0	0	4190
ENST00000356721	SIAH1	Coding	Click Me	1	-0.229	143	-16.66	1	0	0	0	1049
HBMT00000607830	CATG00000032100.1	Coding	Click Me	1	-0.229	152	-13.3	0	1	0	0	1000
ENST00000369248	FAM160B1	Coding	Click Me	1	-0.229	162	-18.49	1	0	0	0	3175
ENST00000374202	IL2RG	Coding	Click Me	1	-0.229	157	-15.28	1	0	0	0	332
ENST00000343666	TMEM203	Coding	Click Me	1	-0.229	140	-16.53	1	0	0	0	922
ENST00000554789	THTPA	Coding	Click Me	1	-0.229	140	-15.51	1	0	0	0	851
ENST00000219252	POLR2C	Coding	Click Me	1	-0.229	164	-19.14	0	1	0	0	900
ENST00000264033	CBL	Coding	Click Me	1	-0.229	148	-12	0	1	0	0	8368
ENST00000392690	B3GALT1	Coding	Click Me	1	-0.228	149	-18.21	0	1	0	0	4040
ENST00000371419	PFDN4	Coding	Click Me	1	-0.228	149	-15.66	1	0	0	0	809
ENST00000395957	YWHAZ	Coding	Click Me	2	-0.228	302	-50.59	0	2	0	0	4171
ENST00000359318	AADACL3	Coding	Click Me	2	-0.228	322	-41.22	1	1	0	0	2402
ENST00000409978	ARHGEF33	Coding	Click Me	1	-0.228	182	-29.36	0	1	0	0	1606
ENST00000299440	RAG1	Coding	Click Me	1	-0.227	160	-17.57	1	0	0	0	3324
ENST00000263100	A1BG	Coding	Click Me	1	-0.227	160	-23.77	1	0	0	0	1227
ENST00000371568	ORC1	Coding	Click Me	1	-0.227	162	-16.92	0	1	0	0	2287
ENST00000324472	DPY19L2	Coding	Click Me	1	-0.227	150	-21.56	1	0	0	0	1599
ENST00000367612	TOR1AIP2	Coding	Click Me	1	-0.226	154	-15.64	0	1	0	0	6104
ENST00000222543	TFPI2	Coding	Click Me	1	-0.226	165	-17.22	1	0	0	0	1872
ENST00000304244	GPR25	Coding	Click Me	2	-0.226	297	-34.17	0	2	0	0	681
ENCT00000086774	CATG00000007650.1	Coding	Click Me	1	-0.225	161	-13.63	1	0	0	0	1000
ENST00000284262	JPH3	Coding	Click Me	1	-0.225	151	-18.16	1	0	0	0	1714
ENST00000335953	ZBTB16	Coding	Click Me	1	-0.225	142	-12	0	1	0	0	6226
ENST00000368508	ROS1	Coding	Click Me	1	-0.225	171	-20.17	1	0	0	0	1119
ENST00000251250	DTWD1	Coding	Click Me	1	-0.225	141	-18.79	0	1	0	0	1558
ENST00000378825	CCDC3	Coding	Click Me	1	-0.225	152	-17.9	1	0	0	0	1791
ENST00000328879	KLHL22	Coding	Click Me	1	-0.224	156	-16.75	0	1	0	0	563
ENST00000371538	COA7	Coding	Click Me	1	-0.224	156	-15.54	1	0	0	0	3292
ENST00000256190	SBF2	Coding	Click Me	1	-0.224	147	-19.54	1	0	0	0	1751
ENST00000377047	GPC6	Coding	Click Me	2	-0.224	306	-35.3	1	1	0	0	4802
ENST00000512369	DAPP1	Coding	Click Me	1	-0.224	152	-12.65	0	1	0	0	2004
ENST00000432680	MAMLD1	Coding	Click Me	1	-0.224	167	-16.02	0	1	0	0	1105
ENST00000294889	C1orf115	Coding	Click Me	1	-0.224	160	-22.24	1	0	0	0	2426
ENST00000284551	TRIM11	Coding	Click Me	1	-0.224	153	-19.92	1	0	0	0	1029
ENST00000263932	TNFRSF8	Coding	Click Me	1	-0.224	150	-19.65	1	0	0	0	1676
ENST00000404816	LTBP1	Coding	Click Me	1	-0.224	153	-15.94	0	1	0	0	814
ENST00000325239	WDFY4	Coding	Click Me	1	-0.224	167	-23.68	1	0	0	0	381
ENST00000281928	MED13L	Coding	Click Me	1	-0.223	147	-18.65	1	0	0	0	2690
ENST00000399503	MAP3K1	Coding	Click Me	1	-0.223	155	-23.11	0	1	0	0	2472
ENST00000247706	ABHD8	Coding	Click Me	1	-0.223	156	-16.82	0	1	0	0	530
ENST00000296871	CSF2	Coding	Click Me	1	-0.223	145	-16.82	1	0	0	0	318
ENST00000314830	SH2D3C	Coding	Click Me	1	-0.223	151	-19.57	0	1	0	0	427
FTMT27400000438	CATG00000040194.1	Coding	Click Me	1	-0.223	140	-20.87	1	0	0	0	1000
ENST00000458258	PTBP3	Coding	Click Me	2	-0.223	301	-35.24	1	1	0	0	6135
ENST00000348925	ALDH5A1	Coding	Click Me	1	-0.222	154	-20.19	1	0	0	0	591
ENST00000337130	UGP2	Coding	Click Me	1	-0.222	148	-16.22	0	1	0	0	335
ENST00000399722	RBBP8	Coding	Click Me	1	-0.222	140	-14.05	0	1	0	0	1621
ENST00000627582	DNM3	Coding	Click Me	1	-0.222	148	-14.05	0	1	0	0	4876
FTMT25800001064	CATG00000024650.1	Coding	Click Me	1	-0.222	148	-22.5	1	0	0	0	1000
ENST00000447017	ABLIM2	Coding	Click Me	1	-0.221	147	-15.25	0	1	0	0	944
ENST00000372136	SPACA9	Coding	Click Me	2	-0.221	313	-40.79	0	2	0	0	1420
ENST00000350997	FADS1	Coding	Click Me	1	-0.221	164	-18.81	1	0	0	0	5184
HBMT00001247859	CATG00000087963.1	Coding	Click Me	1	-0.221	141	-18.02	1	0	0	0	710
ENST00000423485	TOP2A	Coding	Click Me	1	-0.221	150	-20.24	1	0	0	0	1003
ENST00000359562	HAND2	Coding	Click Me	1	-0.221	140	-18.76	0	1	0	0	1186
ENST00000341459	SLC24A5	Coding	Click Me	1	-0.221	165	-17.02	0	1	0	0	321
ENST00000636752	SMIM36	Coding	Click Me	1	-0.22	170	-17.6	1	0	0	0	2397
ENST00000512944	EXOC3	Coding	Click Me	1	-0.22	152	-13.92	0	1	0	0	3914
ENST00000603798	SMAGP	Coding	Click Me	1	-0.22	161	-19.96	0	1	0	0	1383
ENST00000347613	CLCN3	Coding	Click Me	1	-0.22	145	-22.73	1	0	0	0	3122
ENST00000418378	SPARCL1	Coding	Click Me	1	-0.22	154	-16.99	0	1	0	0	427
ENST00000367854	RCSD1	Coding	Click Me	1	-0.219	167	-22.12	1	0	0	0	4019
ENST00000611161	LENG9	Coding	Click Me	1	-0.219	149	-20.21	1	0	0	0	294
ENST00000261195	GYS2	Coding	Click Me	1	-0.219	140	-19.47	1	0	0	0	765
ENST00000354667	HNRNPA2B1	Coding	Click Me	1	-0.219	145	-15.73	1	0	0	0	2712
ENST00000324682	PPP1R42	Coding	Click Me	1	-0.219	145	-17.94	0	1	0	0	252
ENST00000358387	TXNDC15	Coding	Click Me	1	-0.219	164	-19.22	0	1	0	0	1953
ENST00000528737	FAM111A	Coding	Click Me	1	-0.219	148	-16.65	1	0	0	0	1535
ENCT00000036227	CATG00000088515.1	Coding	Click Me	1	-0.219	143	-19.68	1	0	0	0	1000
ENST00000329858	LPAR5	Coding	Click Me	1	-0.218	142	-20.25	1	0	0	0	1295
ENST00000641771	OR2L2	Coding	Click Me	1	-0.218	153	-16.11	0	1	0	0	3099
ENST00000382496	SEMA5A	Coding	Click Me	1	-0.218	171	-21.56	0	1	0	0	7871
ENST00000370056	VAV3	Coding	Click Me	2	-0.218	295	-30.18	0	2	0	0	2860
ENST00000483725	KIAA0408	Coding	Click Me	1	-0.217	176	-25.17	0	1	0	0	5703
ENST00000215812	SEC14L3	Coding	Click Me	1	-0.217	142	-20.29	1	0	0	0	792
ENST00000317605	MAB21L2	Coding	Click Me	1	-0.217	140	-15.55	1	0	0	0	584
ENST00000396005	SLC5A12	Coding	Click Me	1	-0.217	159	-16.46	1	0	0	0	5483
ENST00000367498	IVNS1ABP	Coding	Click Me	1	-0.217	145	-13.43	1	0	0	0	1647
ENST00000590247	PDCD5	Coding	Click Me	1	-0.217	156	-18.53	0	1	0	0	152
ENST00000372090	TOE1	Coding	Click Me	1	-0.216	146	-14.8	0	1	0	0	393
ENST00000378000	PTER	Coding	Click Me	1	-0.216	158	-14.93	0	1	0	0	2489
ENST00000370685	PRKACB	Coding	Click Me	1	-0.216	151	-16.55	1	0	0	0	3193
ENST00000343289	NT5C2	Coding	Click Me	1	-0.216	161	-15.29	0	1	0	0	4154
ENST00000382276	DMRT1	Coding	Click Me	1	-0.216	158	-21.47	0	1	0	0	951
ENST00000368417	NKAIN2	Coding	Click Me	1	-0.216	140	-14.8	0	1	0	0	2428
ENST00000373475	S100PBP	Coding	Click Me	1	-0.216	160	-15.63	1	0	0	0	2841
ENST00000244336	CEACAM8	Coding	Click Me	1	-0.216	165	-21.87	0	1	0	0	1153
ENST00000415220	PRKD1	Coding	Click Me	1	-0.216	158	-22.98	0	1	0	0	296
ENST00000504924	ARL15	Coding	Click Me	1	-0.215	141	-18.28	1	0	0	0	1777
ENST00000327300	KHDRBS1	Coding	Click Me	1	-0.215	149	-13.46	0	1	0	0	1258
ENST00000219596	MEFV	Coding	Click Me	1	-0.215	148	-23.37	1	0	0	0	1113
ENST00000330619	ZNF470	Coding	Click Me	1	-0.215	143	-16.28	1	0	0	0	4311
ENST00000514985	SELENOP	Coding	Click Me	1	-0.215	147	-15.2	0	1	0	0	930
ENST00000572705	TRPV1	Coding	Click Me	1	-0.215	140	-19.36	1	0	0	0	1371
ENST00000341776	JARID2	Coding	Click Me	1	-0.215	141	-17.92	1	0	0	0	1791
ENST00000374736	ABCA1	Coding	Click Me	1	-0.215	155	-17.67	1	0	0	0	3318
ENST00000370345	SEC31B	Coding	Click Me	1	-0.215	160	-21.47	1	0	0	0	2512
ENST00000297293	LMTK2	Coding	Click Me	1	-0.215	140	-19.8	1	0	0	0	4147
ENST00000338222	UBQLN2	Coding	Click Me	1	-0.215	156	-16.94	0	1	0	0	2301
ENST00000238508	SERPINB10	Coding	Click Me	1	-0.215	149	-27.37	0	1	0	0	869
ENST00000353151	CSN2	Coding	Click Me	1	-0.214	163	-18.67	0	1	0	0	373
ENST00000232892	AADAC	Coding	Click Me	1	-0.214	154	-16.49	1	0	0	0	1252
ENST00000322357	ZBTB7A	Coding	Click Me	1	-0.214	144	-12.59	1	0	0	0	4471
ENST00000345093	RNF41	Coding	Click Me	1	-0.214	156	-18.71	1	0	0	0	4265
ENST00000372435	PRPS1	Coding	Click Me	1	-0.214	153	-17.37	1	0	0	0	3908
ENST00000366663	C1orf198	Coding	Click Me	1	-0.214	152	-14.74	0	1	0	0	2733
ENST00000546455	PCED1B	Coding	Click Me	1	-0.214	156	-14.4	0	1	0	0	301
ENST00000305494	TMEM135	Coding	Click Me	1	-0.214	148	-16.74	0	1	0	0	1017
ENST00000451315	NOL7	Coding	Click Me	1	-0.214	155	-21.05	0	1	0	0	1057
ENST00000428432	SAMD7	Coding	Click Me	1	-0.214	150	-21.03	1	0	0	0	669
ENST00000375615	LAYN	Coding	Click Me	1	-0.214	160	-15.78	0	1	0	0	502
ENST00000196061	PLOD1	Coding	Click Me	1	-0.214	158	-20	1	0	0	0	745
ENST00000234454	SPR	Coding	Click Me	1	-0.214	154	-18.06	1	0	0	0	623
ENST00000370460	AFF2	Coding	Click Me	1	-0.213	158	-13.42	0	1	0	0	9331
ENST00000308641	APOBEC4	Coding	Click Me	1	-0.213	155	-16.91	1	0	0	0	1402
ENST00000376335	ZIC2	Coding	Click Me	1	-0.213	151	-20.38	0	1	0	0	1083
ENST00000262288	SCPEP1	Coding	Click Me	1	-0.213	150	-16.17	0	1	0	0	533
ENST00000310193	CYP7B1	Coding	Click Me	1	-0.213	148	-15.31	1	0	0	0	5811
ENST00000330720	KDELR1	Coding	Click Me	1	-0.213	141	-12.72	1	0	0	0	5175
ENST00000370995	SERBP1	Coding	Click Me	1	-0.212	155	-21.71	0	1	0	0	2169
ENST00000257192	DSG1	Coding	Click Me	1	-0.211	145	-16.72	0	1	0	0	2084
ENST00000393356	CNOT6	Coding	Click Me	1	-0.211	156	-14.43	1	0	0	0	4205
ENST00000413366	PRKCA	Coding	Click Me	1	-0.211	160	-18.11	0	1	0	0	6727
ENST00000287139	NODAL	Coding	Click Me	1	-0.211	155	-21.91	1	0	0	0	1000
ENCT00000260927	CATG00000053107.1	Coding	Click Me	1	-0.211	150	-19.14	0	1	0	0	1000
ENST00000367137	SLC41A1	Coding	Click Me	1	-0.211	142	-15.79	1	0	0	0	2440
ENST00000295888	WDFY3	Coding	Click Me	1	-0.211	161	-17.09	0	1	0	0	3258
ENST00000367182	MDM4	Coding	Click Me	1	-0.211	159	-14.3	0	1	0	0	8438
ENST00000300134	STAT6	Coding	Click Me	1	-0.211	158	-24.15	1	0	0	0	1168
ENST00000219782	MAZ	Coding	Click Me	1	-0.211	154	-17.28	1	0	0	0	1140
ENST00000260731	KIF11	Coding	Click Me	1	-0.211	148	-17.01	0	1	0	0	1599
ENST00000366922	IARS2	Coding	Click Me	2	-0.21	294	-32.05	0	1	1	0	1445
ENST00000611716	PCSK6	Coding	Click Me	1	-0.21	145	-21.62	1	0	0	0	1330
ENST00000301457	NDUFA7	Coding	Click Me	1	-0.21	161	-15.61	1	0	0	0	2910
ENST00000339764	DNAJB13	Coding	Click Me	1	-0.21	155	-15.27	1	0	0	0	4161
ENST00000646640	TBL1X	Coding	Click Me	1	-0.21	144	-16.45	0	1	0	0	3477
FTMT22000006530	CATG00000077030.1	Coding	Click Me	1	-0.21	147	-16.79	1	0	0	0	1000
ENST00000296387	CLDN19	Coding	Click Me	1	-0.21	147	-17.75	1	0	0	0	3741
ENST00000361566	KRT19	Coding	Click Me	1	-0.21	174	-22.97	0	1	0	0	408
ENST00000360534	DPP4	Coding	Click Me	1	-0.209	172	-22.81	0	1	0	0	1042
ENST00000416516	DCLK3	Coding	Click Me	2	-0.209	298	-30.73	0	2	0	0	2906
ENST00000227868	PDHX	Coding	Click Me	1	-0.209	157	-16.12	0	1	0	0	799
ENST00000253108	EIF3G	Coding	Click Me	1	-0.209	154	-20.01	1	0	0	0	100
ENST00000371113	OCRL	Coding	Click Me	1	-0.209	144	-16.06	1	0	0	0	2291
ENST00000278550	TENM4	Coding	Click Me	1	-0.209	141	-15.07	0	1	0	0	5227
ENST00000262879	RALGAPB	Coding	Click Me	2	-0.209	292	-33.25	0	0	2	0	3894
ENST00000229195	CNOT2	Coding	Click Me	1	-0.208	173	-21.79	0	1	0	0	4880
ENST00000238018	GDA	Coding	Click Me	1	-0.208	152	-14.63	0	1	0	0	449
ENST00000284601	PPP1R3A	Coding	Click Me	1	-0.208	151	-15.02	1	0	0	0	3404
ENST00000314103	CHAF1B	Coding	Click Me	1	-0.208	154	-18.41	0	1	0	0	2649
ENST00000319449	RUFY1	Coding	Click Me	1	-0.208	143	-23.97	1	0	0	0	507
ENST00000244051	MOCS3	Coding	Click Me	1	-0.208	162	-22.26	1	0	0	0	3710
ENST00000435564	PDE1A	Coding	Click Me	1	-0.208	154	-19.56	1	0	0	0	3047
ENST00000341495	TREML4	Coding	Click Me	1	-0.208	154	-15.98	1	0	0	0	1363
ENST00000434507	GALNT11	Coding	Click Me	1	-0.208	146	-15.2	0	1	0	0	483
ENST00000306954	GON7	Coding	Click Me	1	-0.208	156	-15.83	0	1	0	0	2722
ENST00000377482	ERRFI1	Coding	Click Me	1	-0.208	149	-14.13	1	0	0	0	1668
ENST00000614565	CDH4	Coding	Click Me	1	-0.207	153	-17.87	0	1	0	0	3672
ENST00000280258	PRSS23	Coding	Click Me	1	-0.207	141	-17.91	1	0	0	0	2438
ENST00000280098	SPOPL	Coding	Click Me	1	-0.207	158	-17.47	0	1	0	0	4467
ENST00000312994	EXD2	Coding	Click Me	1	-0.207	169	-22.5	1	0	0	0	2920
ENST00000221132	TNFRSF10A	Coding	Click Me	1	-0.207	159	-18.6	1	0	0	0	4458
ENST00000429591	ZNF713	Coding	Click Me	1	-0.207	147	-16.82	0	1	0	0	2219
ENST00000303236	EIF2AK3	Coding	Click Me	1	-0.207	158	-21.63	1	0	0	0	993
ENST00000368913	SEMA6C	Coding	Click Me	1	-0.207	157	-16.87	1	0	0	0	799
ENST00000640218	HNRNPU	Coding	Click Me	1	-0.207	154	-16.91	0	1	0	0	4150
ENST00000294339	TAL1	Coding	Click Me	1	-0.207	148	-26.02	1	0	0	0	3428
ENST00000644230	NR2F1	Coding	Click Me	1	-0.206	166	-14.03	0	1	0	0	769
ENST00000327304	EXOSC3	Coding	Click Me	1	-0.206	145	-18.25	1	0	0	0	1302
ENST00000377797	TCOF1	Coding	Click Me	1	-0.206	154	-20.92	1	0	0	0	520
ENST00000342203	SSX2IP	Coding	Click Me	1	-0.206	153	-18.18	0	1	0	0	3726
ENST00000301691	SOST	Coding	Click Me	1	-0.206	144	-14.8	0	1	0	0	1611
ENST00000373715	SRSF3	Coding	Click Me	1	-0.206	158	-17.33	0	1	0	0	5041
ENST00000327791	YAF2	Coding	Click Me	1	-0.206	154	-16.69	1	0	0	0	3485
ENST00000389063	DCP2	Coding	Click Me	1	-0.206	171	-22.43	0	1	0	0	8711
ENST00000261267	LYZ	Coding	Click Me	1	-0.206	157	-18.41	0	1	0	0	1015
ENST00000420581	LMOD3	Coding	Click Me	1	-0.206	167	-17.15	0	1	0	0	2223
ENST00000309822	UTP23	Coding	Click Me	1	-0.205	153	-17.45	1	0	0	0	2842
ENST00000225729	DRG2	Coding	Click Me	1	-0.205	160	-20.94	0	1	0	0	745
ENST00000490103	THOC5	Coding	Click Me	1	-0.205	161	-19.1	1	0	0	0	3300
ENST00000640310	PRR33	Coding	Click Me	1	-0.205	153	-19.63	1	0	0	0	568
ENST00000377473	FOXD4L6	Coding	Click Me	1	-0.205	147	-15.34	0	1	0	0	879
ENST00000314706	OR4A15	Coding	Click Me	1	-0.205	170	-24.56	0	1	0	0	50
ENST00000240652	IAPP	Coding	Click Me	1	-0.205	167	-24.34	1	0	0	0	1554
ENST00000243300	NRK	Coding	Click Me	1	-0.205	145	-13.48	1	0	0	0	3010
ENST00000264832	ICAM1	Coding	Click Me	1	-0.205	160	-24	1	0	0	0	1537
ENST00000229402	KLRB1	Coding	Click Me	1	-0.205	167	-20.56	0	1	0	0	723
ENST00000218340	RP2	Coding	Click Me	1	-0.204	167	-19.42	0	1	0	0	2602
ENST00000371804	IFIT1	Coding	Click Me	1	-0.204	149	-14.99	1	0	0	0	2775
ENST00000541323	PDGFRL	Coding	Click Me	1	-0.204	161	-17.2	0	1	0	0	332
ENST00000522781	INSYN2	Coding	Click Me	1	-0.204	151	-18.04	0	1	0	0	2411
ENST00000359314	CD2AP	Coding	Click Me	1	-0.204	156	-15.89	1	0	0	0	3036
ENST00000609129	ZBTB8B	Coding	Click Me	1	-0.204	161	-19.91	1	0	0	0	11268
ENST00000614654	ZSWIM9	Coding	Click Me	1	-0.204	153	-14.16	1	0	0	0	793
ENST00000369020	SCML4	Coding	Click Me	1	-0.204	141	-14.81	0	1	0	0	50
ENST00000378588	CYBB	Coding	Click Me	1	-0.203	155	-19.67	1	0	0	0	2544
ENST00000302823	CTLA4	Coding	Click Me	1	-0.203	160	-23.83	1	0	0	0	1148
ENST00000291458	CCDC58	Coding	Click Me	1	-0.203	150	-16.4	1	0	0	0	2462
ENST00000571589	MRTFB	Coding	Click Me	1	-0.203	149	-17.11	1	0	0	0	5327
ENST00000300619	ZNF91	Coding	Click Me	1	-0.203	165	-14.95	1	0	0	0	1707
ENST00000371429	NDC1	Coding	Click Me	1	-0.203	154	-18.04	0	1	0	0	2510
ENST00000367698	SERPINC1	Coding	Click Me	1	-0.203	140	-13.52	0	1	0	0	1281
ENST00000260702	LOXL4	Coding	Click Me	1	-0.203	140	-14.67	1	0	0	0	1235
ENST00000348225	PTN	Coding	Click Me	1	-0.203	141	-17.84	0	1	0	0	679
ENST00000642384	BCL11A	Coding	Click Me	1	-0.202	151	-14.77	0	1	0	0	3212
ENST00000560104	BLID	Coding	Click Me	1	-0.202	155	-18.05	0	1	0	0	242
ENST00000376718	PRUNE2	Coding	Click Me	1	-0.202	145	-13.25	1	0	0	0	3200
ENCT00000216404	CATG00000041282.1	Coding	Click Me	1	-0.202	162	-23.04	1	0	0	0	1000
MICT00000350248	CATG00000103788.1	Coding	Click Me	1	-0.201	166	-23.02	1	0	0	0	1000
ENCT00000197797	CATG00000037597.1	Coding	Click Me	1	-0.201	160	-22.58	1	0	0	0	1000
ENST00000381923	TMEM52B	Coding	Click Me	1	-0.201	140	-18.4	0	1	0	0	1645
ENST00000375910	CELA2B	Coding	Click Me	1	-0.201	141	-15.06	0	1	0	0	88
ENST00000379103	LYRM9	Coding	Click Me	1	-0.201	160	-20.13	1	0	0	0	1159
ENST00000360214	ETS2	Coding	Click Me	1	-0.201	146	-20.46	0	1	0	0	2066
ENST00000391736	LILRB4	Coding	Click Me	1	-0.201	161	-19.41	0	1	0	0	2340
ENST00000296702	TCERG1	Coding	Click Me	1	-0.2	164	-21.69	0	1	0	0	2699
ENST00000377340	CRNKL1	Coding	Click Me	1	-0.2	153	-15.49	1	0	0	0	1827
ENST00000394942	WDR89	Coding	Click Me	1	-0.2	150	-14.5	1	0	0	0	1740
ENST00000443751	MIGA1	Coding	Click Me	1	-0.2	157	-20.35	0	1	0	0	4475
ENST00000610913	SSTR3	Coding	Click Me	1	-0.2	148	-16.11	1	0	0	0	2308
ENST00000281453	CENPU	Coding	Click Me	1	-0.2	158	-16.93	0	1	0	0	1223
ENST00000438528	SMIM19	Coding	Click Me	1	-0.2	147	-14.12	0	1	0	0	1866
ENST00000322875	CD46	Coding	Click Me	1	-0.2	151	-16.93	0	1	0	0	1922
ENST00000309539	OLR1	Coding	Click Me	1	-0.2	141	-15.78	0	1	0	0	3041
ENST00000409757	TBC1D14	Coding	Click Me	1	-0.2	140	-20.09	0	1	0	0	2719
ENST00000309285	XCR1	Coding	Click Me	1	-0.2	140	-20.51	0	1	0	0	3922
ENST00000351004	GNAI1	Coding	Click Me	1	-0.199	151	-12.59	0	1	0	0	1947
ENST00000298530	TMEM52B	Coding	Click Me	1	-0.199	140	-18.4	0	1	0	0	1664
ENST00000302103	FUT9	Coding	Click Me	1	-0.199	157	-15.22	1	0	0	0	11377
ENST00000373765	MATN1	Coding	Click Me	1	-0.199	143	-13.68	0	1	0	0	2305
ENST00000266037	DOCK3	Coding	Click Me	1	-0.199	149	-17.22	1	0	0	0	2639
ENST00000457358	GNAI1	Coding	Click Me	1	-0.199	151	-12.59	0	1	0	0	1931
ENST00000359621	CELA2A	Coding	Click Me	1	-0.199	141	-15.06	0	1	0	0	84
uc001qxr.3	TMEM52B	Coding	Click Me	1	-0.199	140	-18.4	0	1	0	0	1664
ENST00000398675	GXYLT1	Coding	Click Me	1	-0.198	161	-18.85	1	0	0	0	5941
ENST00000586534	RAD23A	Coding	Click Me	1	-0.198	157	-18.45	0	1	0	0	921
ENST00000429604	ZNF160	Coding	Click Me	1	-0.198	159	-15.89	0	1	0	0	1463
ENST00000419318	ZNF799	Coding	Click Me	1	-0.198	171	-25.31	0	1	0	0	3701
ENST00000358625	WDR5	Coding	Click Me	1	-0.198	163	-16.88	0	1	0	0	1975
ENST00000591679	ZNF285	Coding	Click Me	1	-0.197	153	-16.58	0	1	0	0	543
ENST00000393752	DRD1	Coding	Click Me	1	-0.197	141	-15.25	1	0	0	0	1727
ENST00000366649	C1orf131	Coding	Click Me	1	-0.197	147	-13.44	0	1	0	0	516
ENST00000644354	CTXN2	Coding	Click Me	1	-0.197	149	-16.27	1	0	0	0	2164
ENST00000288014	THTPA	Coding	Click Me	1	-0.197	140	-15.51	1	0	0	0	1462
ENST00000274217	OTULINL	Coding	Click Me	1	-0.197	161	-17.97	0	1	0	0	5864
ENST00000324106	CD28	Coding	Click Me	1	-0.197	148	-29.71	1	0	0	0	5125
ENST00000446176	FNBP1	Coding	Click Me	1	-0.197	159	-24.59	1	0	0	0	3362
ENST00000254963	HSPA12B	Coding	Click Me	1	-0.197	153	-19.51	1	0	0	0	945
ENST00000382722	CACNA2D4	Coding	Click Me	1	-0.197	150	-16.56	1	0	0	0	1698
NM_001318185	ITGAD	Coding	Click Me	1	-0.196	167	-25.73	0	1	0	0	377
ENST00000315286	CCDC43	Coding	Click Me	1	-0.196	141	-14.98	0	1	0	0	1427
ENST00000389202	ITGAD	Coding	Click Me	1	-0.196	167	-25.73	0	1	0	0	377
ENST00000334192	EML1	Coding	Click Me	1	-0.196	171	-21.2	0	1	0	0	1425
ENST00000274026	CCNA2	Coding	Click Me	1	-0.196	167	-17.96	0	1	0	0	1206
ENST00000521508	ALG11	Coding	Click Me	1	-0.196	153	-20.42	0	1	0	0	1074
ENST00000469830	WDR86	Coding	Click Me	1	-0.195	159	-21.5	0	1	0	0	207
ENST00000251775	SNX4	Coding	Click Me	1	-0.195	152	-16.11	0	1	0	0	1135
ENST00000272519	RALB	Coding	Click Me	1	-0.195	140	-17.98	1	0	0	0	1453
ENST00000264896	SCARB2	Coding	Click Me	1	-0.195	157	-20.27	0	1	0	0	2992
ENCT00000113077	CATG00000014934.1	Coding	Click Me	1	-0.195	140	-13.85	1	0	0	0	1000
ENST00000332503	HOXB4	Coding	Click Me	1	-0.195	151	-14.69	1	0	0	0	1215
ENST00000552516	TGFBR1	Coding	Click Me	1	-0.195	148	-18.1	0	1	0	0	4353
ENST00000456324	ZNF146	Coding	Click Me	1	-0.195	149	-20.84	1	0	0	0	1452
ENST00000285238	ABCC3	Coding	Click Me	1	-0.195	143	-14.15	1	0	0	0	1425
ENST00000322536	DDX10	Coding	Click Me	1	-0.195	155	-18.69	0	1	0	0	587
ENST00000303395	SCN1A	Coding	Click Me	1	-0.195	147	-18.28	0	1	0	0	2085
ENST00000310053	HLTF	Coding	Click Me	1	-0.194	141	-14.04	1	0	0	0	2093
ENST00000296129	CDCP1	Coding	Click Me	1	-0.194	147	-13.27	0	1	0	0	3364
ENST00000327134	PAK2	Coding	Click Me	1	-0.194	144	-14.15	0	1	0	0	4242
ENST00000323944	STXBP6	Coding	Click Me	1	-0.194	144	-15.92	0	1	0	0	3047
ENCT00000193672	CATG00000036339.1	Coding	Click Me	1	-0.193	158	-21.28	1	0	0	0	1000
ENST00000556710	AL139011.2	Coding	Click Me	1	-0.193	154	-18.92	1	0	0	0	1877
ENST00000601181	CXCL17	Coding	Click Me	1	-0.193	142	-13.98	0	1	0	0	596
ENST00000335624	VSIG10L	Coding	Click Me	1	-0.193	141	-18.65	1	0	0	0	1070
ENST00000395384	QPRT	Coding	Click Me	1	-0.193	161	-16.34	0	1	0	0	1300
ENST00000497547	RRP1	Coding	Click Me	1	-0.193	170	-17.89	0	1	0	0	1981
ENST00000577390	CDH8	Coding	Click Me	1	-0.193	171	-21.92	1	0	0	0	6366
ENST00000368073	DCAF8	Coding	Click Me	1	-0.193	154	-18.92	1	0	0	0	1877
ENST00000359195	PIK3CG	Coding	Click Me	1	-0.193	143	-22.39	0	1	0	0	3607
ENST00000507469	SMG7	Coding	Click Me	1	-0.193	140	-13.02	0	1	0	0	1269
ENST00000370630	CTBS	Coding	Click Me	1	-0.192	140	-13.85	1	0	0	0	5393
ENST00000263174	PALMD	Coding	Click Me	1	-0.192	164	-18	0	1	0	0	479
ENCT00000309252	CATG00000066161.1	Coding	Click Me	1	-0.192	146	-15.61	1	0	0	0	696
ENST00000334241	ZNF555	Coding	Click Me	1	-0.192	165	-22.67	1	0	0	0	6532
ENST00000372980	JPH2	Coding	Click Me	1	-0.191	158	-17.76	1	0	0	0	3896
ENST00000397066	CCNF	Coding	Click Me	1	-0.191	152	-13.45	0	1	0	0	1890
ENST00000262457	INVS	Coding	Click Me	1	-0.191	155	-17.55	0	1	0	0	1499
ENST00000356151	PXK	Coding	Click Me	1	-0.191	164	-19.7	0	1	0	0	1167
ENST00000316423	UGDH	Coding	Click Me	1	-0.191	147	-14.81	0	1	0	0	1388
ENST00000296181	ITGB5	Coding	Click Me	1	-0.191	156	-15.66	1	0	0	0	1675
ENST00000309428	RETREG3	Coding	Click Me	1	-0.191	152	-17.12	1	0	0	0	2305
ENST00000327835	ZNF704	Coding	Click Me	1	-0.191	153	-16.82	0	1	0	0	12915
ENST00000261813	PFDN1	Coding	Click Me	1	-0.19	148	-18.36	1	0	0	0	935
ENST00000373586	EIF3I	Coding	Click Me	1	-0.19	145	-14.45	0	1	0	0	408
ENST00000299977	SLFN5	Coding	Click Me	1	-0.19	145	-21.7	1	0	0	0	7767
ENST00000317868	ATG4C	Coding	Click Me	1	-0.19	140	-15.96	1	0	0	0	1354
ENST00000328194	DENND5A	Coding	Click Me	1	-0.19	156	-15.2	0	1	0	0	846
ENST00000537935	OR52E8	Coding	Click Me	1	-0.19	149	-14.22	0	1	0	0	75
ENCT00000228958	CATG00000044356.1	Coding	Click Me	1	-0.19	170	-21.2	0	1	0	0	1000
ENST00000446760	NBPF12	Coding	Click Me	1	-0.19	177	-25.24	0	1	0	0	1744
MICT00000162725	CATG00000037648.1	Coding	Click Me	1	-0.19	152	-19.27	0	1	0	0	947
ENST00000425232	CPLANE1	Coding	Click Me	1	-0.189	150	-17.85	0	1	0	0	1374
ENST00000522232	PPP1R2B	Coding	Click Me	1	-0.189	153	-19.87	0	1	0	0	1348
FTMT22400011914	CATG00000086826.1	Coding	Click Me	1	-0.189	153	-16.59	1	0	0	0	1000
ENST00000225388	NUFIP2	Coding	Click Me	1	-0.189	163	-17.82	1	0	0	0	8703
ENST00000621829	CLTC	Coding	Click Me	1	-0.189	168	-23.96	1	0	0	0	3104
ENST00000400794	WDR47	Coding	Click Me	1	-0.189	142	-22.18	1	0	0	0	1216
ENST00000373980	PRKG1	Coding	Click Me	1	-0.189	148	-13.05	1	0	0	0	4450
ENST00000271375	SFT2D2	Coding	Click Me	1	-0.189	166	-24.35	0	1	0	0	10485
ENST00000264607	ASB1	Coding	Click Me	1	-0.188	159	-25.52	1	0	0	0	5739
ENST00000610283	DPF3	Coding	Click Me	1	-0.188	160	-21.13	0	1	0	0	2975
ENST00000322139	FAM133A	Coding	Click Me	1	-0.188	148	-14.37	0	1	0	0	2108
ENST00000306065	ANKRD27	Coding	Click Me	1	-0.188	157	-16.18	0	1	0	0	1144
ENST00000369476	MTCP1	Coding	Click Me	1	-0.188	158	-17.53	0	1	0	0	1370
ENST00000263239	DDX18	Coding	Click Me	1	-0.188	141	-17.38	0	1	0	0	1662
ENST00000374855	ALDOB	Coding	Click Me	1	-0.188	167	-24.96	0	1	0	0	1249
ENST00000372735	BHLHB9	Coding	Click Me	1	-0.188	159	-16.99	0	1	0	0	2901
ENST00000367577	IER5	Coding	Click Me	1	-0.188	150	-15.07	1	0	0	0	4347
ENST00000369162	ASCC3	Coding	Click Me	1	-0.188	157	-16.83	0	1	0	0	1192
ENST00000371265	BSND	Coding	Click Me	1	-0.188	178	-25.29	0	1	0	0	8553
MICT00000259240	CATG00000071572.1	Coding	Click Me	1	-0.188	152	-15.19	1	0	0	0	1000
ENST00000265838	ACAT1	Coding	Click Me	1	-0.187	151	-20.97	0	1	0	0	963
ENST00000216177	PNPLA5	Coding	Click Me	1	-0.187	154	-22.2	1	0	0	0	1116
ENST00000419234	BRAP	Coding	Click Me	1	-0.187	160	-18.63	0	1	0	0	2053
ENST00000372782	ZMAT1	Coding	Click Me	1	-0.187	153	-18.3	1	0	0	0	1222
ENST00000639725	RPS10-NUDT3	Coding	Click Me	1	-0.187	152	-18.82	1	0	0	0	3866
ENST00000394943	LIMA1	Coding	Click Me	1	-0.187	157	-16.29	0	1	0	0	1276
ENST00000368908	LYSMD1	Coding	Click Me	1	-0.187	141	-12.65	0	1	0	0	1134
ENST00000356232	UBA5	Coding	Click Me	1	-0.187	140	-14.28	0	1	0	0	1418
ENST00000262643	CCNE1	Coding	Click Me	1	-0.187	158	-20.67	0	1	0	0	546
ENST00000360537	PLAGL1	Coding	Click Me	1	-0.187	156	-22.85	0	1	0	0	1124
ENST00000263707	TFCP2L1	Coding	Click Me	1	-0.187	150	-15.4	1	0	0	0	7754
ENST00000369816	ELOVL4	Coding	Click Me	1	-0.186	141	-14.8	0	1	0	0	2796
ENST00000311895	ERCC4	Coding	Click Me	1	-0.186	157	-17.9	0	1	0	0	4468
ENST00000302764	NUDCD2	Coding	Click Me	1	-0.186	172	-21.04	0	1	0	0	7441
ENST00000013125	MAP4K5	Coding	Click Me	1	-0.186	157	-14.65	1	0	0	0	1526
ENST00000539517	NOVA1	Coding	Click Me	1	-0.186	152	-22.78	0	1	0	0	2070
ENST00000267485	ARMH4	Coding	Click Me	1	-0.186	163	-18.14	0	1	0	0	3975
HBMT00000928308	CATG00000057022.1	Coding	Click Me	1	-0.186	145	-13.17	0	1	0	0	1000
MICT00000238784	CATG00000059304.1	Coding	Click Me	1	-0.186	157	-25.05	0	1	0	0	1000
ENST00000319211	F2R	Coding	Click Me	1	-0.186	148	-15.37	1	0	0	0	2278
MICT00000085685	CATG00000013175.1	Coding	Click Me	1	-0.186	140	-23.64	1	0	0	0	1000
ENST00000519846	CLVS1	Coding	Click Me	1	-0.186	156	-17.05	0	1	0	0	2085
ENST00000287907	HTR5A	Coding	Click Me	1	-0.185	150	-13.22	0	1	0	0	2905
ENST00000256257	RNF122	Coding	Click Me	1	-0.185	157	-22.24	1	0	0	0	998
ENST00000328078	GLUD2	Coding	Click Me	1	-0.185	145	-14.8	1	0	0	0	1755
ENST00000256433	IER3IP1	Coding	Click Me	1	-0.185	163	-18.81	0	1	0	0	3342
ENCT00000104625	CATG00000012638.1	Coding	Click Me	1	-0.185	169	-21.94	0	1	0	0	1000
ENST00000377939	RNF207	Coding	Click Me	1	-0.185	161	-20.35	0	1	0	0	1892
ENST00000409232	TGOLN2	Coding	Click Me	1	-0.184	159	-18.53	1	0	0	0	4687
ENST00000402924	BLVRA	Coding	Click Me	1	-0.184	161	-21.05	1	0	0	0	3376
ENST00000306732	PITX2	Coding	Click Me	1	-0.184	155	-17.53	0	1	0	0	702
ENST00000256447	CD180	Coding	Click Me	1	-0.184	146	-18.01	0	1	0	0	3787
ENST00000359759	COL18A1	Coding	Click Me	1	-0.184	147	-14.8	0	1	0	0	1321
ENST00000382065	C1QTNF3	Coding	Click Me	1	-0.184	153	-15.11	0	1	0	0	2725
ENST00000321348	CYBRD1	Coding	Click Me	1	-0.184	151	-15.9	0	1	0	0	3306
ENST00000355710	RET	Coding	Click Me	1	-0.184	142	-16.78	0	1	0	0	2082
ENST00000342995	CXorf67	Coding	Click Me	1	-0.183	151	-15.9	0	1	0	0	309
ENST00000328205	LIN9	Coding	Click Me	1	-0.183	151	-22.55	1	0	0	0	1352
ENST00000372146	GTF3C4	Coding	Click Me	1	-0.183	147	-18.26	0	1	0	0	6010
ENST00000198801	MOGAT2	Coding	Click Me	1	-0.183	142	-15.73	1	0	0	0	329
ENST00000297001	SPATA48	Coding	Click Me	1	-0.183	146	-25.99	1	0	0	0	661
ENST00000370476	CUTC	Coding	Click Me	1	-0.183	150	-19.12	0	1	0	0	398
ENST00000272317	RPS27A	Coding	Click Me	1	-0.183	146	-21.4	0	1	0	0	743
ENST00000344099	ZNF14	Coding	Click Me	1	-0.182	152	-20.28	0	1	0	0	911
ENST00000646891	BRAF	Coding	Click Me	1	-0.182	145	-21.73	1	0	0	0	3932
ENST00000234420	MSH6	Coding	Click Me	1	-0.182	161	-16.33	1	0	0	0	3241
ENST00000377602	ST8SIA6	Coding	Click Me	1	-0.182	157	-21.61	0	1	0	0	1179
ENST00000324849	VPS37A	Coding	Click Me	1	-0.182	158	-18.66	0	1	0	0	4828
MICT00000236022	CATG00000058026.1	Coding	Click Me	1	-0.182	153	-14.15	0	1	0	0	1000
ENST00000265720	DUS4L	Coding	Click Me	1	-0.182	158	-17.31	0	1	0	0	963
ENST00000398130	RELCH	Coding	Click Me	1	-0.181	152	-16.22	1	0	0	0	4546
ENST00000245908	SH2D3A	Coding	Click Me	1	-0.181	153	-17.78	1	0	0	0	295
ENST00000393430	ZFP1	Coding	Click Me	1	-0.181	154	-17.34	1	0	0	0	1902
ENST00000451493	SPART	Coding	Click Me	1	-0.181	144	-14.94	0	1	0	0	2725
ENST00000426016	SOS1	Coding	Click Me	1	-0.181	163	-21.67	1	0	0	0	4428
ENST00000381396	CCP110	Coding	Click Me	1	-0.181	171	-30.4	0	1	0	0	2160
ENST00000349485	POFUT2	Coding	Click Me	1	-0.181	144	-19.35	0	1	0	0	4760
ENST00000619929	PLCD3	Coding	Click Me	1	-0.181	160	-21.04	0	1	0	0	3649
ENST00000310232	CCDC13	Coding	Click Me	1	-0.18	162	-19.54	1	0	0	0	711
ENST00000490358	C21orf62	Coding	Click Me	1	-0.18	150	-16.81	0	1	0	0	198
ENST00000395743	BTC	Coding	Click Me	1	-0.18	153	-16.71	0	1	0	0	1917
ENST00000504148	TIMM8B	Coding	Click Me	1	-0.18	149	-17.7	0	1	0	0	2046
ENST00000542104	RASSF3	Coding	Click Me	1	-0.18	142	-16.3	0	1	0	0	2655
ENST00000318627	FIBIN	Coding	Click Me	1	-0.18	146	-19.52	1	0	0	0	3820
MICT00000219633	CATG00000053533.1	Coding	Click Me	1	-0.18	149	-13.45	0	1	0	0	1000
ENST00000370298	MTF2	Coding	Click Me	1	-0.18	151	-15.88	1	0	0	0	2054
ENST00000451887	ITPRID1	Coding	Click Me	1	-0.18	148	-17.19	0	1	0	0	328
HBMT00000553838	CATG00000028379.1	Coding	Click Me	1	-0.18	144	-14.8	0	1	0	0	908
ENST00000293502	SDR9C7	Coding	Click Me	1	-0.18	156	-20.09	0	1	0	0	679
ENST00000302005	HSPB3	Coding	Click Me	1	-0.179	163	-19.86	0	1	0	0	2913
ENST00000370783	MOSPD1	Coding	Click Me	1	-0.179	154	-15.4	1	0	0	0	1546
ENST00000259365	TMOD1	Coding	Click Me	1	-0.179	152	-19.94	0	1	0	0	2050
ENST00000324765	DIAPH2	Coding	Click Me	1	-0.179	165	-19.13	0	1	0	0	5680
ENST00000371226	OMA1	Coding	Click Me	1	-0.179	156	-20.09	0	1	0	0	1010
ENST00000256015	BTG1	Coding	Click Me	1	-0.179	150	-15.82	1	0	0	0	3802
ENST00000340766	PPP1CC	Coding	Click Me	1	-0.179	145	-18.67	1	0	0	0	1121
ENST00000409790	CLEC16A	Coding	Click Me	1	-0.179	156	-18.9	1	0	0	0	3499
ENST00000297107	GALNT10	Coding	Click Me	1	-0.179	143	-22.47	1	0	0	0	4012
ENST00000376560	PRR3	Coding	Click Me	1	-0.179	141	-15.13	0	1	0	0	2201
ENST00000288774	PEX10	Coding	Click Me	1	-0.179	155	-20.06	0	1	0	0	1979
ENST00000333201	ZNF583	Coding	Click Me	1	-0.179	140	-19.38	0	1	0	0	2996
ENST00000378863	CRLS1	Coding	Click Me	1	-0.179	162	-17.23	0	1	0	0	2895
ENST00000367545	UTRN	Coding	Click Me	1	-0.179	167	-25.87	1	0	0	0	2040
ENST00000642050	PPT1	Coding	Click Me	1	-0.179	141	-20.09	1	0	0	0	2600
ENST00000263388	NOTCH3	Coding	Click Me	1	-0.179	147	-17.17	1	0	0	0	1646
ENST00000248211	ZNF10	Coding	Click Me	1	-0.178	155	-17.01	0	1	0	0	2497
ENST00000359558	CALCR	Coding	Click Me	1	-0.178	145	-23.59	0	1	0	0	1869
ENST00000394703	DMTF1	Coding	Click Me	1	-0.178	178	-24.55	0	1	0	0	1192
ENST00000296417	H2AFZ	Coding	Click Me	1	-0.178	147	-17.95	0	1	0	0	411
MICT00000164686	CATG00000038099.1	Coding	Click Me	1	-0.178	152	-21.66	1	0	0	0	1000
ENST00000297324	C8orf48	Coding	Click Me	1	-0.178	150	-19.08	0	1	0	0	337
ENST00000316355	CCNG2	Coding	Click Me	1	-0.178	144	-14.33	1	0	0	0	4136
ENST00000517309	PTDSS1	Coding	Click Me	1	-0.178	142	-19.55	1	0	0	0	3765
ENST00000075120	SLC2A3	Coding	Click Me	1	-0.178	154	-13.85	0	1	0	0	2185
ENST00000619898	SPCS1	Coding	Click Me	1	-0.178	164	-18.44	0	1	0	0	3334
MICT00000345062	CATG00000099157.1	Coding	Click Me	1	-0.178	168	-24.12	0	1	0	0	1000
ENST00000240922	NAA50	Coding	Click Me	1	-0.178	152	-13.86	0	1	0	0	9436
ENST00000435907	CHST15	Coding	Click Me	1	-0.178	164	-23.51	0	1	0	0	2483
ENST00000373826	RAB42	Coding	Click Me	1	-0.178	146	-16.51	0	1	0	0	2349
ENST00000392432	TMEM44	Coding	Click Me	1	-0.177	166	-21.03	0	1	0	0	4050
ENST00000311181	B4GAT1	Coding	Click Me	1	-0.177	147	-16.77	0	1	0	0	677
ENST00000306388	TBCA	Coding	Click Me	1	-0.177	162	-17.29	0	1	0	0	1962
ENST00000184956	HEATR6	Coding	Click Me	1	-0.177	168	-24.23	0	1	0	0	2547
ENST00000292823	PCYT1A	Coding	Click Me	1	-0.177	140	-23.66	0	1	0	0	4321
ENST00000219097	ORC6	Coding	Click Me	1	-0.177	161	-20.19	0	1	0	0	3946
ENST00000478296	ZNF717	Coding	Click Me	1	-0.177	169	-21	0	1	0	0	1003
ENST00000436581	RUNX1T1	Coding	Click Me	1	-0.177	151	-15.8	1	0	0	0	5275
ENST00000374012	PHF20	Coding	Click Me	1	-0.176	162	-19.93	0	1	0	0	2754
ENST00000641398	OR1I1	Coding	Click Me	1	-0.176	149	-17.3	0	1	0	0	4837
ENST00000271532	FCRL4	Coding	Click Me	1	-0.176	153	-19.14	0	1	0	0	1775
ENST00000447241	C6orf10	Coding	Click Me	1	-0.176	140	-16.88	0	1	0	0	283
ENST00000513482	THOC3	Coding	Click Me	1	-0.176	149	-17.93	0	1	0	0	740
ENST00000282096	PDE3B	Coding	Click Me	1	-0.176	162	-19.39	0	1	0	0	5543
ENST00000360971	ENPP1	Coding	Click Me	1	-0.176	156	-17.66	0	1	0	0	4644
ENST00000366630	SIPA1L2	Coding	Click Me	1	-0.175	152	-16.07	0	1	0	0	1282
ENST00000534961	RNF170	Coding	Click Me	1	-0.175	152	-15.61	0	1	0	0	2864
ENST00000304411	GPR27	Coding	Click Me	1	-0.175	174	-26.16	0	1	0	0	1319
ENST00000329235	AP1S2	Coding	Click Me	1	-0.175	154	-19.23	0	1	0	0	1519
MICT00000002936	CATG00000046569.1	Coding	Click Me	1	-0.175	145	-18.67	1	0	0	0	1000
ENST00000433389	ESRP1	Coding	Click Me	1	-0.175	162	-20.26	0	1	0	0	1577
ENST00000449870	ILF3	Coding	Click Me	1	-0.175	150	-15.45	0	1	0	0	3107
ENST00000567107	GOLGA6L2	Coding	Click Me	1	-0.175	156	-22.29	0	1	0	0	247
ENST00000409789	CNPPD1	Coding	Click Me	1	-0.175	145	-26.21	1	0	0	0	412
ENST00000368679	ADAM12	Coding	Click Me	1	-0.175	147	-14.7	0	1	0	0	4898
ENST00000398136	TMEM123	Coding	Click Me	1	-0.175	144	-23.73	0	1	0	0	2531
ENCT00000260076	CATG00000052891.1	Coding	Click Me	1	-0.175	147	-20.25	0	1	0	0	1000
ENST00000618481	BCL2L13	Coding	Click Me	1	-0.175	140	-13.87	0	1	0	0	3321
ENST00000410023	IL1R1	Coding	Click Me	1	-0.175	142	-17.13	0	1	0	0	3115
ENST00000357250	COL9A1	Coding	Click Me	1	-0.175	164	-21.97	0	1	0	0	1836
ENST00000257118	PHC2	Coding	Click Me	1	-0.175	141	-14.42	1	0	0	0	1239
ENST00000303383	SHCBP1	Coding	Click Me	1	-0.175	150	-18.55	0	1	0	0	3066
ENST00000450892	STRC	Coding	Click Me	1	-0.174	160	-15.87	0	1	0	0	274
ENST00000344138	GRAP2	Coding	Click Me	1	-0.174	154	-15.23	1	0	0	0	7432
ENST00000405954	DUSP28	Coding	Click Me	1	-0.174	168	-27.09	0	1	0	0	3787
ENST00000389982	TMEM95	Coding	Click Me	1	-0.174	154	-17.03	0	1	0	0	497
ENST00000357166	ZDHHC9	Coding	Click Me	1	-0.174	141	-16.62	1	0	0	0	3102
ENST00000269445	DYM	Coding	Click Me	1	-0.174	153	-13.57	0	1	0	0	2581
ENCT00000364088	CATG00000081639.1	Coding	Click Me	1	-0.174	148	-18.23	1	0	0	0	1000
ENCT00000278074	CATG00000057491.1	Coding	Click Me	1	-0.174	153	-17.34	0	1	0	0	1000
ENST00000341259	SH2B3	Coding	Click Me	1	-0.174	145	-19.48	0	1	0	0	3321
ENST00000266544	NDUFA9	Coding	Click Me	1	-0.174	184	-25.98	1	0	0	0	2180
ENCT00000387989	CATG00000089129.1	Coding	Click Me	1	-0.174	152	-16.33	0	1	0	0	1000
ENST00000638767	AP001273.2	Coding	Click Me	1	-0.174	147	-16.06	0	1	0	0	314
ENST00000422223	FREM1	Coding	Click Me	1	-0.173	145	-16.19	1	0	0	0	2730
ENST00000297268	COL1A2	Coding	Click Me	1	-0.173	154	-18.02	0	1	0	0	839
ENST00000607599	CHURC1	Coding	Click Me	1	-0.173	143	-17.56	1	0	0	0	3138
ENST00000436407	SLC14A1	Coding	Click Me	1	-0.173	156	-14.09	0	1	0	0	379
ENST00000267101	ERBB3	Coding	Click Me	1	-0.173	155	-21.31	0	1	0	0	1894
ENST00000346964	DLG1	Coding	Click Me	1	-0.173	151	-17.53	1	0	0	0	2063
ENST00000328823	WBP2NL	Coding	Click Me	1	-0.172	168	-15.97	0	1	0	0	1294
ENST00000544040	CHD4	Coding	Click Me	1	-0.172	151	-26.68	1	0	0	0	588
ENST00000246071	SNRPB2	Coding	Click Me	1	-0.172	160	-17.57	0	1	0	0	1558
ENST00000382753	TMEM128	Coding	Click Me	1	-0.172	153	-18.7	0	1	0	0	713
ENST00000374171	POLE3	Coding	Click Me	1	-0.172	159	-22.06	0	1	0	0	1576
ENST00000324545	USP9X	Coding	Click Me	1	-0.172	180	-30.68	0	1	0	0	4069
ENST00000377577	DNAJC11	Coding	Click Me	1	-0.172	151	-16.54	0	1	0	0	1507
ENST00000366845	AC092811.1	Coding	Click Me	1	-0.172	145	-17.18	0	1	0	0	117
ENST00000373233	CHD6	Coding	Click Me	1	-0.172	156	-18.65	0	1	0	0	2492
ENST00000264634	WNT5A	Coding	Click Me	1	-0.172	140	-20.31	0	1	0	0	4376
ENST00000396424	ZNF665	Coding	Click Me	1	-0.172	170	-24	0	1	0	0	2032
ENST00000418710	SP8	Coding	Click Me	1	-0.171	168	-17.98	0	1	0	0	4547
ENST00000342179	DPY19L3	Coding	Click Me	1	-0.171	142	-19.38	0	1	0	0	3649
ENST00000382097	C22orf42	Coding	Click Me	1	-0.171	141	-16.28	1	0	0	0	534
ENST00000397149	SMU1	Coding	Click Me	1	-0.171	159	-22.6	0	1	0	0	5529
ENST00000641200	OR4M1	Coding	Click Me	1	-0.171	179	-28.42	0	1	0	0	2432
ENST00000620660	RYK	Coding	Click Me	1	-0.171	162	-21.89	0	1	0	0	1019
ENST00000393328	SPOP	Coding	Click Me	1	-0.171	145	-15.04	0	1	0	0	1494
ENST00000310346	TBX5	Coding	Click Me	1	-0.171	160	-18.11	1	0	0	0	1601
ENCT00000161152	CATG00000028059.1	Coding	Click Me	1	-0.171	156	-18.86	0	1	0	0	1000
ENST00000262406	RGS9	Coding	Click Me	1	-0.171	141	-16.23	1	0	0	0	283
ENST00000389286	PRTG	Coding	Click Me	1	-0.171	167	-20.84	0	1	0	0	8471
MICT00000156218	CATG00000034825.1	Coding	Click Me	1	-0.171	145	-20.5	0	1	0	0	1000
ENST00000449561	LILRB5	Coding	Click Me	1	-0.171	159	-17.08	0	1	0	0	290
ENST00000355937	PRELID3B	Coding	Click Me	1	-0.17	146	-15.04	1	0	0	0	1877
ENST00000367609	ADGRG6	Coding	Click Me	1	-0.17	163	-19.62	0	1	0	0	2733
ENST00000298492	ABRAXAS2	Coding	Click Me	1	-0.17	140	-20.22	1	0	0	0	3813
ENST00000442080	GMNC	Coding	Click Me	1	-0.17	156	-19.63	0	1	0	0	3491
ENST00000296210	TPRA1	Coding	Click Me	1	-0.17	150	-19.43	1	0	0	0	2345
ENST00000536716	TNFAIP8L1	Coding	Click Me	1	-0.17	141	-21.79	1	0	0	0	3138
ENST00000542672	ACTN2	Coding	Click Me	1	-0.17	142	-15.68	0	1	0	0	2001
ENST00000450633	TPRA1	Coding	Click Me	1	-0.17	150	-19.43	1	0	0	0	2269
MICT00000001380	CATG00000043952.1	Coding	Click Me	1	-0.169	151	-19.94	1	0	0	0	1000
ENST00000378026	CKAP4	Coding	Click Me	1	-0.169	144	-15.96	0	1	0	0	2872
ENST00000373944	ZWINT	Coding	Click Me	1	-0.169	152	-23.36	0	1	0	0	4585
ENST00000257336	BIVM	Coding	Click Me	1	-0.169	163	-21.44	0	1	0	0	1668
ENST00000611618	TRIM52	Coding	Click Me	1	-0.169	149	-16.14	1	0	0	0	2267
ENST00000296792	UTP15	Coding	Click Me	1	-0.169	148	-18.79	0	1	0	0	3507
ENST00000367468	PTGS2	Coding	Click Me	1	-0.168	156	-15.54	0	1	0	0	2579
ENST00000559717	MAN2A2	Coding	Click Me	1	-0.168	142	-19.51	1	0	0	0	2792
ENST00000264595	AGA	Coding	Click Me	1	-0.168	168	-21.78	0	1	0	0	940
ENST00000370640	C10orf62	Coding	Click Me	1	-0.168	149	-19.61	1	0	0	0	365
ENST00000640368	PAX6	Coding	Click Me	1	-0.168	164	-18.85	0	1	0	0	5152
MICT00000173115	CATG00000040741.1	Coding	Click Me	1	-0.168	158	-27.04	1	0	0	0	1000
ENST00000408011	KCTD1	Coding	Click Me	1	-0.168	148	-14.73	0	1	0	0	769
ENST00000233242	APOB	Coding	Click Me	1	-0.168	141	-21.57	0	1	0	0	301
ENST00000619269	KANK1	Coding	Click Me	1	-0.167	153	-19.87	0	1	0	0	871
ENST00000379982	RHOBTB3	Coding	Click Me	1	-0.167	156	-13.6	0	1	0	0	3193
ENST00000389623	SSC5D	Coding	Click Me	1	-0.167	148	-20.7	0	1	0	0	1161
ENST00000262032	IKZF4	Coding	Click Me	1	-0.167	156	-15.67	0	1	0	0	3104
ENST00000455799	ZNF625	Coding	Click Me	1	-0.167	150	-19.45	0	1	0	0	1335
ENST00000296677	F2RL1	Coding	Click Me	1	-0.167	153	-24.71	0	1	0	0	2809
ENST00000303225	FUT3	Coding	Click Me	1	-0.167	140	-17.57	1	0	0	0	866
ENST00000349314	APOL3	Coding	Click Me	1	-0.167	152	-17.16	1	0	0	0	870
ENST00000258991	TEX2	Coding	Click Me	1	-0.167	156	-22.69	1	0	0	0	1742
ENST00000426546	CCDC107	Coding	Click Me	1	-0.167	152	-18.18	0	1	0	0	500
ENST00000532917	CD3G	Coding	Click Me	1	-0.167	142	-19.44	0	1	0	0	2061
ENST00000360409	NRP2	Coding	Click Me	1	-0.167	142	-19.12	1	0	0	0	3075
ENST00000304623	CTNND2	Coding	Click Me	1	-0.167	157	-22.09	0	1	0	0	1613
ENST00000313608	MRPS23	Coding	Click Me	1	-0.166	152	-17.69	0	1	0	0	5841
ENST00000253039	EIF2S3	Coding	Click Me	1	-0.166	142	-20.32	0	1	0	0	2262
ENST00000295317	RNF149	Coding	Click Me	1	-0.166	151	-26.96	0	1	0	0	4310
ENST00000374865	MRPL50	Coding	Click Me	1	-0.166	157	-21.09	1	0	0	0	2835
ENST00000454309	FGF12	Coding	Click Me	1	-0.166	153	-14.25	0	1	0	0	1500
ENST00000296859	RAPGEF6	Coding	Click Me	1	-0.166	143	-15.82	0	1	0	0	707
ENST00000366844	ENAH	Coding	Click Me	1	-0.166	153	-15.86	0	1	0	0	10943
ENST00000375549	SDHD	Coding	Click Me	1	-0.166	158	-18.24	0	1	0	0	831
ENST00000251871	MED17	Coding	Click Me	1	-0.166	147	-16.06	0	1	0	0	2631
ENST00000245304	RAP2A	Coding	Click Me	1	-0.166	161	-23.73	0	1	0	0	4686
ENST00000262891	MARK4	Coding	Click Me	1	-0.166	160	-23.4	1	0	0	0	2573
ENST00000445593	LAPTM4B	Coding	Click Me	1	-0.166	144	-17.36	0	1	0	0	1539
ENST00000340057	IL17A	Coding	Click Me	1	-0.165	160	-21.95	0	1	0	0	1346
ENST00000563710	C13orf42	Coding	Click Me	1	-0.165	147	-16.54	0	1	0	0	2032
ENST00000305202	NECAB2	Coding	Click Me	1	-0.165	155	-21.97	0	1	0	0	431
ENST00000371628	LONRF3	Coding	Click Me	1	-0.165	154	-12	0	1	0	0	239
ENST00000370867	TYW3	Coding	Click Me	1	-0.165	140	-14.54	1	0	0	0	2561
ENST00000618040	KCNN3	Coding	Click Me	1	-0.164	141	-20.24	0	1	0	0	10502
ENST00000270112	HUNK	Coding	Click Me	1	-0.164	149	-18.8	1	0	0	0	4880
ENST00000273359	ABHD10	Coding	Click Me	1	-0.164	141	-23.23	1	0	0	0	1647
ENST00000396060	GTF2A2	Coding	Click Me	1	-0.164	156	-17.53	0	1	0	0	1070
ENST00000450295	SEMA4D	Coding	Click Me	1	-0.164	157	-19.09	0	1	0	0	2318
ENST00000273857	CORIN	Coding	Click Me	1	-0.164	146	-28.91	0	1	0	0	1723
ENST00000367565	TEDDM1	Coding	Click Me	1	-0.164	142	-18.74	0	1	0	0	1547
ENST00000324262	CNDP2	Coding	Click Me	1	-0.164	148	-24.77	1	0	0	0	3386
ENST00000256509	CHL1	Coding	Click Me	1	-0.163	158	-20.28	0	1	0	0	3703
ENST00000375344	MFSD14B	Coding	Click Me	1	-0.163	149	-19.24	1	0	0	0	1630
ENST00000390665	PPP2R3B	Coding	Click Me	1	-0.163	165	-20	0	1	0	0	404
ENST00000434772	ZNF223	Coding	Click Me	1	-0.163	143	-19.96	0	1	0	0	2800
MICT00000330732	CATG00000096744.1	Coding	Click Me	1	-0.163	149	-16.91	1	0	0	0	1000
ENST00000317398	ZNF671	Coding	Click Me	1	-0.163	145	-14.5	0	1	0	0	730
ENST00000403290	ARNTL	Coding	Click Me	1	-0.163	171	-24.53	0	1	0	0	510
ENST00000226574	NFKB1	Coding	Click Me	1	-0.163	151	-25.48	0	1	0	0	708
ENST00000354475	WDR91	Coding	Click Me	1	-0.163	158	-20.99	1	0	0	0	2312
ENST00000262096	ZDHHC2	Coding	Click Me	1	-0.163	156	-18.22	1	0	0	0	4641
ENST00000406870	BCL6	Coding	Click Me	1	-0.162	145	-16.04	0	1	0	0	1081
ENST00000325207	RIC8A	Coding	Click Me	1	-0.162	153	-23.74	1	0	0	0	763
ENST00000410062	UBE2E3	Coding	Click Me	1	-0.162	150	-16.08	1	0	0	0	2813
ENST00000336751	HJV	Coding	Click Me	1	-0.162	147	-16.19	0	1	0	0	609
ENST00000300184	MS4A7	Coding	Click Me	1	-0.162	148	-16.13	0	1	0	0	950
ENST00000345847	KRTAP4-6	Coding	Click Me	1	-0.162	157	-20.57	0	1	0	0	437
ENST00000437150	GCA	Coding	Click Me	1	-0.162	168	-19.86	0	1	0	0	2395
ENST00000344320	C15orf62	Coding	Click Me	1	-0.162	141	-21.54	1	0	0	0	1427
ENST00000283415	LPCAT1	Coding	Click Me	1	-0.162	150	-19.57	1	0	0	0	2228
ENST00000314032	UCP3	Coding	Click Me	1	-0.162	149	-16.68	0	1	0	0	1996
ENST00000641137	OR2I1P	Coding	Click Me	1	-0.161	164	-25.11	0	1	0	0	3555
ENST00000320081	CLIP4	Coding	Click Me	1	-0.161	154	-13.49	1	0	0	0	1920
ENST00000328945	SDR42E1	Coding	Click Me	1	-0.161	156	-25.84	0	1	0	0	1495
ENST00000395824	ZNF287	Coding	Click Me	1	-0.161	143	-16.21	0	1	0	0	1933
ENST00000331351	HS3ST4	Coding	Click Me	1	-0.161	158	-20.65	1	0	0	0	1440
ENCT00000050501	CATG00000116546.1	Coding	Click Me	1	-0.161	154	-16.27	0	1	0	0	1000
ENST00000624776	ZNF518A	Coding	Click Me	1	-0.161	164	-18.01	0	1	0	0	2978
MICT00000222548	CATG00000055461.1	Coding	Click Me	1	-0.161	161	-22.17	0	1	0	0	1000
ENST00000278937	MPZL2	Coding	Click Me	1	-0.16	163	-17.38	0	1	0	0	1843
ENST00000440460	DIXDC1	Coding	Click Me	1	-0.16	144	-19.65	0	1	0	0	3953
ENST00000427060	SLA	Coding	Click Me	1	-0.16	150	-15.26	0	1	0	0	885
ENST00000432561	CHFR	Coding	Click Me	1	-0.16	140	-17.69	0	1	0	0	579
ENST00000371790	SLC16A12	Coding	Click Me	1	-0.16	143	-14.55	0	1	0	0	2765
ENST00000413830	EPGN	Coding	Click Me	1	-0.16	162	-22.18	0	1	0	0	2659
ENST00000427190	GK	Coding	Click Me	1	-0.16	168	-22.45	0	1	0	0	2714
ENST00000312849	LSMEM1	Coding	Click Me	1	-0.16	157	-20.1	0	1	0	0	1113
ENST00000359246	PHF2	Coding	Click Me	1	-0.16	156	-23.17	0	1	0	0	1911
ENST00000319217	MPDZ	Coding	Click Me	1	-0.16	157	-15.53	0	1	0	0	1670
ENST00000449022	CADPS2	Coding	Click Me	1	-0.16	148	-18.78	0	1	0	0	162
ENST00000303965	ARAP2	Coding	Click Me	1	-0.159	152	-16.07	0	1	0	0	1909
ENST00000305921	PPM1D	Coding	Click Me	1	-0.159	157	-18.49	1	0	0	0	2733
ENST00000262795	SHANK3	Coding	Click Me	1	-0.159	148	-12.65	0	1	0	0	1898
ENST00000379485	KBTBD6	Coding	Click Me	1	-0.159	168	-19.46	0	1	0	0	2923
ENST00000379959	IL2RA	Coding	Click Me	1	-0.159	151	-17.49	0	1	0	0	2183
ENST00000296464	HSPA4L	Coding	Click Me	1	-0.159	147	-20.63	0	1	0	0	7877
ENST00000299084	SPRED1	Coding	Click Me	1	-0.159	140	-13.86	0	1	0	0	5585
ENST00000251241	DHX40	Coding	Click Me	1	-0.159	144	-22.7	0	1	0	0	4140
ENST00000373001	RRAGC	Coding	Click Me	1	-0.159	180	-25.88	0	1	0	0	3872
ENST00000455566	PPP2R2D	Coding	Click Me	1	-0.158	151	-14.29	0	1	0	0	3864
ENST00000395184	ARHGAP24	Coding	Click Me	1	-0.158	166	-26.47	0	1	0	0	1948
ENST00000307892	CYB5B	Coding	Click Me	1	-0.158	156	-18.07	0	1	0	0	3744
ENST00000397766	PGBD4	Coding	Click Me	1	-0.158	162	-19.9	0	1	0	0	3361
ENST00000646441	EFNB2	Coding	Click Me	1	-0.158	145	-18.35	1	0	0	0	3295
ENST00000330258	AMER1	Coding	Click Me	1	-0.158	153	-18.76	1	0	0	0	4762
ENST00000338647	ZFP92	Coding	Click Me	1	-0.158	157	-19.31	1	0	0	0	4853
ENST00000312600	PABPC5	Coding	Click Me	1	-0.158	143	-15.78	0	1	0	0	1858
ENST00000237822	LDAH	Coding	Click Me	1	-0.158	156	-21.41	1	0	0	0	2890
ENST00000355192	MSRB3	Coding	Click Me	1	-0.158	141	-15.08	0	1	0	0	3585
ENST00000321617	CASKIN2	Coding	Click Me	1	-0.158	146	-21.83	1	0	0	0	1021
ENST00000451882	HSBP1L1	Coding	Click Me	1	-0.158	156	-19.69	0	1	0	0	371
ENST00000222725	LFNG	Coding	Click Me	1	-0.158	150	-20.58	0	1	0	0	1217
ENST00000617428	AC008878.3	Coding	Click Me	1	-0.157	163	-25.17	0	1	0	0	1597
ENST00000216540	SLC10A1	Coding	Click Me	1	-0.157	144	-18.63	0	1	0	0	865
ENST00000306721	CDCA7	Coding	Click Me	1	-0.157	156	-18.92	0	1	0	0	1333
ENST00000359920	ARHGEF18	Coding	Click Me	1	-0.157	163	-25.17	0	1	0	0	1958
ENST00000360954	HS3ST3B1	Coding	Click Me	1	-0.157	153	-19.97	0	1	0	0	3758
ENST00000574298	ZNF75A	Coding	Click Me	1	-0.157	152	-20.68	0	1	0	0	2135
ENST00000275034	PHIP	Coding	Click Me	1	-0.157	140	-19.38	0	1	0	0	6287
ENST00000452089	PILRB	Coding	Click Me	1	-0.157	146	-18.8	0	1	0	0	454
ENST00000334166	LYPD6	Coding	Click Me	1	-0.157	141	-16.53	1	0	0	0	3301
ENST00000332629	WDR53	Coding	Click Me	1	-0.157	140	-14.54	0	1	0	0	2002
ENST00000369558	HIPK1	Coding	Click Me	1	-0.156	140	-21.17	0	1	0	0	4357
ENST00000392524	HNRNPA3	Coding	Click Me	1	-0.156	152	-17.53	0	1	0	0	693
ENST00000378164	TAF2	Coding	Click Me	1	-0.156	150	-18.17	0	1	0	0	1150
ENST00000333055	MGAT1	Coding	Click Me	1	-0.156	153	-17.57	0	1	0	0	4590
ENST00000267814	SORD	Coding	Click Me	1	-0.156	151	-16.63	0	1	0	0	3655
ENST00000280800	PLBD2	Coding	Click Me	1	-0.156	155	-16.57	0	1	0	0	3088
ENST00000242261	TWIST1	Coding	Click Me	1	-0.156	149	-16.49	0	1	0	0	3126
ENST00000316407	USF3	Coding	Click Me	1	-0.156	152	-15.84	1	0	0	0	6559
ENST00000261196	SLCO1B3	Coding	Click Me	1	-0.156	143	-20.51	1	0	0	0	3549
ENST00000323701	USP39	Coding	Click Me	1	-0.156	160	-21.06	0	1	0	0	476
ENST00000361976	INPP5F	Coding	Click Me	1	-0.156	165	-21.5	0	1	0	0	1370
ENST00000216442	ATP6V1D	Coding	Click Me	1	-0.156	144	-18.47	0	1	0	0	550
ENST00000306177	USP42	Coding	Click Me	1	-0.156	159	-20	0	1	0	0	1046
ENST00000538312	TENT5D	Coding	Click Me	1	-0.156	158	-19.11	0	1	0	0	1602
ENST00000335255	FOXK2	Coding	Click Me	1	-0.155	154	-17.29	0	1	0	0	3108
MICT00000272457	CATG00000074072.1	Coding	Click Me	1	-0.155	141	-21.89	1	0	0	0	1000
ENST00000394607	ELOVL6	Coding	Click Me	1	-0.155	140	-16.99	1	0	0	0	5492
ENST00000287590	B3GNT7	Coding	Click Me	1	-0.155	146	-14.16	0	1	0	0	2239
ENST00000509910	ATG12	Coding	Click Me	1	-0.155	145	-15.81	0	1	0	0	3604
ENST00000285021	XPC	Coding	Click Me	1	-0.155	152	-18.45	0	1	0	0	794
ENST00000409418	FCHSD2	Coding	Click Me	1	-0.155	156	-18.36	0	1	0	0	547
ENST00000259467	PDCL	Coding	Click Me	1	-0.155	155	-19.91	0	1	0	0	4276
ENST00000354219	REG4	Coding	Click Me	1	-0.155	154	-12.62	0	1	0	0	600
ENST00000184266	NDUFB4	Coding	Click Me	1	-0.155	163	-20.91	0	1	0	0	230
ENST00000395811	MPRIP	Coding	Click Me	1	-0.154	144	-17.93	1	0	0	0	7754
ENST00000456048	TANGO2	Coding	Click Me	1	-0.154	169	-22.19	0	1	0	0	1263
ENST00000641076	OR5M1	Coding	Click Me	1	-0.154	163	-15.33	1	0	0	0	3319
ENST00000361059	MATR3	Coding	Click Me	1	-0.154	158	-15.78	0	1	0	0	999
ENST00000303142	SHLD1	Coding	Click Me	1	-0.154	160	-20.45	0	1	0	0	2333
ENST00000262961	ZFR2	Coding	Click Me	1	-0.154	168	-26.2	1	0	0	0	1925
ENST00000355524	FCAR	Coding	Click Me	1	-0.154	164	-18.18	0	1	0	0	2039
ENST00000294952	PPP1R21	Coding	Click Me	1	-0.154	162	-21.16	0	1	0	0	642
ENST00000331299	SLC25A21	Coding	Click Me	1	-0.154	149	-17.49	0	1	0	0	3341
MICT00000315218	CATG00000086911.1	Coding	Click Me	1	-0.154	146	-18.31	0	1	0	0	1000
ENST00000337995	ZNF420	Coding	Click Me	1	-0.154	150	-16.68	0	1	0	0	1305
ENST00000334256	KPNA4	Coding	Click Me	1	-0.154	145	-15.36	0	1	0	0	7109
ENST00000379510	CNKSR2	Coding	Click Me	1	-0.153	164	-20.99	1	0	0	0	2174
ENST00000374467	BAK1	Coding	Click Me	1	-0.153	160	-24.17	0	1	0	0	3156
ENST00000407073	MBD5	Coding	Click Me	1	-0.153	151	-20.98	0	1	0	0	5295
ENST00000258111	KCNMB4	Coding	Click Me	1	-0.153	156	-19.5	0	1	0	0	3639
ENST00000392863	SMIM8	Coding	Click Me	1	-0.153	143	-18.36	1	0	0	0	3987
ENST00000373275	BRWD3	Coding	Click Me	1	-0.153	157	-15.3	0	1	0	0	7121
ENST00000258173	TMEM231	Coding	Click Me	1	-0.153	156	-16.81	0	1	0	0	3433
ENST00000641432	OR10K1	Coding	Click Me	1	-0.153	163	-15	0	1	0	0	2476
ENST00000379938	RREB1	Coding	Click Me	1	-0.153	144	-17.1	0	1	0	0	3012
ENST00000366960	RPS6KC1	Coding	Click Me	1	-0.153	157	-16.63	0	1	0	0	2139
ENST00000264047	SLC5A7	Coding	Click Me	1	-0.152	155	-15.01	0	1	0	0	3133
ENCT00000215689	CATG00000041177.1	Coding	Click Me	1	-0.152	144	-19.32	1	0	0	0	1000
ENST00000565468	TMEM178B	Coding	Click Me	1	-0.152	141	-14.31	0	0	1	0	9594
ENST00000298569	KIAA1191	Coding	Click Me	1	-0.152	147	-18.7	0	1	0	0	1539
ENST00000372383	TSC22D3	Coding	Click Me	1	-0.152	157	-17.01	0	1	0	0	1295
ENST00000258821	TTC5	Coding	Click Me	1	-0.152	146	-16.11	0	1	0	0	3399
ENST00000398812	GRB10	Coding	Click Me	1	-0.152	144	-22.31	0	1	0	0	2902
ENST00000396623	ADHFE1	Coding	Click Me	1	-0.152	173	-25.31	0	1	0	0	2116
ENST00000382611	IRX2	Coding	Click Me	1	-0.152	144	-29.2	0	1	0	0	965
ENST00000518288	ARHGEF10	Coding	Click Me	1	-0.152	146	-17.4	0	1	0	0	1378
ENST00000217109	CSTF1	Coding	Click Me	1	-0.152	145	-20.75	1	0	0	0	2658
FTMT23600008736	CATG00000107338.1	Coding	Click Me	1	-0.152	143	-16.98	1	0	0	0	1000
ENST00000396319	TAX1BP1	Coding	Click Me	1	-0.152	152	-13.84	0	1	0	0	1848
ENST00000606117	SIRT5	Coding	Click Me	1	-0.152	167	-16.83	1	0	0	0	3293
ENST00000367649	RASAL2	Coding	Click Me	1	-0.152	140	-13.6	0	1	0	0	183
ENST00000303657	RFX2	Coding	Click Me	1	-0.151	156	-19.69	0	1	0	0	1671
ENST00000239231	PANK3	Coding	Click Me	1	-0.151	150	-13.8	0	1	0	0	9076
ENST00000610745	CYP1B1	Coding	Click Me	1	-0.151	146	-22.96	0	1	0	0	3215
ENST00000296533	NPY1R	Coding	Click Me	1	-0.151	141	-18.69	0	1	0	0	1342
ENST00000283303	ADGRF4	Coding	Click Me	1	-0.151	143	-14.4	0	0	1	0	816
ENST00000409284	CCDC141	Coding	Click Me	1	-0.151	147	-17.36	0	1	0	0	4883
ENST00000356264	AMPH	Coding	Click Me	1	-0.151	157	-25.75	1	0	0	0	1114
ENST00000265732	RBM48	Coding	Click Me	1	-0.15	159	-20.18	0	1	0	0	3535
ENST00000610426	NSA2	Coding	Click Me	1	-0.15	149	-16.32	0	1	0	0	3442
ENST00000332707	XPOT	Coding	Click Me	1	-0.15	141	-21.43	1	0	0	0	2999
ENST00000339450	ERMP1	Coding	Click Me	1	-0.15	153	-13.85	0	1	0	0	3140
ENST00000508053	FBN2	Coding	Click Me	1	-0.15	143	-21	0	1	0	0	1418
ENST00000403359	FBXO11	Coding	Click Me	1	-0.15	155	-18.71	0	1	0	0	1198
ENST00000356790	MAGEB10	Coding	Click Me	1	-0.15	153	-22.92	0	1	0	0	5489
ENST00000252482	EXOC3L2	Coding	Click Me	1	-0.15	151	-14.76	0	1	0	0	448
ENST00000396825	FITM2	Coding	Click Me	1	-0.15	146	-14.38	0	1	0	0	3788
ENST00000287322	BAG4	Coding	Click Me	1	-0.15	175	-22.21	1	0	0	0	2923
ENST00000368656	FAM229B	Coding	Click Me	1	-0.15	151	-15.29	0	1	0	0	7402
ENST00000261707	SLC6A4	Coding	Click Me	1	-0.15	161	-18.81	1	0	0	0	4135
ENST00000324932	NUP98	Coding	Click Me	1	-0.15	162	-18.08	0	1	0	0	1149
ENST00000344222	ZNF550	Coding	Click Me	1	-0.15	152	-23.13	0	1	0	0	2466
ENST00000323570	ELMOD2	Coding	Click Me	1	-0.149	154	-17.53	1	0	0	0	3395
ENST00000340487	ZSCAN16	Coding	Click Me	1	-0.149	149	-17.6	1	0	0	0	3943
ENST00000269586	ARL5C	Coding	Click Me	1	-0.149	144	-17.97	1	0	0	0	2433
ENST00000324366	PRMT5	Coding	Click Me	1	-0.149	163	-20.93	0	1	0	0	393
ENST00000282026	ARL11	Coding	Click Me	1	-0.149	155	-17.8	0	1	0	0	2834
ENST00000225665	SLC25A11	Coding	Click Me	1	-0.149	143	-17.13	1	0	0	0	2826
ENST00000618712	RAG2	Coding	Click Me	1	-0.149	147	-23.02	0	0	1	0	640
ENST00000367591	PEX3	Coding	Click Me	1	-0.149	158	-19.48	0	1	0	0	1388
ENCT00000031829	CATG00000075456.1	Coding	Click Me	1	-0.149	153	-18.27	0	1	0	0	1000
ENST00000361618	MFAP3L	Coding	Click Me	1	-0.149	164	-18.17	0	1	0	0	4780
ENST00000255108	DPH2	Coding	Click Me	1	-0.149	145	-23.86	0	1	0	0	832
ENST00000367928	VNN1	Coding	Click Me	1	-0.149	163	-16.34	0	1	0	0	2282
ENST00000555447	STON2	Coding	Click Me	1	-0.149	154	-18.72	0	1	0	0	1132
ENST00000550325	VDR	Coding	Click Me	1	-0.149	159	-15.36	1	0	0	0	2118
ENST00000369356	PDE4DIP	Coding	Click Me	1	-0.149	153	-14.69	0	1	0	0	930
ENST00000366582	HEATR1	Coding	Click Me	1	-0.149	152	-16.35	0	1	0	0	2000
ENST00000280346	DLAT	Coding	Click Me	1	-0.148	158	-13.68	0	1	0	0	1855
ENST00000334651	DHRSX	Coding	Click Me	1	-0.148	156	-15.88	1	0	0	0	1525
ENST00000392509	DYNLL1	Coding	Click Me	1	-0.148	165	-21.7	0	1	0	0	889
ENST00000448849	BIVM	Coding	Click Me	1	-0.148	163	-21.44	0	1	0	0	1814
ENST00000304527	SH3D19	Coding	Click Me	1	-0.148	152	-12.6	1	0	0	0	1810
ENST00000199764	CEACAM6	Coding	Click Me	1	-0.148	160	-16.41	0	1	0	0	1407
ENST00000361272	CNOT7	Coding	Click Me	1	-0.148	140	-15.12	0	1	0	0	3996
ENST00000265627	PON3	Coding	Click Me	1	-0.148	146	-21.02	0	1	0	0	2184
ENST00000260128	SULF1	Coding	Click Me	1	-0.148	146	-21.61	0	1	0	0	2377
ENST00000331920	PTCH1	Coding	Click Me	1	-0.148	152	-15.14	0	1	0	0	3415
ENST00000306378	BPTF	Coding	Click Me	1	-0.148	141	-22.44	0	1	0	0	865
ENST00000507110	MRPS30	Coding	Click Me	1	-0.148	148	-18.4	1	0	0	0	5223
ENST00000356083	COL27A1	Coding	Click Me	1	-0.147	140	-12.66	0	1	0	0	1821
ENST00000337859	ZC3H15	Coding	Click Me	1	-0.147	165	-21.67	0	1	0	0	3199
HBMT00001342991	CATG00000096491.1	Coding	Click Me	1	-0.147	143	-22.96	0	1	0	0	1000
ENST00000238875	LGALSL	Coding	Click Me	1	-0.147	149	-15.25	0	1	0	0	2955
ENST00000366514	TFB2M	Coding	Click Me	1	-0.147	145	-15.71	0	1	0	0	471
ENST00000618250	RHNO1	Coding	Click Me	1	-0.147	140	-14.55	0	1	0	0	1064
ENST00000313733	OSBPL2	Coding	Click Me	1	-0.147	160	-15.29	0	1	0	0	2326
ENST00000505624	TTC23L	Coding	Click Me	1	-0.147	149	-23.34	0	1	0	0	167
ENST00000355312	GIT2	Coding	Click Me	1	-0.147	160	-18.82	0	1	0	0	3176
ENST00000396846	ZSCAN32	Coding	Click Me	1	-0.147	152	-21.95	1	0	0	0	771
ENST00000370328	GABRE	Coding	Click Me	1	-0.147	153	-18.09	0	1	0	0	1577
ENST00000285737	LONP2	Coding	Click Me	1	-0.147	151	-16.91	0	1	0	0	5547
ENST00000326793	ACAP2	Coding	Click Me	1	-0.146	149	-16.81	0	1	0	0	4592
ENST00000262903	HACE1	Coding	Click Me	1	-0.146	145	-16.77	0	1	0	0	4834
ENST00000276943	IFNK	Coding	Click Me	1	-0.146	141	-15.83	0	1	0	0	492
MICT00000106512	CATG00000021475.1	Coding	Click Me	1	-0.146	156	-18.76	0	1	0	0	1000
ENST00000398063	AGPAT3	Coding	Click Me	1	-0.146	150	-15.35	0	1	0	0	4144
ENST00000646539	ENO1	Coding	Click Me	1	-0.146	151	-20.04	0	1	0	0	360
ENST00000432566	GOLGA8A	Coding	Click Me	1	-0.146	155	-18.66	1	0	0	0	2340
ENST00000543341	GTF2H3	Coding	Click Me	1	-0.146	162	-19.3	0	1	0	0	2371
ENST00000293756	IP6K3	Coding	Click Me	1	-0.146	142	-18.66	1	0	0	0	1050
ENST00000298815	ARHGAP42	Coding	Click Me	1	-0.146	155	-16.7	0	1	0	0	2124
ENST00000261520	ICE2	Coding	Click Me	1	-0.146	176	-27.75	0	1	0	0	4025
ENST00000563496	TCF24	Coding	Click Me	1	-0.146	167	-24.39	0	1	0	0	1550
ENST00000557942	MEF2A	Coding	Click Me	1	-0.146	141	-14.95	0	1	0	0	3653
ENST00000554144	HOPX	Coding	Click Me	1	-0.146	162	-19.63	0	1	0	0	799
ENST00000303077	SIX2	Coding	Click Me	1	-0.146	160	-16.05	0	1	0	0	1010
ENST00000419304	AGR2	Coding	Click Me	1	-0.146	148	-15.84	0	1	0	0	1097
ENST00000310300	LRCH4	Coding	Click Me	1	-0.145	172	-30.73	0	1	0	0	1096
ENST00000536498	SEBOX	Coding	Click Me	1	-0.145	140	-21.27	0	1	0	0	762
ENST00000616265	MGST2	Coding	Click Me	1	-0.145	140	-19.37	0	1	0	0	582
ENST00000526495	DICER1	Coding	Click Me	1	-0.145	148	-21.02	1	0	0	0	4270
ENST00000382021	DNAJC21	Coding	Click Me	1	-0.145	160	-18	0	1	0	0	4250
ENST00000300413	SNRPD1	Coding	Click Me	1	-0.145	147	-12.25	0	1	0	0	4386
ENST00000259727	GMPR	Coding	Click Me	1	-0.145	149	-18.82	0	1	0	0	3984
ENST00000374789	PARD3	Coding	Click Me	1	-0.145	161	-23.73	0	1	0	0	1608
ENST00000300057	MESP1	Coding	Click Me	1	-0.145	166	-22.17	0	1	0	0	1483
ENST00000308191	PDE7B	Coding	Click Me	1	-0.145	150	-17.08	0	1	0	0	3737
ENST00000517956	FBXO32	Coding	Click Me	1	-0.145	143	-18.71	0	1	0	0	5486
ENST00000378572	PRPF18	Coding	Click Me	1	-0.145	166	-16.62	0	1	0	0	551
ENST00000286692	DRAM2	Coding	Click Me	1	-0.145	144	-12.72	0	1	0	0	833
ENST00000225737	AKAP10	Coding	Click Me	1	-0.145	159	-20.26	1	0	0	0	1925
ENST00000409241	RAD21L1	Coding	Click Me	1	-0.145	148	-21.33	0	1	0	0	1413
ENST00000369321	CASP7	Coding	Click Me	1	-0.145	161	-17.61	0	1	0	0	1369
ENST00000374379	CLIC4	Coding	Click Me	1	-0.145	155	-16.86	0	1	0	0	3977
ENST00000396444	USP8	Coding	Click Me	1	-0.145	158	-22.61	0	1	0	0	2007
ENST00000360242	CCDC102B	Coding	Click Me	1	-0.145	156	-15.76	0	1	0	0	1052
ENST00000396193	PDE1C	Coding	Click Me	1	-0.145	153	-14.35	0	1	0	0	2206
ENST00000302874	ZCCHC4	Coding	Click Me	1	-0.145	154	-23.95	1	0	0	0	4023
ENCT00000154983	CATG00000026276.1	Coding	Click Me	1	-0.145	165	-24.43	0	1	0	0	508
ENST00000616317	ACACA	Coding	Click Me	1	-0.145	148	-23.06	0	0	1	0	2328
ENST00000380516	SLTM	Coding	Click Me	1	-0.144	144	-19.6	0	1	0	0	954
ENST00000281722	RBM46	Coding	Click Me	1	-0.144	140	-19.11	0	1	0	0	746
ENST00000263102	CCDC6	Coding	Click Me	1	-0.144	158	-17.31	1	0	0	0	4169
ENST00000454545	TMEM169	Coding	Click Me	1	-0.144	151	-19.85	0	1	0	0	2240
ENST00000436072	SFRP4	Coding	Click Me	1	-0.144	157	-20.45	0	1	0	0	1546
ENST00000296577	ABCE1	Coding	Click Me	1	-0.144	163	-18.4	0	1	0	0	1951
ENST00000265807	SH2D4A	Coding	Click Me	1	-0.144	162	-15.59	0	1	0	0	4306
ENST00000305963	MMGT1	Coding	Click Me	1	-0.143	148	-17.77	1	0	0	0	4451
ENST00000623675	PSG7	Coding	Click Me	1	-0.143	142	-21.76	0	1	0	0	476
ENST00000271234	FNBP1L	Coding	Click Me	1	-0.143	154	-14.08	1	0	0	0	2243
ENST00000615808	GABRG3	Coding	Click Me	1	-0.143	148	-19.46	0	1	0	0	9110
ENST00000376300	CCDC93	Coding	Click Me	1	-0.143	147	-15.87	0	1	0	0	4865
ENST00000641898	OR51A4	Coding	Click Me	1	-0.143	174	-23.22	0	1	0	0	3328
ENST00000567390	GOLGA6L7	Coding	Click Me	1	-0.143	161	-23.52	0	1	0	0	402
ENST00000251127	NALCN	Coding	Click Me	1	-0.143	158	-18.09	0	1	0	0	1517
ENCT00000457686	CATG00000108922.1	Coding	Click Me	1	-0.143	143	-19.99	0	1	0	0	1000
ENST00000370602	GOLGA7B	Coding	Click Me	1	-0.143	147	-20.2	0	1	0	0	5878
ENST00000242784	TRIR	Coding	Click Me	1	-0.143	140	-13.16	0	1	0	0	321
ENST00000255262	NMUR2	Coding	Click Me	1	-0.143	169	-24.62	0	1	0	0	659
ENST00000612753	PPP6R2	Coding	Click Me	1	-0.142	149	-14.42	0	1	0	0	843
ENST00000505747	THUMPD2	Coding	Click Me	1	-0.142	153	-19.63	0	1	0	0	701
ENST00000274712	ZMAT2	Coding	Click Me	1	-0.142	161	-21.31	0	1	0	0	1942
ENST00000305135	YEATS2	Coding	Click Me	1	-0.142	160	-19.04	0	1	0	0	2042
ENST00000458013	SNX27	Coding	Click Me	1	-0.142	145	-20.64	0	0	1	0	4661
ENST00000376958	GPR180	Coding	Click Me	1	-0.142	165	-19.55	0	1	0	0	7587
ENST00000295756	TRAT1	Coding	Click Me	1	-0.142	153	-16.4	0	1	0	0	7121
ENST00000325881	SNX22	Coding	Click Me	1	-0.142	161	-22.2	0	1	0	0	2973
ENST00000281171	PTPRO	Coding	Click Me	1	-0.142	162	-19.52	0	1	0	0	1320
ENST00000438423	TCF12	Coding	Click Me	1	-0.142	167	-21.75	0	1	0	0	2369
ENST00000429584	YY2	Coding	Click Me	1	-0.142	161	-18.81	0	1	0	0	2681
ENST00000406452	RMDN1	Coding	Click Me	1	-0.141	140	-16.19	0	1	0	0	1959
MICT00000090075	CATG00000013838.1	Coding	Click Me	1	-0.141	145	-25.09	1	0	0	0	1000
ENST00000255226	SLC14A2	Coding	Click Me	1	-0.141	153	-12.01	0	1	0	0	1158
ENST00000374694	FZD8	Coding	Click Me	1	-0.141	162	-15.55	0	1	0	0	4113
ENST00000243326	RIF1	Coding	Click Me	1	-0.141	147	-15.41	0	1	0	0	7101
ENST00000252575	NCAN	Coding	Click Me	1	-0.141	149	-18.84	0	1	0	0	2341
NM_001204220	ZNF670-ZNF695	Coding	Click Me	1	-0.141	166	-23.47	0	1	0	0	2811
ENST00000381884	CENPJ	Coding	Click Me	1	-0.141	161	-24.16	0	1	0	0	903
ENST00000371505	TCTE1	Coding	Click Me	1	-0.141	163	-30.9	0	1	0	0	1446
ENST00000393825	NDUFA4L2	Coding	Click Me	1	-0.141	140	-21.14	0	1	0	0	658
ENST00000359707	G3BP2	Coding	Click Me	1	-0.141	143	-17.56	0	1	0	0	2648
ENST00000257287	CEP135	Coding	Click Me	1	-0.141	158	-14.97	0	1	0	0	2015
ENST00000296585	ITGA2	Coding	Click Me	1	-0.14	167	-20.05	0	1	0	0	4180
ENST00000421239	ZNF578	Coding	Click Me	1	-0.14	146	-15.78	0	1	0	0	4724
ENST00000428312	SLMAP	Coding	Click Me	1	-0.14	145	-16.54	0	1	0	0	1551
ENST00000341165	NBR1	Coding	Click Me	1	-0.14	162	-22.75	0	1	0	0	1615
ENST00000497454	RGL2	Coding	Click Me	1	-0.14	158	-20.63	0	1	0	0	922
ENST00000449977	CT62	Coding	Click Me	1	-0.14	163	-24.32	0	1	0	0	907
ENST00000357590	SLC37A4	Coding	Click Me	1	-0.14	140	-18.07	0	0	1	0	559
ENST00000275517	CDCA5	Coding	Click Me	1	-0.14	159	-22.93	0	1	0	0	1659
ENST00000374975	HLA-DRB5	Coding	Click Me	1	-0.14	145	-23.54	0	1	0	0	1159
ENST00000405356	NOLC1	Coding	Click Me	1	-0.139	156	-18.64	0	1	0	0	1602
ENST00000249016	MCHR1	Coding	Click Me	1	-0.139	157	-20.85	0	1	0	0	886
ENST00000472487	MYSM1	Coding	Click Me	1	-0.139	159	-23.55	0	1	0	0	5258
ENST00000323319	CLDN22	Coding	Click Me	1	-0.139	158	-18.75	0	1	0	0	1489
ENST00000642603	TLR5	Coding	Click Me	1	-0.139	152	-16.92	0	1	0	0	1049
ENST00000355774	MLH3	Coding	Click Me	1	-0.139	148	-15.87	0	1	0	0	3318
ENST00000380913	SHROOM2	Coding	Click Me	1	-0.139	154	-17.3	1	0	0	0	2607
ENST00000324559	ANO5	Coding	Click Me	1	-0.139	162	-17.81	0	1	0	0	3602
ENST00000415822	MFSD1	Coding	Click Me	1	-0.139	152	-17.65	1	0	0	0	2576
ENST00000429344	CACTIN	Coding	Click Me	1	-0.139	156	-20.6	0	1	0	0	1294
ENST00000602390	COMMD3-BMI1	Coding	Click Me	1	-0.139	158	-17.4	0	1	0	0	2090
ENST00000272418	MRPS5	Coding	Click Me	1	-0.139	159	-17.68	0	1	0	0	1986
ENST00000376663	BMI1	Coding	Click Me	1	-0.139	158	-17.4	0	1	0	0	2090
ENCT00000419048	CATG00000097494.1	Coding	Click Me	1	-0.138	144	-19.63	1	0	0	0	1000
ENCT00000454186	CATG00000108145.1	Coding	Click Me	1	-0.138	148	-26.84	1	0	0	0	1000
ENST00000423302	MRVI1	Coding	Click Me	1	-0.138	162	-18.29	0	1	0	0	3237
ENST00000409134	ALDH7A1	Coding	Click Me	1	-0.138	153	-17.33	0	1	0	0	3534
ENST00000302909	KCNK3	Coding	Click Me	1	-0.138	144	-13.02	1	0	0	0	4852
ENST00000518421	AP3M2	Coding	Click Me	1	-0.138	140	-19.84	0	1	0	0	2121
ENST00000543227	ZNF611	Coding	Click Me	1	-0.138	146	-15.78	0	1	0	0	5594
ENCT00000344450	CATG00000075886.1	Coding	Click Me	1	-0.138	153	-18.49	0	1	0	0	1000
ENST00000352689	MKLN1	Coding	Click Me	1	-0.138	148	-17.11	0	1	0	0	8911
ENST00000306317	LGI3	Coding	Click Me	1	-0.138	158	-24.89	1	0	0	0	1335
ENST00000264499	BBS7	Coding	Click Me	1	-0.138	167	-21.5	0	1	0	0	1531
ENST00000406875	HIPK2	Coding	Click Me	1	-0.138	145	-13.37	0	0	1	0	11357
ENST00000371270	CYP2C8	Coding	Click Me	1	-0.138	140	-13.19	1	0	0	0	2751
ENST00000610445	OR52E5	Coding	Click Me	1	-0.138	149	-13.74	0	0	1	0	970
ENST00000395511	DHRS7B	Coding	Click Me	1	-0.138	149	-20.85	0	1	0	0	877
ENST00000354828	GABPA	Coding	Click Me	1	-0.137	152	-19.59	1	0	0	0	3228
ENST00000254442	WDR7	Coding	Click Me	1	-0.137	155	-15.28	0	1	0	0	4390
ENST00000514516	AMOTL2	Coding	Click Me	1	-0.137	143	-13.58	1	0	0	0	1828
ENST00000552951	C12orf45	Coding	Click Me	1	-0.137	159	-19.19	0	1	0	0	530
ENST00000264674	MECOM	Coding	Click Me	1	-0.137	161	-18.9	0	1	0	0	1410
ENST00000241436	POLK	Coding	Click Me	1	-0.137	150	-12.53	0	1	0	0	3126
ENST00000221486	RNASEH2A	Coding	Click Me	1	-0.137	149	-19.53	0	1	0	0	187
ENST00000262844	AMMECR1	Coding	Click Me	1	-0.137	152	-14.47	1	0	0	0	4334
ENCT00000004417	CATG00000115972.1	Coding	Click Me	1	-0.137	153	-20.3	0	1	0	0	1000
ENST00000306422	OTP	Coding	Click Me	1	-0.137	152	-17.96	0	1	0	0	1559
ENST00000495461	SELENOK	Coding	Click Me	1	-0.137	144	-18.69	0	1	0	0	2064
ENST00000296782	RICTOR	Coding	Click Me	1	-0.137	143	-17.9	1	0	0	0	2284
ENST00000228284	SART3	Coding	Click Me	1	-0.137	157	-18.95	0	1	0	0	2586
ENST00000300935	RAB8A	Coding	Click Me	1	-0.136	152	-23.15	0	1	0	0	1930
ENST00000282538	GADL1	Coding	Click Me	1	-0.136	142	-19.18	0	1	0	0	2042
ENST00000316073	RPTN	Coding	Click Me	1	-0.136	150	-17.38	0	1	0	0	1149
ENST00000237937	ZFAND5	Coding	Click Me	1	-0.136	144	-16.82	0	1	0	0	6211
ENST00000264645	CASC3	Coding	Click Me	1	-0.136	153	-17.5	0	1	0	0	1778
ENST00000228606	CYP27B1	Coding	Click Me	1	-0.136	162	-18.34	1	0	0	0	3390
ENST00000217381	SNTA1	Coding	Click Me	1	-0.136	163	-19.95	0	1	0	0	680
ENST00000286364	RASA2	Coding	Click Me	1	-0.136	156	-19.65	0	1	0	0	3030
ENST00000542267	FBXL17	Coding	Click Me	1	-0.136	165	-27.11	0	1	0	0	2675
ENST00000301244	SPINT2	Coding	Click Me	1	-0.136	149	-18.94	0	1	0	0	608
ENST00000395762	IL4R	Coding	Click Me	1	-0.135	148	-12	0	1	0	0	964
ENST00000370360	GLMN	Coding	Click Me	1	-0.135	149	-17.42	0	1	0	0	806
ENST00000438926	SLC12A3	Coding	Click Me	1	-0.135	140	-19.63	0	1	0	0	2445
ENST00000319974	C2orf69	Coding	Click Me	1	-0.135	153	-14.74	0	1	0	0	2794
ENST00000391418	KRTAP2-3	Coding	Click Me	1	-0.135	146	-16.29	0	1	0	0	423
ENST00000369799	AHCYL1	Coding	Click Me	1	-0.135	159	-16.27	0	1	0	0	2066
ENST00000530443	OR52I1	Coding	Click Me	1	-0.135	153	-17.16	0	1	0	0	1561
ENST00000532828	ZNF585B	Coding	Click Me	1	-0.135	161	-17.88	0	1	0	0	4112
ENST00000334534	SLX4IP	Coding	Click Me	1	-0.135	141	-13.84	0	1	0	0	4651
ENST00000264451	SLC30A9	Coding	Click Me	1	-0.135	150	-24.54	0	1	0	0	4331
ENST00000543831	HSD3B2	Coding	Click Me	1	-0.134	156	-18.07	0	1	0	0	419
ENST00000383578	ENOSF1	Coding	Click Me	1	-0.134	143	-14.8	0	1	0	0	2904
ENST00000328559	LRP2BP	Coding	Click Me	1	-0.134	150	-19.66	0	1	0	0	3301
ENST00000439838	AC004832.3	Coding	Click Me	1	-0.134	144	-20.7	0	1	0	0	524
ENST00000264156	MCM6	Coding	Click Me	1	-0.134	149	-19.07	0	1	0	0	1223
ENST00000503039	ZNF346	Coding	Click Me	1	-0.134	156	-18.95	1	0	0	0	1810
ENST00000284274	OTULIN	Coding	Click Me	1	-0.134	144	-20.08	0	1	0	0	6685
ENST00000027335	CDH17	Coding	Click Me	1	-0.134	159	-17.12	0	1	0	0	1079
ENST00000266263	MTFP1	Coding	Click Me	1	-0.134	144	-20.7	0	1	0	0	524
ENST00000524981	CFAP54	Coding	Click Me	1	-0.134	150	-16.83	0	1	0	0	452
ENST00000264228	SRD5A3	Coding	Click Me	1	-0.134	141	-16.08	0	0	1	0	3008
ENST00000359863	TRRAP	Coding	Click Me	1	-0.134	157	-22.42	0	1	0	0	907
ENST00000264230	NOA1	Coding	Click Me	1	-0.134	140	-21.97	0	1	0	0	2524
ENST00000295379	BMP10	Coding	Click Me	1	-0.134	154	-19.28	1	0	0	0	4708
ENST00000369429	TBX15	Coding	Click Me	1	-0.134	149	-23.54	1	0	0	0	1685
ENST00000272369	MEIS1	Coding	Click Me	1	-0.134	150	-16.51	1	0	0	0	2661
ENST00000298440	OXGR1	Coding	Click Me	1	-0.134	155	-17.83	0	1	0	0	1033
ENST00000318507	CXCR2	Coding	Click Me	1	-0.134	147	-24.58	1	0	0	0	1369
ENST00000394123	G3BP1	Coding	Click Me	1	-0.134	160	-23.26	0	1	0	0	8694
ENST00000378625	NADK	Coding	Click Me	1	-0.134	151	-20.09	0	1	0	0	1672
ENST00000262294	TRIM37	Coding	Click Me	1	-0.133	150	-20.42	0	1	0	0	1177
ENST00000265023	KNG1	Coding	Click Me	1	-0.133	171	-21.14	0	1	0	0	1288
ENST00000315869	TFE3	Coding	Click Me	1	-0.133	144	-17.08	1	0	0	0	1431
ENST00000327428	BOLA3	Coding	Click Me	1	-0.133	144	-16.92	0	0	1	0	383
ENST00000511912	ETFDH	Coding	Click Me	1	-0.133	146	-17.38	1	0	0	0	1096
ENST00000622804	ELOC	Coding	Click Me	1	-0.133	143	-19.45	1	0	0	0	1492
ENST00000040738	BOD1L1	Coding	Click Me	1	-0.133	151	-16.41	0	0	1	0	1273
ENST00000263816	LRP2	Coding	Click Me	1	-0.133	159	-17.66	0	1	0	0	1554
ENST00000392465	RNF34	Coding	Click Me	1	-0.133	154	-15.45	0	1	0	0	772
ENST00000343846	SUSD4	Coding	Click Me	1	-0.133	141	-13.71	0	1	0	0	1373
ENST00000287844	ABCF2	Coding	Click Me	1	-0.133	152	-19.39	0	1	0	0	2573
ENST00000558762	IGF1R	Coding	Click Me	1	-0.133	159	-20.91	1	0	0	0	7087
ENST00000324557	EEF1AKMT4	Coding	Click Me	1	-0.133	140	-15.02	1	0	0	0	1010
ENST00000414069	SPRN	Coding	Click Me	1	-0.133	141	-24.08	1	0	0	0	2560
ENST00000392328	MFSD6	Coding	Click Me	1	-0.133	161	-18.63	0	1	0	0	5025
ENST00000268035	IGF1R	Coding	Click Me	1	-0.133	159	-20.91	1	0	0	0	7088
ENST00000228347	POLR3B	Coding	Click Me	1	-0.133	141	-22	0	1	0	0	1667
ENST00000270570	SLC47A1	Coding	Click Me	1	-0.132	149	-26.19	0	1	0	0	3642
ENST00000317827	TACC1	Coding	Click Me	1	-0.132	178	-24.18	0	1	0	0	5005
FTMT21100060502	CATG00000061722.1	Coding	Click Me	1	-0.132	147	-16.98	0	1	0	0	1000
ENST00000263997	SLC7A6OS	Coding	Click Me	1	-0.132	140	-21.61	1	0	0	0	3240
ENST00000370996	PPP1R3D	Coding	Click Me	1	-0.132	159	-20.48	1	0	0	0	3222
ENST00000433626	PSG4	Coding	Click Me	1	-0.132	142	-21.76	0	1	0	0	668
ENST00000405312	PSG4	Coding	Click Me	1	-0.132	142	-21.76	0	1	0	0	670
ENST00000244295	PSG4	Coding	Click Me	1	-0.132	142	-21.76	0	1	0	0	621
ENST00000273183	STAC	Coding	Click Me	1	-0.132	168	-24.08	0	1	0	0	1718
ENST00000266458	GABARAPL1	Coding	Click Me	1	-0.132	155	-22.06	0	1	0	0	1287
ENST00000373075	MEAF6	Coding	Click Me	1	-0.132	144	-18.87	0	1	0	0	4139
ENCT00000477994	CATG00000113827.1	Coding	Click Me	1	-0.132	155	-19.5	0	1	0	0	1000
ENST00000261800	FAT2	Coding	Click Me	1	-0.131	150	-19.67	0	1	0	0	1473
ENST00000342295	RBPJ	Coding	Click Me	1	-0.131	146	-19.23	0	1	0	0	4121
ENST00000446231	SMG1	Coding	Click Me	1	-0.131	162	-18.92	0	1	0	0	4729
ENST00000403821	R3HDM2	Coding	Click Me	1	-0.131	153	-16.33	0	1	0	0	50
ENST00000336174	STRADA	Coding	Click Me	1	-0.131	144	-20.99	1	0	0	0	780
ENST00000322244	UBA6	Coding	Click Me	1	-0.131	140	-14.8	0	1	0	0	6345
ENST00000230122	ZBTB24	Coding	Click Me	1	-0.131	153	-12.46	0	1	0	0	3335
ENST00000448387	GOLGA8N	Coding	Click Me	1	-0.131	151	-16.79	1	0	0	0	3332
ENST00000303045	COL22A1	Coding	Click Me	1	-0.131	156	-16.72	0	1	0	0	1018
uc021sha.1	GOLGA8T	Coding	Click Me	1	-0.131	151	-16.79	1	0	0	0	1625
ENST00000376447	RASEF	Coding	Click Me	1	-0.131	165	-21.76	0	1	0	0	3092
ENST00000303538	PDS5A	Coding	Click Me	1	-0.131	153	-18.09	0	1	0	0	2694
ENST00000300651	MED1	Coding	Click Me	1	-0.131	144	-15.23	0	1	0	0	3224
ENST00000257013	RTL8C	Coding	Click Me	1	-0.13	149	-25.43	0	1	0	0	2150
ENST00000392170	ZNF566	Coding	Click Me	1	-0.13	154	-16.44	0	1	0	0	1348
ENST00000260970	PPIG	Coding	Click Me	1	-0.13	150	-19.63	0	1	0	0	4950
ENST00000389834	TMEM87A	Coding	Click Me	1	-0.13	140	-16.98	0	1	0	0	1256
ENST00000310455	PPP1R3B	Coding	Click Me	1	-0.13	157	-27.65	1	0	0	0	4540
ENST00000332836	NLRP9	Coding	Click Me	1	-0.13	158	-19.97	0	1	0	0	5340
ENST00000518721	ASAP1	Coding	Click Me	1	-0.13	164	-19.85	0	1	0	0	1889
ENST00000489711	SLC15A2	Coding	Click Me	1	-0.13	150	-17.11	0	1	0	0	3180
ENST00000369503	SLC22A15	Coding	Click Me	1	-0.13	156	-20.25	0	1	0	0	5646
ENST00000254810	H3F3B	Coding	Click Me	1	-0.13	156	-21.99	0	1	0	0	2161
ENST00000262370	MGRN1	Coding	Click Me	1	-0.13	146	-21.57	1	0	0	0	2066
ENST00000396628	ELP5	Coding	Click Me	1	-0.13	147	-17.07	0	1	0	0	255
ENST00000376811	NMRK1	Coding	Click Me	1	-0.13	142	-16.28	0	1	0	0	975
ENST00000299886	COG1	Coding	Click Me	1	-0.13	151	-16.57	0	1	0	0	976
ENST00000309755	KLHL3	Coding	Click Me	1	-0.13	142	-20.08	1	0	0	0	4598
ENST00000373464	ZBTB43	Coding	Click Me	1	-0.13	146	-13.22	0	0	1	0	4297
ENST00000381477	MLANA	Coding	Click Me	1	-0.13	155	-14.53	0	1	0	0	1898
ENST00000234453	PLEKHA3	Coding	Click Me	1	-0.13	149	-14.59	0	1	0	0	12575
ENST00000327271	GOLGA8R	Coding	Click Me	1	-0.129	151	-16.79	1	0	0	0	3194
ENST00000279392	HIRIP3	Coding	Click Me	1	-0.129	147	-18.42	0	1	0	0	886
ENST00000397132	TULP3	Coding	Click Me	1	-0.129	162	-25.39	0	1	0	0	414
ENST00000233146	MSH2	Coding	Click Me	1	-0.129	148	-19.78	0	1	0	0	3626
ENST00000312475	MRPL46	Coding	Click Me	1	-0.129	141	-16.47	0	1	0	0	1889
ENST00000298694	ARHGEF40	Coding	Click Me	1	-0.129	173	-23.29	0	1	0	0	1239
ENST00000361682	COMT	Coding	Click Me	1	-0.129	155	-20.95	1	0	0	0	1239
ENST00000352133	SLC37A1	Coding	Click Me	1	-0.128	143	-17.92	0	1	0	0	1080
ENST00000238682	TGFB3	Coding	Click Me	1	-0.128	142	-18.01	1	0	0	0	1090
ENST00000409687	SAPCD2	Coding	Click Me	1	-0.128	140	-19.72	0	1	0	0	2532
ENST00000263904	STAM2	Coding	Click Me	1	-0.128	158	-20.18	0	1	0	0	3773
MICT00000102861	CATG00000020721.1	Coding	Click Me	1	-0.128	154	-20	0	1	0	0	1000
ENST00000302609	ZNF25	Coding	Click Me	1	-0.128	147	-17.12	0	1	0	0	2555
ENST00000280200	CD226	Coding	Click Me	1	-0.128	147	-16.73	0	1	0	0	11039
ENST00000398559	TMF1	Coding	Click Me	1	-0.128	148	-11.83	0	0	1	0	3350
ENST00000406397	VSNL1	Coding	Click Me	1	-0.128	171	-27.2	0	1	0	0	2244
ENST00000307169	INSM2	Coding	Click Me	1	-0.128	153	-16.18	0	1	0	0	1101
ENST00000304842	TPST1	Coding	Click Me	1	-0.128	142	-15.41	0	1	0	0	586
ENST00000473835	U2SURP	Coding	Click Me	1	-0.127	155	-18.92	0	1	0	0	4096
ENST00000301459	RCOR2	Coding	Click Me	1	-0.127	160	-22.16	0	1	0	0	644
ENST00000536985	PFKFB3	Coding	Click Me	1	-0.127	165	-19.41	0	1	0	0	3293
ENST00000342444	ASCC1	Coding	Click Me	1	-0.127	157	-24.1	0	1	0	0	5349
ENST00000641662	OR8K3	Coding	Click Me	1	-0.127	168	-21.79	0	1	0	0	1394
ENST00000292430	LY6K	Coding	Click Me	1	-0.127	159	-15.17	0	1	0	0	1814
FTMT22400002919	CATG00000083517.1	Coding	Click Me	1	-0.127	157	-19.77	0	1	0	0	1000
ENST00000379806	PDHA1	Coding	Click Me	1	-0.127	161	-26.77	0	1	0	0	2054
ENST00000320394	IQCK	Coding	Click Me	1	-0.127	156	-16.32	0	1	0	0	1043
ENST00000380433	UCN3	Coding	Click Me	1	-0.127	159	-17.98	0	1	0	0	486
ENST00000396330	SNX16	Coding	Click Me	1	-0.127	144	-18.38	0	0	1	0	1910
MICT00000364880	CATG00000109510.1	Coding	Click Me	1	-0.127	146	-18.78	0	1	0	0	1000
ENST00000281834	TNFSF4	Coding	Click Me	1	-0.127	142	-21.67	1	0	0	0	2781
ENST00000334350	MT1F	Coding	Click Me	1	-0.127	150	-20.71	0	1	0	0	1107
ENST00000360635	ITGB1BP1	Coding	Click Me	1	-0.127	157	-17.28	0	1	0	0	3359
ENST00000258457	C2orf49	Coding	Click Me	1	-0.127	148	-18.53	0	1	0	0	3840
ENST00000341864	TAF9B	Coding	Click Me	1	-0.127	151	-18.54	0	1	0	0	2111
ENST00000368977	AFG1L	Coding	Click Me	1	-0.126	146	-16.49	0	1	0	0	3576
ENST00000409237	GALNT13	Coding	Click Me	1	-0.126	149	-19.9	0	1	0	0	3579
ENST00000458537	SKIL	Coding	Click Me	1	-0.126	165	-23.89	0	1	0	0	4439
ENST00000641544	OR1S1	Coding	Click Me	1	-0.126	145	-18.41	0	0	1	0	362
ENST00000396009	NFATC2	Coding	Click Me	1	-0.126	140	-15.87	1	0	0	0	4440
ENST00000322716	EPM2AIP1	Coding	Click Me	1	-0.126	140	-20.76	0	1	0	0	5388
ENST00000508987	MRPL36	Coding	Click Me	1	-0.126	159	-19.31	0	0	1	0	237
ENST00000261601	USP14	Coding	Click Me	1	-0.126	148	-17.53	0	1	0	0	3345
ENST00000531493	FOSL1	Coding	Click Me	1	-0.126	154	-23.13	0	1	0	0	412
ENST00000358572	TMA16	Coding	Click Me	1	-0.126	149	-20.8	0	1	0	0	1230
MICT00000313525	CATG00000090441.1	Coding	Click Me	1	-0.126	140	-19.5	1	0	0	0	1000
ENST00000357618	HFE	Coding	Click Me	1	-0.126	160	-19.6	0	1	0	0	4117
ENST00000368985	CTSS	Coding	Click Me	1	-0.126	153	-15.01	1	0	0	0	2850
ENST00000284437	C4orf19	Coding	Click Me	1	-0.126	153	-18.93	0	1	0	0	826
ENST00000238831	YIPF4	Coding	Click Me	1	-0.125	152	-14.87	0	1	0	0	10968
ENST00000392238	FAM117B	Coding	Click Me	1	-0.125	149	-15.28	0	1	0	0	4015
ENST00000308677	PRKACA	Coding	Click Me	1	-0.125	141	-18.9	1	0	0	0	1424
ENST00000421812	ZNF697	Coding	Click Me	1	-0.125	145	-15.62	1	0	0	0	3328
ENST00000622030	SRD5A2	Coding	Click Me	1	-0.125	140	-19	1	0	0	0	3716
ENST00000430223	NIPAL2	Coding	Click Me	1	-0.125	153	-16.71	1	0	0	0	3153
ENST00000434837	MDGA1	Coding	Click Me	1	-0.125	164	-20.28	0	1	0	0	6689
ENST00000259455	GABBR2	Coding	Click Me	1	-0.125	158	-17.94	0	1	0	0	2502
ENST00000233826	KCNJ13	Coding	Click Me	1	-0.125	142	-18.75	1	0	0	0	2389
ENST00000427159	FTSJ3	Coding	Click Me	1	-0.125	144	-12.28	0	0	1	0	698
MICT00000227273	CATG00000056954.1	Coding	Click Me	1	-0.125	140	-14.34	0	1	0	0	1000
ENST00000367519	EPM2A	Coding	Click Me	1	-0.125	154	-17.73	0	1	0	0	2112
ENST00000298746	TRUB1	Coding	Click Me	1	-0.124	144	-17.7	1	0	0	0	2301
ENST00000372406	GPR107	Coding	Click Me	1	-0.124	145	-17.06	0	1	0	0	5043
MICT00000279148	CATG00000079201.1	Coding	Click Me	1	-0.124	145	-17.01	1	0	0	0	1000
ENST00000308683	ZNF622	Coding	Click Me	1	-0.124	158	-17.3	0	1	0	0	1298
ENST00000276571	CRH	Coding	Click Me	1	-0.124	142	-14.43	0	1	0	0	510
ENST00000307275	HEXIM2	Coding	Click Me	1	-0.124	161	-18.2	0	1	0	0	888
ENST00000276480	ST18	Coding	Click Me	1	-0.124	157	-19.79	0	1	0	0	2366
ENST00000226253	ALDOC	Coding	Click Me	1	-0.124	156	-20.39	0	1	0	0	411
ENST00000560778	CTXND1	Coding	Click Me	1	-0.124	146	-19.09	0	1	0	0	6286
ENST00000294742	ARPC5	Coding	Click Me	1	-0.124	156	-15.07	0	0	1	0	1074
ENST00000336890	LCK	Coding	Click Me	1	-0.124	156	-20.07	0	1	0	0	454
ENST00000577222	RPL36	Coding	Click Me	1	-0.124	153	-17.09	0	1	0	0	50
ENST00000216471	SAMD15	Coding	Click Me	1	-0.124	151	-22.33	1	0	0	0	1951
ENST00000433078	TMEM243	Coding	Click Me	1	-0.124	148	-20.73	0	1	0	0	474
ENST00000433211	CTNNA3	Coding	Click Me	1	-0.124	161	-20.08	0	1	0	0	7895
ENST00000164227	BCL3	Coding	Click Me	1	-0.124	150	-21.31	0	1	0	0	429
ENST00000339364	PIK3AP1	Coding	Click Me	1	-0.124	161	-15.55	0	1	0	0	3866
ENST00000356713	CNNM1	Coding	Click Me	1	-0.124	150	-16.23	0	1	0	0	2814
ENST00000331434	C8orf33	Coding	Click Me	1	-0.123	147	-17.55	1	0	0	0	1873
ENST00000521604	TCEA1	Coding	Click Me	1	-0.123	140	-19.66	1	0	0	0	1548
ENST00000344922	MIA3	Coding	Click Me	1	-0.123	152	-14.47	1	0	0	0	2497
ENST00000380055	LRRC19	Coding	Click Me	1	-0.123	163	-18.31	1	0	0	0	2385
ENST00000342771	AUTS2	Coding	Click Me	1	-0.123	147	-17.33	0	1	0	0	2072
ENST00000374692	TMEM38B	Coding	Click Me	1	-0.123	145	-14.23	0	1	0	0	2536
ENST00000358780	FAM76B	Coding	Click Me	1	-0.123	163	-18.56	0	1	0	0	2619
ENST00000310015	SP3	Coding	Click Me	1	-0.123	140	-18.15	0	1	0	0	9135
ENST00000320717	GLS	Coding	Click Me	1	-0.123	165	-22.68	1	0	0	0	2566
ENST00000252804	PXDN	Coding	Click Me	1	-0.123	159	-23.61	0	1	0	0	2317
ENST00000536272	KIAA1958	Coding	Click Me	1	-0.123	166	-22.31	0	1	0	0	5240
ENST00000259056	GALNT5	Coding	Click Me	1	-0.123	150	-16.54	0	1	0	0	2863
ENST00000604641	GAS2L2	Coding	Click Me	1	-0.123	153	-20.41	0	1	0	0	343
ENST00000381440	ITPRIPL2	Coding	Click Me	1	-0.123	155	-16.72	0	1	0	0	5561
ENST00000393313	ZNF800	Coding	Click Me	1	-0.123	141	-14.18	0	1	0	0	1774
ENST00000312499	RMI2	Coding	Click Me	1	-0.123	147	-13.53	0	1	0	0	975
ENST00000278927	ESAM	Coding	Click Me	1	-0.122	144	-15.5	0	1	0	0	523
ENST00000368557	FAM162B	Coding	Click Me	1	-0.122	147	-13.94	0	0	1	0	4321
ENST00000377041	ABHD17B	Coding	Click Me	1	-0.122	146	-15.4	0	1	0	0	2683
ENCT00000299154	CATG00000063458.1	Coding	Click Me	1	-0.122	155	-20.39	0	1	0	0	1000
ENST00000372022	SURF6	Coding	Click Me	1	-0.122	149	-24.34	1	0	0	0	4908
ENST00000359786	MYO1C	Coding	Click Me	1	-0.122	143	-17.36	1	0	0	0	1628
MICT00000053299	CATG00000004618.1	Coding	Click Me	1	-0.122	148	-20.87	0	1	0	0	1000
uc001wlf.3	DHRS4L2	Coding	Click Me	1	-0.122	150	-17.42	1	0	0	0	1832
ENST00000322507	COL12A1	Coding	Click Me	1	-0.122	156	-19.78	1	0	0	0	2221
ENST00000354489	MAK	Coding	Click Me	1	-0.122	143	-13.05	0	0	1	0	1712
ENST00000537505	RABEP1	Coding	Click Me	1	-0.122	150	-15.03	0	1	0	0	2589
ENST00000446113	ZDHHC13	Coding	Click Me	1	-0.122	165	-21.57	1	0	0	0	1994
ENST00000317357	SOBP	Coding	Click Me	1	-0.122	154	-16.28	0	1	0	0	3106
ENST00000404158	GATAD2A	Coding	Click Me	1	-0.122	157	-14.52	0	1	0	0	3453
ENST00000222402	UBE2D4	Coding	Click Me	1	-0.121	145	-15.96	1	0	0	0	3441
ENST00000252699	ACTN4	Coding	Click Me	1	-0.121	148	-21.33	1	0	0	0	2155
ENST00000434724	GSPT1	Coding	Click Me	1	-0.121	160	-26.58	0	1	0	0	5367
ENST00000054950	RCN1	Coding	Click Me	1	-0.121	141	-20.18	0	1	0	0	1297
ENST00000377252	PLXDC2	Coding	Click Me	1	-0.121	142	-20.3	0	1	0	0	10050
ENST00000282516	NIPBL	Coding	Click Me	1	-0.121	149	-19.62	0	1	0	0	1521
ENCT00000272256	CATG00000056286.1	Coding	Click Me	1	-0.121	157	-19.45	0	1	0	0	1000
ENST00000572293	PELP1	Coding	Click Me	1	-0.121	144	-17.47	1	0	0	0	1665
ENST00000507166	AC058822.1	Coding	Click Me	1	-0.121	157	-14.26	0	1	0	0	2975
ENST00000316364	SEMA6D	Coding	Click Me	1	-0.121	141	-18.5	1	0	0	0	2438
ENST00000347519	CHMP4A	Coding	Click Me	1	-0.121	159	-18.49	0	1	0	0	296
ENST00000340417	LIN54	Coding	Click Me	1	-0.121	145	-21.25	0	1	0	0	3499
ENST00000286758	CXCL13	Coding	Click Me	1	-0.121	150	-20.73	0	1	0	0	1649
ENST00000263056	MAP3K8	Coding	Click Me	1	-0.121	140	-13.12	0	1	0	0	996
ENST00000371092	ITGB3BP	Coding	Click Me	1	-0.121	164	-20.4	1	0	0	0	2619
ENST00000375887	TNFSF13B	Coding	Click Me	1	-0.121	156	-15.48	0	1	0	0	1554
ENST00000389385	RPH3A	Coding	Click Me	1	-0.121	162	-23.35	0	1	0	0	2097
ENCT00000098511	CATG00000011123.1	Coding	Click Me	1	-0.121	166	-21.4	0	1	0	0	1000
ENST00000507093	RAPGEF6	Coding	Click Me	1	-0.121	143	-15.82	0	1	0	0	1030
ENST00000356079	CYP20A1	Coding	Click Me	1	-0.121	149	-17.66	0	1	0	0	12850
ENST00000427587	EEF2KMT	Coding	Click Me	1	-0.121	142	-15.91	1	0	0	0	1328
ENST00000295491	MRPS18C	Coding	Click Me	1	-0.12	155	-19.08	0	1	0	0	1101
ENST00000310924	TBC1D16	Coding	Click Me	1	-0.12	148	-14.03	0	1	0	0	8516
MICT00000166224	CATG00000040068.1	Coding	Click Me	1	-0.12	170	-25.4	0	1	0	0	1000
ENST00000370944	ANKRD13C	Coding	Click Me	1	-0.12	141	-17.83	0	1	0	0	3734
ENST00000283875	GTF2E1	Coding	Click Me	1	-0.12	150	-13.58	0	1	0	0	1903
ENST00000285093	ACAA2	Coding	Click Me	1	-0.12	156	-19.59	0	0	1	0	1748
ENST00000359591	LRP10	Coding	Click Me	1	-0.12	164	-18.98	0	1	0	0	4053
MICT00000181416	CATG00000041457.1	Coding	Click Me	1	-0.12	141	-13.92	1	0	0	0	1000
ENST00000641686	MFSD8	Coding	Click Me	1	-0.12	151	-21.52	0	1	0	0	2898
ENST00000266041	ITIH4	Coding	Click Me	1	-0.12	152	-18.97	0	1	0	0	446
ENST00000430479	ETV1	Coding	Click Me	1	-0.12	155	-14.11	0	1	0	0	4638
ENST00000299300	CCT2	Coding	Click Me	1	-0.12	148	-16.11	0	0	1	0	260
ENST00000303115	IL7R	Coding	Click Me	1	-0.12	143	-12.65	0	0	1	0	3117
ENST00000245543	ARMC7	Coding	Click Me	1	-0.12	156	-18.88	0	1	0	0	1227
ENST00000317697	ASB8	Coding	Click Me	1	-0.12	150	-20.85	1	0	0	0	1578
ENST00000578921	RAB31	Coding	Click Me	1	-0.12	160	-23.73	0	1	0	0	3231
ENST00000245960	CDC25B	Coding	Click Me	1	-0.12	145	-15.8	0	1	0	0	1160
ENST00000225538	P2RX1	Coding	Click Me	1	-0.119	144	-14.91	0	1	0	0	1223
FTMT23400005726	CATG00000108683.1	Coding	Click Me	1	-0.119	154	-16.49	0	1	0	0	1000
ENST00000395386	PHF20L1	Coding	Click Me	1	-0.119	161	-23.05	1	0	0	0	2884
ENST00000377067	GPC5	Coding	Click Me	1	-0.119	144	-16.38	0	1	0	0	3727
ENST00000356929	ZNF708	Coding	Click Me	1	-0.119	146	-12.77	0	1	0	0	9635
ENST00000367590	XPR1	Coding	Click Me	1	-0.119	149	-18.44	0	1	0	0	6213
ENST00000426923	PLAC8	Coding	Click Me	1	-0.119	150	-16.48	0	0	1	0	1826
ENST00000515604	FAM47E-STBD1	Coding	Click Me	1	-0.119	157	-21.8	0	1	0	0	1957
ENST00000620157	DDX6	Coding	Click Me	1	-0.119	153	-14.44	0	1	0	0	4338
ENST00000394264	FAM122A	Coding	Click Me	1	-0.119	166	-15.44	1	0	0	0	4542
ENST00000589334	TMEM101	Coding	Click Me	1	-0.119	161	-24.47	0	1	0	0	740
ENST00000400331	MACC1	Coding	Click Me	1	-0.119	150	-16.81	0	1	0	0	6291
ENST00000313655	DSCC1	Coding	Click Me	1	-0.119	140	-13.48	0	0	1	0	958
ENST00000251691	ARFGEF3	Coding	Click Me	1	-0.119	151	-19.87	0	0	1	0	8177
ENST00000536441	SESN3	Coding	Click Me	1	-0.119	140	-19.39	0	1	0	0	7742
ENST00000437161	HSPA14	Coding	Click Me	1	-0.119	155	-19.46	0	1	0	0	3446
ENST00000326495	SSH1	Coding	Click Me	1	-0.118	140	-19.8	1	0	0	0	9796
ENST00000382410	DEFB125	Coding	Click Me	1	-0.118	144	-16.89	0	0	1	0	238
ENST00000355740	FAS	Coding	Click Me	1	-0.118	144	-15.66	0	1	0	0	2609
ENST00000346299	MTMR2	Coding	Click Me	1	-0.118	156	-23.26	0	1	0	0	2448
MICT00000233834	CATG00000058631.1	Coding	Click Me	1	-0.118	156	-22.26	0	1	0	0	1000
ENST00000271139	MOB3C	Coding	Click Me	1	-0.118	146	-17.48	0	1	0	0	1936
ENST00000322122	TRIM72	Coding	Click Me	1	-0.118	152	-23.69	0	1	0	0	6762
ENST00000372902	TIMM8A	Coding	Click Me	1	-0.118	151	-17.53	0	1	0	0	5043
ENST00000323456	MTMR4	Coding	Click Me	1	-0.118	148	-17.65	1	0	0	0	2126
ENST00000447869	STK33	Coding	Click Me	1	-0.118	147	-16.58	0	1	0	0	646
ENST00000542475	C17orf100	Coding	Click Me	1	-0.118	145	-16.79	0	1	0	0	1203
ENST00000269601	TXNL4A	Coding	Click Me	1	-0.118	159	-20.82	0	1	0	0	2978
ENST00000319004	GEMIN4	Coding	Click Me	1	-0.118	145	-15.27	0	1	0	0	2464
ENST00000242315	PHF24	Coding	Click Me	1	-0.118	141	-19.44	0	1	0	0	4433
ENST00000611540	ZNF74	Coding	Click Me	1	-0.118	153	-17.75	1	0	0	0	1493
ENST00000375765	DIRAS2	Coding	Click Me	1	-0.118	161	-15.86	0	1	0	0	4302
ENST00000330710	HHIPL1	Coding	Click Me	1	-0.118	144	-16.26	1	0	0	0	4943
ENCT00000482353	CATG00000114608.1	Coding	Click Me	1	-0.117	140	-19.57	0	1	0	0	1000
ENST00000267984	TLNRD1	Coding	Click Me	1	-0.117	144	-18.22	0	1	0	0	2432
ENST00000322563	WNT11	Coding	Click Me	1	-0.117	164	-21.59	0	1	0	0	740
ENST00000326010	UPB1	Coding	Click Me	1	-0.117	149	-15.4	0	1	0	0	791
ENST00000283921	HOXA10	Coding	Click Me	1	-0.117	147	-16.62	0	1	0	0	1308
ENST00000254528	EMILIN2	Coding	Click Me	1	-0.117	154	-23.09	0	1	0	0	2605
ENST00000329582	IL20RB	Coding	Click Me	1	-0.117	149	-19.72	0	1	0	0	862
ENST00000337979	STX3	Coding	Click Me	1	-0.117	145	-15.59	0	1	0	0	1882
ENST00000502486	BEND4	Coding	Click Me	1	-0.117	146	-16.09	0	0	1	0	6665
ENST00000416247	SMIM13	Coding	Click Me	1	-0.117	161	-21.72	1	0	0	0	4134
ENST00000244709	TREM1	Coding	Click Me	1	-0.117	165	-25.75	0	1	0	0	2586
uc004abk.1	CNTNAP3	Coding	Click Me	1	-0.117	141	-14.27	0	0	1	0	1714
ENST00000311890	HSPB7	Coding	Click Me	1	-0.116	160	-22.8	0	1	0	0	1552
ENST00000304987	SIK2	Coding	Click Me	1	-0.116	141	-25.38	1	0	0	0	6724
ENST00000262455	ERP44	Coding	Click Me	1	-0.116	154	-13.45	1	0	0	0	4375
ENST00000359227	ELAVL3	Coding	Click Me	1	-0.116	156	-17.94	1	0	0	0	3200
ENST00000305632	TBL2	Coding	Click Me	1	-0.116	152	-17.69	0	1	0	0	2696
NM_001324259	AL117339.5	Coding	Click Me	1	-0.116	145	-20.06	1	0	0	0	5957
ENST00000263817	ABCB11	Coding	Click Me	1	-0.116	143	-12.32	0	1	0	0	9141
ENST00000427199	TICAM2	Coding	Click Me	1	-0.116	159	-20	0	1	0	0	1899
ENST00000368321	KHDC4	Coding	Click Me	1	-0.116	154	-26.01	0	1	0	0	1082
ENST00000252229	MICB	Coding	Click Me	1	-0.116	157	-18.68	0	1	0	0	1215
ENST00000329021	NFAM1	Coding	Click Me	1	-0.116	142	-16.09	1	0	0	0	5975
ENST00000544440	MYCBP2	Coding	Click Me	1	-0.116	155	-15.09	1	0	0	0	1933
ENST00000544612	ANKRD49	Coding	Click Me	1	-0.116	149	-18.2	0	1	0	0	3384
ENST00000309668	INHBC	Coding	Click Me	1	-0.116	172	-22.92	0	1	0	0	2040
ENST00000296581	LSM6	Coding	Click Me	1	-0.115	142	-15.82	0	1	0	0	1879
ENST00000438763	HLA-DOB	Coding	Click Me	1	-0.115	158	-14.33	0	1	0	0	4159
ENST00000262138	CACNG4	Coding	Click Me	1	-0.115	142	-23.88	1	0	0	0	2398
ENST00000247883	TAS2R5	Coding	Click Me	1	-0.115	155	-21.47	0	1	0	0	3227
ENST00000273480	RNF7	Coding	Click Me	1	-0.115	153	-16.47	0	1	0	0	2283
ENST00000301838	FADD	Coding	Click Me	1	-0.115	164	-19.77	0	1	0	0	929
ENST00000375108	PLA2G5	Coding	Click Me	1	-0.115	151	-19.14	0	1	0	0	1209
ENST00000641850	OR5AN1	Coding	Click Me	1	-0.115	149	-17.96	0	1	0	0	6320
ENST00000293805	BCL6B	Coding	Click Me	1	-0.115	158	-19.06	0	1	0	0	2026
ENST00000280772	ANK3	Coding	Click Me	1	-0.115	142	-14.61	0	1	0	0	3548
ENST00000217121	TPD52L2	Coding	Click Me	1	-0.115	151	-17.01	0	1	0	0	1600
ENST00000511685	TENM3	Coding	Click Me	1	-0.115	161	-19.23	0	1	0	0	2673
HBMT00000763260	CATG00000042334.1	Coding	Click Me	1	-0.115	143	-20.61	1	0	0	0	1000
ENST00000331457	DRG1	Coding	Click Me	1	-0.115	156	-21.21	0	1	0	0	4594
ENST00000256151	CCDC59	Coding	Click Me	1	-0.115	140	-15.94	1	0	0	0	3485
ENST00000450434	TRIM73	Coding	Click Me	1	-0.115	146	-21.57	0	1	0	0	405
ENST00000264993	CDV3	Coding	Click Me	1	-0.115	161	-22.02	1	0	0	0	2228
ENST00000263710	CLASP1	Coding	Click Me	1	-0.114	153	-18.32	1	0	0	0	3085
ENST00000311378	WFIKKN2	Coding	Click Me	1	-0.114	155	-19.64	0	1	0	0	1333
ENST00000274605	N4BP3	Coding	Click Me	1	-0.114	147	-24.07	0	1	0	0	4914
ENST00000366935	GPATCH2	Coding	Click Me	1	-0.114	151	-18.17	0	1	0	0	4153
ENST00000265070	GOLPH3	Coding	Click Me	1	-0.114	149	-16.3	0	1	0	0	1508
ENST00000311620	ANKS4B	Coding	Click Me	1	-0.114	148	-19.72	0	1	0	0	2994
ENST00000381801	MTMR6	Coding	Click Me	1	-0.114	143	-17.46	0	1	0	0	3031
ENST00000317802	TSPYL6	Coding	Click Me	1	-0.114	150	-21.47	0	1	0	0	1741
ENST00000509018	RAPGEF6	Coding	Click Me	1	-0.114	143	-15.82	0	1	0	0	3597
ENST00000266735	SNRPF	Coding	Click Me	1	-0.114	154	-19.22	0	0	1	0	982
ENST00000566936	DOK4	Coding	Click Me	1	-0.114	151	-18.11	0	1	0	0	1456
ENST00000267436	L2HGDH	Coding	Click Me	1	-0.114	151	-13.59	1	0	0	0	4624
ENST00000536435	ZNF268	Coding	Click Me	1	-0.114	158	-16.54	0	1	0	0	2582
MICT00000277637	CATG00000074968.1	Coding	Click Me	1	-0.114	152	-21.69	0	1	0	0	1000
ENST00000373367	ZDHHC15	Coding	Click Me	1	-0.113	160	-20.03	1	0	0	0	4551
HBMT00000672323	CATG00000037936.1	Coding	Click Me	1	-0.113	163	-21.67	0	1	0	0	968
ENST00000380183	ALOX15B	Coding	Click Me	1	-0.113	142	-20.93	0	1	0	0	569
ENST00000339284	SH2D4B	Coding	Click Me	1	-0.113	162	-20.43	0	1	0	0	2479
ENST00000210633	SEMA4G	Coding	Click Me	1	-0.113	151	-22.9	0	1	0	0	2107
ENST00000337673	ZNF394	Coding	Click Me	1	-0.113	143	-15.73	0	1	0	0	2811
ENST00000274457	FEM1C	Coding	Click Me	1	-0.113	145	-15.43	0	1	0	0	4315
ENST00000398868	ATL3	Coding	Click Me	1	-0.113	146	-14.27	0	1	0	0	5250
ENST00000377075	CNNM4	Coding	Click Me	1	-0.113	157	-18.88	0	1	0	0	2494
ENST00000332995	PHACTR1	Coding	Click Me	1	-0.113	157	-16.98	1	0	0	0	3406
ENST00000635466	NRXN3	Coding	Click Me	1	-0.113	152	-26.18	0	1	0	0	481
ENST00000442510	PTPRC	Coding	Click Me	1	-0.113	143	-16.02	0	0	1	0	1295
ENST00000279873	ARID5B	Coding	Click Me	1	-0.113	169	-20.94	0	1	0	0	3918
ENST00000397885	PUM3	Coding	Click Me	1	-0.113	154	-22.75	0	1	0	0	1246
ENST00000298125	WDFY2	Coding	Click Me	1	-0.113	159	-19.46	0	1	0	0	7044
ENST00000329608	CSF1	Coding	Click Me	1	-0.113	152	-25.55	0	1	0	0	2156
ENST00000241502	FYTTD1	Coding	Click Me	1	-0.113	140	-16.45	0	1	0	0	5687
ENST00000355085	C5AR1	Coding	Click Me	1	-0.113	149	-15.57	0	1	0	0	1240
ENST00000258955	RSAD1	Coding	Click Me	1	-0.113	141	-16.48	0	1	0	0	1114
ENST00000537253	NUP153	Coding	Click Me	1	-0.113	158	-20.92	0	1	0	0	1062
ENST00000367833	TIPRL	Coding	Click Me	1	-0.113	150	-16.01	0	1	0	0	2130
ENST00000222800	ABHD11	Coding	Click Me	1	-0.113	150	-17.45	0	1	0	0	465
ENST00000371856	STAU1	Coding	Click Me	1	-0.112	166	-24.63	0	1	0	0	1539
FTMT28200002254	CATG00000057033.1	Coding	Click Me	1	-0.112	141	-16.83	0	1	0	0	776
HBMT00000742402	CATG00000041294.1	Coding	Click Me	1	-0.112	149	-15.06	0	1	0	0	1000
ENST00000396573	GRIN2A	Coding	Click Me	1	-0.112	169	-20.76	0	1	0	0	9744
ENST00000368324	SYT11	Coding	Click Me	1	-0.112	143	-20.84	1	0	0	0	3691
ENST00000289575	SLCO2B1	Coding	Click Me	1	-0.112	148	-16.84	0	0	1	0	1969
ENST00000261858	GLCE	Coding	Click Me	1	-0.112	157	-24.68	0	1	0	0	2955
ENST00000394752	SFMBT1	Coding	Click Me	1	-0.112	158	-20.72	0	1	0	0	5901
ENST00000368983	NR2E1	Coding	Click Me	1	-0.112	143	-20.26	0	1	0	0	1339
ENST00000370905	KLHL31	Coding	Click Me	1	-0.112	141	-17.7	1	0	0	0	5917
ENST00000392693	CDON	Coding	Click Me	1	-0.111	164	-19.44	0	1	0	0	5146
ENST00000478244	DCUN1D2	Coding	Click Me	1	-0.111	142	-21.05	0	1	0	0	982
ENST00000372134	GHITM	Coding	Click Me	1	-0.111	164	-15.08	1	0	0	0	2790
ENCT00000129527	CATG00000020049.1	Coding	Click Me	1	-0.111	144	-19.63	1	0	0	0	1000
ENST00000606794	APLNR	Coding	Click Me	1	-0.111	151	-20.71	0	1	0	0	2284
ENST00000369519	RBM20	Coding	Click Me	1	-0.111	154	-17.99	0	1	0	0	3491
ENST00000231173	PCDHB15	Coding	Click Me	1	-0.111	145	-24.77	0	1	0	0	5083
ENST00000293328	STAT5B	Coding	Click Me	1	-0.111	148	-20.93	0	1	0	0	2573
ENST00000256722	CMPK2	Coding	Click Me	1	-0.111	156	-17.15	0	1	0	0	1541
uc021sbb.2	AL049839.2	Coding	Click Me	1	-0.111	144	-16.4	0	1	0	0	432
ENST00000253083	HIP1R	Coding	Click Me	1	-0.111	144	-24.66	0	1	0	0	1223
ENST00000541284	CNOT4	Coding	Click Me	1	-0.111	150	-20.78	0	1	0	0	1090
ENST00000263285	LY9	Coding	Click Me	1	-0.111	145	-22.31	0	1	0	0	445
HBMT00000983327	CATG00000061730.1	Coding	Click Me	1	-0.111	145	-17.18	1	0	0	0	1000
ENST00000337428	LRRC71	Coding	Click Me	1	-0.111	156	-22.45	0	1	0	0	125
ENST00000371244	PRKAA2	Coding	Click Me	1	-0.111	156	-16.66	0	1	0	0	7622
ENST00000299259	COPS2	Coding	Click Me	1	-0.111	145	-17.17	0	1	0	0	600
ENST00000325656	CABP4	Coding	Click Me	1	-0.111	160	-17.96	1	0	0	0	1654
HBMT00000742309	CATG00000041291.1	Coding	Click Me	1	-0.111	153	-22.08	0	1	0	0	1000
ENST00000338458	ARHGEF3	Coding	Click Me	1	-0.111	169	-28.59	0	1	0	0	1852
ENST00000520121	PGRMC2	Coding	Click Me	1	-0.111	140	-19.7	0	1	0	0	2074
ENST00000263735	EPCAM	Coding	Click Me	1	-0.111	150	-15.04	0	0	1	0	421
ENST00000258711	CHST12	Coding	Click Me	1	-0.111	168	-25.51	0	1	0	0	2696
ENST00000292928	ZNF382	Coding	Click Me	1	-0.111	150	-27.14	0	1	0	0	1047
ENST00000389589	SHOX2	Coding	Click Me	1	-0.111	157	-21.76	0	1	0	0	868
ENST00000393960	PC	Coding	Click Me	1	-0.111	147	-16.24	0	1	0	0	373
ENST00000374242	INIP	Coding	Click Me	1	-0.11	141	-16.51	0	0	1	0	3873
ENST00000382160	KRTAP5-6	Coding	Click Me	1	-0.11	148	-21.76	0	1	0	0	982
ENST00000263686	SELP	Coding	Click Me	1	-0.11	160	-17.83	0	1	0	0	612
ENST00000311907	F2	Coding	Click Me	1	-0.11	141	-16.88	0	0	1	0	1828
ENST00000299164	ADAMTS15	Coding	Click Me	1	-0.11	152	-22.45	0	1	0	0	2823
ENST00000265471	B3GAT3	Coding	Click Me	1	-0.11	145	-18.93	0	1	0	0	405
ENST00000252037	FKBP6	Coding	Click Me	1	-0.11	155	-17.2	0	1	0	0	447
ENST00000642097	OR9G1	Coding	Click Me	1	-0.11	161	-19.78	0	0	1	0	2579
ENST00000256497	EDEM1	Coding	Click Me	1	-0.11	144	-13.26	0	1	0	0	4047
ENST00000309575	CHST2	Coding	Click Me	1	-0.11	147	-17.03	0	1	0	0	1605
ENST00000375854	NXNL2	Coding	Click Me	1	-0.11	143	-28.44	0	1	0	0	423
ENST00000307221	DNAJB7	Coding	Click Me	1	-0.11	145	-17.59	0	0	1	0	1516
ENST00000373053	MCU	Coding	Click Me	1	-0.11	140	-17.92	0	1	0	0	1872
ENST00000509578	COX7C	Coding	Click Me	1	-0.11	152	-16.02	0	1	0	0	2466
ENST00000377807	RRBP1	Coding	Click Me	1	-0.11	155	-20.69	0	1	0	0	504
ENST00000335016	BMP2K	Coding	Click Me	1	-0.11	143	-18.15	0	0	1	0	4339
ENST00000621676	VPS11	Coding	Click Me	1	-0.11	147	-18.18	0	1	0	0	355
ENST00000395080	SPP1	Coding	Click Me	1	-0.11	151	-19.64	0	0	1	0	401
ENST00000295454	GABRB1	Coding	Click Me	1	-0.11	162	-20.8	1	0	0	0	12950
ENST00000331113	KCND2	Coding	Click Me	1	-0.11	150	-17.53	0	0	1	0	2475
ENST00000370853	MBNL3	Coding	Click Me	1	-0.109	155	-18.28	0	1	0	0	1517
ENST00000409672	SCN9A	Coding	Click Me	1	-0.109	156	-15.31	0	1	0	0	3487
ENST00000299441	DCHS1	Coding	Click Me	1	-0.109	159	-19.21	0	1	0	0	491
ENST00000352251	PROSER1	Coding	Click Me	1	-0.109	148	-20.59	0	1	0	0	1500
ENST00000622142	PRDM11	Coding	Click Me	1	-0.109	171	-28	0	1	0	0	6951
ENST00000326043	MAF	Coding	Click Me	1	-0.109	148	-20.49	0	0	1	0	838
ENST00000367808	BLZF1	Coding	Click Me	1	-0.109	146	-15.31	0	1	0	0	1130
ENST00000399921	BACH1	Coding	Click Me	1	-0.109	142	-20.32	0	1	0	0	3315
ENST00000264819	MIER2	Coding	Click Me	1	-0.109	140	-20.29	1	0	0	0	1121
ENST00000319121	KLHL11	Coding	Click Me	1	-0.109	154	-14.69	0	1	0	0	5228
ENST00000641804	OR2G6	Coding	Click Me	1	-0.109	145	-23.45	0	1	0	0	4740
ENST00000369002	SEC63	Coding	Click Me	1	-0.109	147	-19.07	1	0	0	0	3948
ENST00000451604	SOX5	Coding	Click Me	1	-0.108	148	-24.18	0	1	0	0	1867
ENST00000301981	LRRC28	Coding	Click Me	1	-0.108	152	-24.57	0	1	0	0	4627
ENST00000304743	PCNX1	Coding	Click Me	1	-0.108	146	-16.22	0	1	0	0	5447
ENST00000242480	EGR2	Coding	Click Me	1	-0.108	158	-14.23	0	1	0	0	1211
ENST00000355957	STX16	Coding	Click Me	1	-0.108	154	-29.25	0	1	0	0	3517
ENST00000359617	STX16	Coding	Click Me	1	-0.108	154	-29.25	0	1	0	0	3209
ENST00000392870	GRK5	Coding	Click Me	1	-0.108	152	-18.93	0	1	0	0	4684
ENST00000289013	RHPN1	Coding	Click Me	1	-0.108	158	-25.09	0	1	0	0	1569
ENST00000371132	STX16	Coding	Click Me	1	-0.108	154	-29.25	0	1	0	0	3235
ENST00000345491	CREM	Coding	Click Me	1	-0.108	146	-17.69	0	1	0	0	1155
ENST00000370112	SLC30A7	Coding	Click Me	1	-0.108	158	-19.68	1	0	0	0	6582
ENST00000263390	MED26	Coding	Click Me	1	-0.108	159	-22.27	0	1	0	0	1120
ENST00000369977	MYO6	Coding	Click Me	1	-0.108	140	-16.64	0	1	0	0	1600
ENST00000358029	STX16	Coding	Click Me	1	-0.108	154	-29.25	0	1	0	0	3235
ENST00000284382	CERS3	Coding	Click Me	1	-0.107	149	-14.74	0	1	0	0	2318
ENCT00000466038	CATG00000110901.1	Coding	Click Me	1	-0.107	146	-15.1	0	0	1	0	1000
ENST00000299106	JAM3	Coding	Click Me	1	-0.107	143	-16.51	0	0	1	0	2820
ENST00000295746	CIP2A	Coding	Click Me	1	-0.107	163	-23.15	0	1	0	0	2926
ENST00000342232	JPH1	Coding	Click Me	1	-0.107	154	-26.28	0	1	0	0	2351
ENST00000318010	GANC	Coding	Click Me	1	-0.107	151	-28.84	0	1	0	0	1527
ENST00000305476	SEMA4C	Coding	Click Me	1	-0.107	144	-16.02	0	1	0	0	910
ENST00000373871	EYA3	Coding	Click Me	1	-0.107	165	-24.76	0	1	0	0	4127
ENST00000356166	FBRS	Coding	Click Me	1	-0.107	147	-19.17	0	1	0	0	1169
ENST00000263773	FNBP4	Coding	Click Me	1	-0.107	142	-14.64	0	1	0	0	905
ENST00000330687	CMTM4	Coding	Click Me	1	-0.107	159	-23.86	1	0	0	0	2532
ENST00000394095	SENP7	Coding	Click Me	1	-0.107	145	-24.57	0	0	1	0	1756
ENST00000262866	SLA2	Coding	Click Me	1	-0.107	150	-23.13	0	1	0	0	1548
ENST00000388920	FOXI2	Coding	Click Me	1	-0.107	149	-14.67	0	0	1	0	2221
ENST00000355264	AP3M1	Coding	Click Me	1	-0.107	143	-19.1	0	1	0	0	3558
MICT00000296176	CATG00000082420.1	Coding	Click Me	1	-0.107	147	-15.06	0	1	0	0	1000
ENST00000637680	AC008687.4	Coding	Click Me	1	-0.107	147	-26.76	0	1	0	0	472
ENST00000376087	ANKRD26	Coding	Click Me	1	-0.106	149	-13.45	0	1	0	0	1292
MICT00000116835	CATG00000023039.1	Coding	Click Me	1	-0.106	140	-16.17	0	0	1	0	1000
ENST00000367419	GINM1	Coding	Click Me	1	-0.106	148	-16.79	0	1	0	0	4081
ENST00000261340	CLEC2D	Coding	Click Me	1	-0.106	151	-16.94	0	1	0	0	4754
ENST00000576409	ATPAF1	Coding	Click Me	1	-0.106	144	-20.3	0	1	0	0	3039
ENST00000367474	SAMD5	Coding	Click Me	1	-0.106	170	-21.37	0	1	0	0	5565
ENST00000302824	STARD5	Coding	Click Me	1	-0.106	167	-22.69	1	0	0	0	4203
ENST00000446526	PRPSAP1	Coding	Click Me	1	-0.106	150	-19.15	1	0	0	0	2056
ENST00000453097	SLC4A8	Coding	Click Me	1	-0.106	157	-21.08	0	1	0	0	8336
ENST00000359062	PDE3A	Coding	Click Me	1	-0.106	151	-16.59	0	1	0	0	8317
ENST00000275358	VWDE	Coding	Click Me	1	-0.106	148	-16.93	0	1	0	0	4722
ENST00000348428	MALT1	Coding	Click Me	1	-0.106	161	-18.6	0	1	0	0	2303
ENST00000641449	OR4D1	Coding	Click Me	1	-0.106	142	-14.36	1	0	0	0	3469
ENST00000356458	EML6	Coding	Click Me	1	-0.106	162	-18.56	0	1	0	0	1925
ENST00000273375	RABL3	Coding	Click Me	1	-0.106	149	-21.02	0	1	0	0	3142
ENST00000393883	ZNF559	Coding	Click Me	1	-0.106	146	-11.25	0	0	1	0	4726
ENST00000229214	KRR1	Coding	Click Me	1	-0.106	147	-20.36	0	0	1	0	3976
ENST00000358117	MPPED2	Coding	Click Me	1	-0.106	167	-15.93	0	1	0	0	1397
ENST00000527447	CREBZF	Coding	Click Me	1	-0.106	154	-17.35	0	1	0	0	2745
HBMT00000232437	CATG00000003943.1	Coding	Click Me	1	-0.106	140	-15.11	1	0	0	0	1000
ENST00000620105	C18orf54	Coding	Click Me	1	-0.106	158	-20.71	0	1	0	0	3789
ENST00000368644	GLRX3	Coding	Click Me	1	-0.106	153	-13.95	0	1	0	0	3557
ENST00000599405	OPN1MW3	Coding	Click Me	1	-0.106	165	-26.12	0	1	0	0	821
ENST00000367988	TOMM40L	Coding	Click Me	1	-0.106	151	-18.78	0	1	0	0	1512
ENST00000327259	TMEM151A	Coding	Click Me	1	-0.106	157	-15.59	0	1	0	0	3382
ENST00000399151	DOP1B	Coding	Click Me	1	-0.106	146	-19.91	0	0	1	0	703
ENST00000327581	NT5DC4	Coding	Click Me	1	-0.105	140	-21.48	0	0	1	0	429
ENST00000358511	COL6A6	Coding	Click Me	1	-0.105	158	-21.15	0	0	1	0	2758
ENST00000342623	OR14I1	Coding	Click Me	1	-0.105	147	-19.4	0	0	1	0	42
ENST00000302805	SPRY3	Coding	Click Me	1	-0.105	157	-22.15	0	1	0	0	7721
ENST00000643224	CD8B2	Coding	Click Me	1	-0.105	154	-15.07	1	0	0	0	4138
ENST00000308317	GEMIN2	Coding	Click Me	1	-0.105	141	-16.88	0	0	1	0	494
ENST00000553851	PRAF2	Coding	Click Me	1	-0.105	147	-17.61	0	1	0	0	879
ENST00000611745	SRRM3	Coding	Click Me	1	-0.105	141	-16.01	0	1	0	0	1443
ENST00000211287	MAPK13	Coding	Click Me	1	-0.105	142	-16.7	0	1	0	0	5151
ENST00000358752	FUT4	Coding	Click Me	1	-0.105	153	-20.92	1	0	0	0	4172
ENST00000291232	TNFRSF13C	Coding	Click Me	1	-0.105	152	-25.62	0	1	0	0	8856
ENST00000321358	YBX1	Coding	Click Me	1	-0.105	166	-26.41	0	1	0	0	1853
ENST00000315596	PDS5B	Coding	Click Me	1	-0.105	144	-21.44	0	0	1	0	3255
ENST00000342665	SOX12	Coding	Click Me	1	-0.105	167	-23.74	0	1	0	0	3356
ENST00000417201	RBM18	Coding	Click Me	1	-0.105	142	-14.99	0	0	1	0	4260
ENST00000300055	PLIN1	Coding	Click Me	1	-0.104	142	-18.81	0	1	0	0	1220
ENST00000392069	PAX3	Coding	Click Me	1	-0.104	155	-18.84	0	1	0	0	1287
ENST00000444842	KCNK2	Coding	Click Me	1	-0.104	150	-15.13	1	0	0	0	1948
MICT00000353277	CATG00000101298.1	Coding	Click Me	1	-0.104	156	-19.2	1	0	0	0	1000
ENST00000222644	MPP6	Coding	Click Me	1	-0.104	147	-17.2	0	0	1	0	6708
ENST00000466397	RPL29	Coding	Click Me	1	-0.104	146	-16.39	0	1	0	0	121
ENST00000248564	GNG11	Coding	Click Me	1	-0.104	165	-19.43	0	1	0	0	2401
ENST00000336898	GDPD5	Coding	Click Me	1	-0.104	148	-20.55	0	1	0	0	867
ENST00000324238	CRLF3	Coding	Click Me	1	-0.104	145	-14.43	0	0	1	0	2150
ENST00000525566	TXNRD1	Coding	Click Me	1	-0.104	142	-14.54	0	0	1	0	2076
ENST00000361243	AKAP13	Coding	Click Me	1	-0.104	141	-24.69	0	1	0	0	933
ENST00000397118	JPH4	Coding	Click Me	1	-0.104	164	-17.14	0	1	0	0	1596
ENST00000302053	FGA	Coding	Click Me	1	-0.104	144	-16.64	0	1	0	0	4368
ENST00000370473	GBP1	Coding	Click Me	1	-0.104	148	-15.33	0	0	1	0	1735
ENST00000224950	STN1	Coding	Click Me	1	-0.104	143	-21.2	0	0	1	0	5846
ENST00000396789	LTB4R	Coding	Click Me	1	-0.104	144	-17.37	0	1	0	0	1326
ENST00000586178	MBTD1	Coding	Click Me	1	-0.104	143	-15.86	0	0	1	0	3151
ENST00000498165	PPM1L	Coding	Click Me	1	-0.104	160	-16.74	1	0	0	0	9750
[truncated: 94 more rows]

## Sheet: tRF-1-24-Ser-CGA-1-M3
Seqname	GeneSymbol	Type	Diagrams	Total	Context+	Structure	Energy	8mer-1a	7mer-m8	7mer-1a	Imperfect	UTR Length
HBMT00001349271	CATG00000097443.1	Coding	Click Me	3	-0.822	441	-48.83	3	0	0	0	1000
ENST00000241436	POLK	Coding	Click Me	3	-0.724	428	-44.02	2	1	0	0	3126
ENST00000304501	SOX7	Coding	Click Me	2	-0.665	299	-39.44	2	0	0	0	1970
ENST00000378565	ITM2B	Coding	Click Me	3	-0.604	433	-46.62	1	2	0	0	1969
ENST00000422482	AC107021.1	Coding	Click Me	2	-0.575	311	-40.77	1	1	0	0	1594
ENST00000340385	PRDX6	Coding	Click Me	3	-0.572	461	-59.58	1	2	0	0	944
ENST00000359579	AKR1B10	Coding	Click Me	2	-0.532	296	-36.24	1	1	0	0	325
ENST00000369816	ELOVL4	Coding	Click Me	2	-0.524	318	-35.55	2	0	0	0	2796
uc021sha.1	GOLGA8T	Coding	Click Me	2	-0.52	294	-32.05	1	1	0	0	1625
ENST00000261867	SLC30A4	Coding	Click Me	2	-0.519	303	-35.47	1	1	0	0	5552
ENST00000457545	AKR1B15	Coding	Click Me	2	-0.51	293	-32.42	1	1	0	0	326
ENST00000361028	ZSCAN12	Coding	Click Me	2	-0.506	292	-45.43	1	1	0	0	3534
ENST00000462014	ILDR1	Coding	Click Me	2	-0.505	294	-31.87	1	1	0	0	1044
ENST00000264784	SLC2A9	Coding	Click Me	2	-0.491	314	-39.02	2	0	0	0	2966
ENST00000541970	PDCD2	Coding	Click Me	3	-0.483	473	-63.19	1	2	0	0	2771
ENST00000375754	SYK	Coding	Click Me	2	-0.481	318	-43.15	1	1	0	0	2960
ENST00000326840	DCBLD2	Coding	Click Me	2	-0.481	293	-33.7	1	1	0	0	3431
ENST00000361675	CALD1	Coding	Click Me	2	-0.473	296	-36.68	0	2	0	0	1001
ENST00000609438	GPRIN3	Coding	Click Me	2	-0.469	291	-31.12	2	0	0	0	11407
ENST00000512701	TTC39B	Coding	Click Me	2	-0.463	306	-45.51	1	1	0	0	8414
ENST00000285947	SETD9	Coding	Click Me	2	-0.448	284	-28.37	0	2	0	0	3638
ENST00000389156	FAM169A	Coding	Click Me	2	-0.447	312	-33.42	2	0	0	0	3886
ENST00000297423	SPIDR	Coding	Click Me	2	-0.446	281	-31.47	1	1	0	0	856
ENST00000261778	TANGO6	Coding	Click Me	2	-0.438	298	-37.99	1	1	0	0	1521
ENST00000557943	ETFA	Coding	Click Me	1	-0.436	151	-19	1	0	0	0	1204
NM_001330389	TPRKB	Coding	Click Me	1	-0.433	140	-12.33	1	0	0	0	106
NM_001330390	TPRKB	Coding	Click Me	1	-0.433	140	-12.33	1	0	0	0	106
ENST00000263881	MAP4K3	Coding	Click Me	2	-0.43	309	-40.41	1	1	0	0	1416
ENST00000453304	UNC5C	Coding	Click Me	2	-0.426	299	-38.99	1	1	0	0	6730
ENST00000392062	RHBDD1	Coding	Click Me	2	-0.423	308	-38.87	2	0	0	0	3679
ENST00000296702	TCERG1	Coding	Click Me	1	-0.423	153	-16.18	1	0	0	0	2699
ENST00000375255	DCAF17	Coding	Click Me	2	-0.42	294	-40.11	0	2	0	0	3938
ENST00000409280	C7orf31	Coding	Click Me	1	-0.419	155	-18.79	1	0	0	0	1275
ENST00000306917	FEM1B	Coding	Click Me	1	-0.419	148	-14.21	1	0	0	0	4623
ENST00000399878	SEL1L3	Coding	Click Me	2	-0.418	314	-45.93	1	1	0	0	998
ENST00000379558	TOGARAM2	Coding	Click Me	1	-0.416	144	-17.86	1	0	0	0	9280
ENST00000410062	UBE2E3	Coding	Click Me	1	-0.415	147	-17.44	1	0	0	0	2813
ENST00000236495	SLC5A9	Coding	Click Me	2	-0.412	298	-47.25	1	1	0	0	1101
ENST00000367545	UTRN	Coding	Click Me	1	-0.412	140	-13.39	1	0	0	0	2040
ENST00000374103	OGDHL	Coding	Click Me	1	-0.408	140	-15.32	1	0	0	0	587
ENST00000574298	ZNF75A	Coding	Click Me	2	-0.407	295	-38.87	1	1	0	0	2135
ENST00000330949	SOX1	Coding	Click Me	2	-0.407	294	-35.76	0	2	0	0	2872
ENST00000341695	PPA2	Coding	Click Me	1	-0.402	140	-13.58	1	0	0	0	660
ENST00000315366	ARSJ	Coding	Click Me	2	-0.401	315	-42.45	0	2	0	0	1990
ENST00000640888	LIAS	Coding	Click Me	1	-0.401	141	-16.96	1	0	0	0	2391
ENST00000306315	ZNF608	Coding	Click Me	1	-0.401	145	-16.07	1	0	0	0	983
ENST00000248633	PEX1	Coding	Click Me	1	-0.4	141	-16.12	1	0	0	0	437
ENST00000504986	TMEM33	Coding	Click Me	1	-0.399	140	-13.07	1	0	0	0	8109
ENST00000412172	PPP4R3C	Coding	Click Me	1	-0.397	140	-14.44	1	0	0	0	587
ENST00000271843	JTB	Coding	Click Me	1	-0.396	140	-13.14	1	0	0	0	410
ENST00000264318	GABRA4	Coding	Click Me	1	-0.396	140	-13.13	1	0	0	0	9325
ENST00000452633	PLA2G4B	Coding	Click Me	1	-0.395	165	-24.64	1	0	0	0	287
ENST00000285667	HSPA13	Coding	Click Me	1	-0.391	148	-17.3	1	0	0	0	4916
ENST00000380229	IFNW1	Coding	Click Me	1	-0.39	150	-24.46	1	0	0	0	351
ENST00000515780	TMEM150C	Coding	Click Me	2	-0.388	281	-38.55	2	0	0	0	2622
ENST00000395792	AFP	Coding	Click Me	1	-0.388	148	-16.13	1	0	0	0	589
ENST00000356929	ZNF708	Coding	Click Me	2	-0.387	294	-39.82	1	1	0	0	9635
MICT00000302127	CATG00000088124.1	Coding	Click Me	2	-0.386	316	-40.19	0	2	0	0	1000
ENST00000484332	ATXN7	Coding	Click Me	1	-0.386	155	-18.08	1	0	0	0	329
ENST00000404843	ASXL2	Coding	Click Me	1	-0.383	152	-20.94	1	0	0	0	104
MICT00000163778	CATG00000037934.1	Coding	Click Me	1	-0.382	150	-16.35	1	0	0	0	1000
ENST00000409579	AFF3	Coding	Click Me	1	-0.381	150	-18.34	1	0	0	0	353
ENST00000278319	ZNF215	Coding	Click Me	1	-0.381	143	-16.74	1	0	0	0	1306
ENST00000376862	SYNDIG1	Coding	Click Me	1	-0.381	149	-12.96	1	0	0	0	1113
ENST00000434248	ZNF780B	Coding	Click Me	2	-0.38	308	-39.89	1	1	0	0	6097
ENST00000554922	EML5	Coding	Click Me	2	-0.38	285	-39.38	1	1	0	0	3580
ENST00000322342	ZADH2	Coding	Click Me	1	-0.38	141	-17.47	1	0	0	0	6308
ENST00000272424	TPRKB	Coding	Click Me	1	-0.379	140	-12.33	1	0	0	0	772
ENST00000374171	POLE3	Coding	Click Me	2	-0.378	287	-31.2	2	0	0	0	1576
ENST00000263519	ATP2B3	Coding	Click Me	1	-0.377	143	-15.34	1	0	0	0	2631
ENST00000366600	B3GALNT2	Coding	Click Me	2	-0.376	300	-41.12	1	1	0	0	3050
ENST00000306107	ALCAM	Coding	Click Me	2	-0.376	282	-35.19	1	1	0	0	2462
ENST00000382448	JMJD7-PLA2G4B	Coding	Click Me	1	-0.376	165	-24.64	1	0	0	0	306
ENST00000342159	JMJD7-PLA2G4B	Coding	Click Me	1	-0.376	165	-24.64	1	0	0	0	476
ENST00000331898	OPCML	Coding	Click Me	1	-0.376	149	-21.1	1	0	0	0	5216
ENST00000372899	UBR2	Coding	Click Me	2	-0.374	292	-33.14	1	1	0	0	2332
ENST00000278671	LAMTOR1	Coding	Click Me	1	-0.374	150	-22.22	1	0	0	0	548
ENST00000209668	ADH1A	Coding	Click Me	1	-0.372	162	-19.48	1	0	0	0	258
ENST00000370747	IFI44	Coding	Click Me	1	-0.372	150	-19.33	1	0	0	0	267
ENST00000369155	HIST2H2BE	Coding	Click Me	1	-0.371	152	-15.29	1	0	0	0	1800
ENST00000380266	FASTKD5	Coding	Click Me	1	-0.369	142	-17.15	1	0	0	0	335
ENST00000374155	RUFY4	Coding	Click Me	1	-0.369	145	-16.3	1	0	0	0	743
ENST00000369700	PRSS35	Coding	Click Me	1	-0.369	140	-14.64	1	0	0	0	1021
ENST00000376811	NMRK1	Coding	Click Me	1	-0.368	155	-23.6	1	0	0	0	975
ENST00000558815	RPL28	Coding	Click Me	1	-0.367	149	-21.04	1	0	0	0	357
ENST00000258484	EPC2	Coding	Click Me	1	-0.367	158	-18.87	1	0	0	0	2777
ENST00000610569	PCDHGA8	Coding	Click Me	1	-0.367	151	-16.42	1	0	0	0	1360
ENST00000405954	DUSP28	Coding	Click Me	1	-0.367	151	-14.74	1	0	0	0	3787
ENST00000400183	USP25	Coding	Click Me	2	-0.366	302	-52.74	0	2	0	0	1594
ENST00000399429	COL28A1	Coding	Click Me	1	-0.364	147	-17.16	1	0	0	0	758
ENST00000613569	TOX4	Coding	Click Me	2	-0.363	298	-40.31	1	1	0	0	2555
ENST00000231484	PCDH12	Coding	Click Me	2	-0.363	298	-40.16	1	1	0	0	1796
ENST00000512478	OSTC	Coding	Click Me	1	-0.363	149	-15.07	1	0	0	0	583
ENST00000343459	ZNF34	Coding	Click Me	1	-0.362	141	-19.36	1	0	0	0	1042
ENST00000409699	MEGF11	Coding	Click Me	1	-0.362	142	-17.33	1	0	0	0	2855
ENST00000330817	ALG12	Coding	Click Me	2	-0.361	304	-36.4	1	1	0	0	3609
ENST00000598513	ZNF677	Coding	Click Me	1	-0.359	159	-20.29	1	0	0	0	1591
ENST00000615052	C18orf25	Coding	Click Me	1	-0.359	145	-19.97	1	0	0	0	3873
ENST00000270142	SOD1	Coding	Click Me	1	-0.359	150	-16.01	1	0	0	0	353
ENST00000307832	OR2Y1	Coding	Click Me	1	-0.358	165	-16.62	1	0	0	0	81
ENST00000513458	SREK1IP1	Coding	Click Me	2	-0.357	300	-37.24	1	1	0	0	6240
ENST00000277010	SIGMAR1	Coding	Click Me	2	-0.357	301	-36.35	0	2	0	0	910
uc010bds.2	AC018512.1	Coding	Click Me	1	-0.357	140	-12.33	1	0	0	0	826
ENST00000225328	P2RX5	Coding	Click Me	2	-0.356	310	-42.45	1	1	0	0	641
ENST00000321358	YBX1	Coding	Click Me	1	-0.356	156	-18.84	1	0	0	0	1853
ENST00000347108	DZIP1	Coding	Click Me	2	-0.355	297	-34.11	0	2	0	0	4032
ENST00000556529	MAP1LC3B2	Coding	Click Me	1	-0.355	152	-16.26	1	0	0	0	128
ENST00000343979	ZNF136	Coding	Click Me	1	-0.355	144	-14.35	1	0	0	0	1868
ENST00000256319	ERG28	Coding	Click Me	2	-0.354	313	-43.99	0	2	0	0	1764
ENST00000319327	SERINC4	Coding	Click Me	1	-0.354	140	-12.33	1	0	0	0	838
ENST00000312719	HS3ST5	Coding	Click Me	2	-0.352	293	-32.1	0	2	0	0	1671
ENST00000282018	CYSLTR2	Coding	Click Me	1	-0.351	151	-18.59	1	0	0	0	3319
ENST00000264316	TXK	Coding	Click Me	2	-0.35	306	-29.02	0	2	0	0	4254
ENST00000258080	HTRA2	Coding	Click Me	1	-0.35	144	-21.36	1	0	0	0	571
ENST00000302174	NUDT9	Coding	Click Me	1	-0.35	144	-17.15	1	0	0	0	324
ENST00000538312	TENT5D	Coding	Click Me	1	-0.35	154	-16.14	1	0	0	0	1602
ENST00000343017	SNX18	Coding	Click Me	1	-0.35	140	-14.8	1	0	0	0	3410
ENST00000265018	FAM184B	Coding	Click Me	1	-0.349	164	-25.83	1	0	0	0	3226
ENST00000374343	MACO1	Coding	Click Me	1	-0.349	147	-16.63	1	0	0	0	1743
ENST00000301919	MSANTD4	Coding	Click Me	1	-0.349	147	-14.16	1	0	0	0	5291
ENST00000331593	BMP8A	Coding	Click Me	1	-0.348	147	-15.53	1	0	0	0	4071
ENST00000375071	CDA	Coding	Click Me	1	-0.347	146	-17.3	1	0	0	0	340
ENST00000295633	FSTL1	Coding	Click Me	1	-0.346	146	-15.74	1	0	0	0	4659
ENST00000311351	LSM1	Coding	Click Me	1	-0.344	148	-21.03	1	0	0	0	349
ENST00000360004	HLA-DRB1	Coding	Click Me	1	-0.343	152	-18.23	1	0	0	0	1191
ENST00000409774	GPATCH11	Coding	Click Me	1	-0.343	150	-14.64	1	0	0	0	2981
HBMT00001483601	CATG00000108306.1	Coding	Click Me	1	-0.342	151	-19.41	1	0	0	0	1000
ENST00000306735	RBFA	Coding	Click Me	1	-0.34	152	-19.03	1	0	0	0	4497
ENST00000368729	S100A7A	Coding	Click Me	1	-0.34	151	-18.25	1	0	0	0	3916
ENST00000217909	SLC25A43	Coding	Click Me	1	-0.34	156	-16.46	1	0	0	0	1413
ENST00000511277	GNGT2	Coding	Click Me	1	-0.339	156	-21.56	1	0	0	0	528
ENST00000222644	MPP6	Coding	Click Me	1	-0.339	145	-18.69	1	0	0	0	6708
ENST00000298307	KLHDC2	Coding	Click Me	1	-0.338	148	-19.53	1	0	0	0	238
ENCT00000169854	CATG00000030334.1	Coding	Click Me	1	-0.338	140	-15.95	1	0	0	0	1000
ENST00000323456	MTMR4	Coding	Click Me	1	-0.337	143	-15.29	1	0	0	0	2126
ENST00000368779	LCE2A	Coding	Click Me	1	-0.336	159	-22.93	1	0	0	0	220
ENST00000478296	ZNF717	Coding	Click Me	1	-0.335	150	-17.09	1	0	0	0	1003
ENST00000397764	SMIM30	Coding	Click Me	1	-0.335	145	-15.94	1	0	0	0	1490
ENST00000396324	MYH11	Coding	Click Me	1	-0.333	141	-15.75	1	0	0	0	856
ENST00000307602	HOOK3	Coding	Click Me	1	-0.332	149	-21.5	1	0	0	0	12041
ENST00000229955	GPR63	Coding	Click Me	1	-0.332	145	-16.78	1	0	0	0	4350
ENST00000400788	TMEM242	Coding	Click Me	2	-0.331	302	-36.62	0	2	0	0	3879
ENST00000299977	SLFN5	Coding	Click Me	2	-0.331	287	-31.11	1	1	0	0	7767
ENST00000274026	CCNA2	Coding	Click Me	1	-0.33	145	-20.96	1	0	0	0	1206
ENST00000308982	ACAD9	Coding	Click Me	2	-0.329	307	-44.64	0	2	0	0	507
ENST00000290524	RFX5	Coding	Click Me	1	-0.329	147	-19.49	1	0	0	0	1546
ENST00000282561	GJA1	Coding	Click Me	1	-0.329	147	-16.37	1	0	0	0	1748
ENST00000334744	PRELID2	Coding	Click Me	1	-0.328	164	-29.51	1	0	0	0	4195
ENST00000377122	NEBL	Coding	Click Me	1	-0.328	156	-17.68	1	0	0	0	5774
ENST00000405863	NXPH1	Coding	Click Me	1	-0.327	151	-15.43	1	0	0	0	1194
ENST00000256785	CFHR5	Coding	Click Me	1	-0.327	143	-14.52	1	0	0	0	991
ENST00000322090	NIPSNAP2	Coding	Click Me	1	-0.327	148	-13.68	1	0	0	0	1110
ENST00000622611	RBM26	Coding	Click Me	1	-0.326	164	-24.24	1	0	0	0	1753
ENST00000374293	GNG10	Coding	Click Me	1	-0.326	144	-22.88	1	0	0	0	1215
ENST00000429711	RPL32	Coding	Click Me	1	-0.326	167	-22.4	1	0	0	0	1637
ENST00000371628	LONRF3	Coding	Click Me	1	-0.326	151	-17.52	1	0	0	0	239
ENST00000264951	XRN1	Coding	Click Me	2	-0.325	286	-30.73	1	1	0	0	4904
ENST00000409451	GIGYF2	Coding	Click Me	1	-0.325	164	-26.93	1	0	0	0	1748
ENST00000334325	SPATA12	Coding	Click Me	1	-0.325	148	-21.86	1	0	0	0	1798
ENST00000284073	MSI2	Coding	Click Me	1	-0.325	153	-20.05	1	0	0	0	5168
ENST00000366553	CHML	Coding	Click Me	1	-0.325	162	-19.9	1	0	0	0	4945
ENST00000274400	GTF2H2	Coding	Click Me	1	-0.325	146	-18.38	1	0	0	0	720
ENST00000263174	PALMD	Coding	Click Me	1	-0.325	155	-18.34	1	0	0	0	479
ENST00000354475	WDR91	Coding	Click Me	1	-0.325	140	-16.06	1	0	0	0	2312
ENST00000309241	PPARGC1B	Coding	Click Me	1	-0.324	146	-17.93	1	0	0	0	7464
ENST00000336032	PNRC1	Coding	Click Me	1	-0.324	149	-16.6	1	0	0	0	4026
ENST00000436978	PTPN13	Coding	Click Me	1	-0.323	140	-14.55	1	0	0	0	624
ENST00000296641	F2RL2	Coding	Click Me	1	-0.322	159	-20.29	1	0	0	0	2100
ENST00000264428	GLRB	Coding	Click Me	1	-0.322	143	-16.93	1	0	0	0	1368
ENST00000424963	WDR20	Coding	Click Me	1	-0.321	156	-16.6	1	0	0	0	784
ENST00000319234	SHISA3	Coding	Click Me	1	-0.32	150	-16.97	1	0	0	0	1036
ENST00000336751	HJV	Coding	Click Me	1	-0.319	142	-15.92	1	0	0	0	609
ENST00000268607	MAP1LC3B	Coding	Click Me	1	-0.318	156	-18.97	1	0	0	0	3202
ENST00000510224	PROM1	Coding	Click Me	1	-0.318	140	-16.2	1	0	0	0	1159
ENST00000258729	IGF2BP3	Coding	Click Me	2	-0.317	288	-27.04	0	2	0	0	2153
ENST00000316292	EEF1A1	Coding	Click Me	1	-0.317	142	-22.54	1	0	0	0	2736
ENST00000367988	TOMM40L	Coding	Click Me	1	-0.316	140	-18.89	1	0	0	0	1512
ENST00000373231	KCNK17	Coding	Click Me	1	-0.316	152	-17.33	1	0	0	0	426
ENST00000334256	KPNA4	Coding	Click Me	1	-0.315	156	-22.82	1	0	0	0	7109
ENST00000358278	TPM1	Coding	Click Me	1	-0.315	141	-22.34	1	0	0	0	717
ENST00000228928	OAS3	Coding	Click Me	1	-0.315	160	-18.41	1	0	0	0	3276
ENST00000339139	CRISP2	Coding	Click Me	1	-0.314	158	-22.11	1	0	0	0	415
ENST00000359653	ZRANB1	Coding	Click Me	1	-0.314	170	-17.98	0	1	0	0	3197
ENST00000300688	ATP5MG	Coding	Click Me	1	-0.314	144	-15.11	1	0	0	0	749
ENST00000473414	COMMD2	Coding	Click Me	1	-0.313	158	-19.09	1	0	0	0	4352
ENST00000260983	HECW2	Coding	Click Me	2	-0.312	302	-34.6	0	2	0	0	6907
ENST00000228682	GLI1	Coding	Click Me	1	-0.312	159	-20.85	1	0	0	0	203
ENST00000354905	TMEM207	Coding	Click Me	1	-0.311	150	-17.29	1	0	0	0	940
ENST00000257198	DSC1	Coding	Click Me	1	-0.311	145	-12.96	1	0	0	0	3038
ENST00000537209	GPR161	Coding	Click Me	2	-0.31	296	-31.78	1	1	0	0	5988
ENST00000481445	COX7B	Coding	Click Me	1	-0.31	146	-16.67	1	0	0	0	4484
ENST00000280772	ANK3	Coding	Click Me	1	-0.31	140	-14.02	1	0	0	0	3548
ENST00000641380	OR5H14	Coding	Click Me	2	-0.309	295	-39.73	0	2	0	0	6296
ENST00000397799	COL8A2	Coding	Click Me	1	-0.309	150	-21.35	1	0	0	0	2333
ENST00000263372	KCNK6	Coding	Click Me	1	-0.309	148	-17.06	1	0	0	0	6562
NM_001270393	PKIB	Coding	Click Me	1	-0.309	143	-12.34	1	0	0	0	1178
ENST00000376325	SHISA7	Coding	Click Me	2	-0.308	317	-45.65	1	1	0	0	4418
ENST00000621999	SCAMP1	Coding	Click Me	2	-0.308	283	-34.65	1	1	0	0	3403
ENST00000309951	ACO1	Coding	Click Me	2	-0.308	288	-31.27	0	2	0	0	4661
ENST00000301645	CYP7A1	Coding	Click Me	1	-0.308	152	-19.91	1	0	0	0	1297
ENST00000374372	GDF5	Coding	Click Me	1	-0.307	152	-24.1	1	0	0	0	562
ENST00000272164	WNT9A	Coding	Click Me	1	-0.306	152	-17.39	1	0	0	0	2863
ENST00000332793	SLC22A10	Coding	Click Me	1	-0.306	144	-12.33	1	0	0	0	740
ENST00000409960	SERF2	Coding	Click Me	1	-0.305	158	-21.24	1	0	0	0	2117
ENST00000367090	TMEM181	Coding	Click Me	2	-0.304	304	-43.03	0	2	0	0	3547
ENST00000371149	APCDD1L	Coding	Click Me	1	-0.304	150	-20	1	0	0	0	1689
ENST00000311160	TNS3	Coding	Click Me	2	-0.303	308	-44.14	2	0	0	0	2929
ENST00000262585	DENND3	Coding	Click Me	2	-0.303	309	-38.62	2	0	0	0	1563
ENST00000368321	KHDC4	Coding	Click Me	1	-0.303	155	-18.93	1	0	0	0	1082
FTMT20200008686	CATG00000084063.1	Coding	Click Me	1	-0.303	140	-15.53	1	0	0	0	692
ENST00000382065	C1QTNF3	Coding	Click Me	1	-0.303	147	-14.97	1	0	0	0	2725
ENST00000381812	SDCBP2	Coding	Click Me	1	-0.302	143	-21.38	1	0	0	0	532
ENST00000396403	ZNF813	Coding	Click Me	1	-0.302	141	-14.6	1	0	0	0	4172
ENST00000317702	TUBB6	Coding	Click Me	1	-0.301	150	-19.94	1	0	0	0	1454
ENST00000360264	CUX1	Coding	Click Me	1	-0.301	154	-15.94	1	0	0	0	9191
ENST00000232892	AADAC	Coding	Click Me	1	-0.301	152	-15.2	1	0	0	0	1252
ENST00000393812	SLC35B2	Coding	Click Me	1	-0.301	151	-14.79	1	0	0	0	661
ENST00000391807	KLK7	Coding	Click Me	1	-0.3	149	-17.71	1	0	0	0	1063
ENST00000539097	HIF1A	Coding	Click Me	1	-0.3	151	-16.21	1	0	0	0	1174
ENST00000210187	RAB26	Coding	Click Me	1	-0.3	149	-15.32	1	0	0	0	744
ENST00000331858	SLC35D3	Coding	Click Me	1	-0.299	159	-23.45	1	0	0	0	962
ENST00000278353	HSD17B12	Coding	Click Me	1	-0.299	149	-16.89	1	0	0	0	12052
ENST00000333396	RIOX2	Coding	Click Me	1	-0.299	151	-14.47	1	0	0	0	3852
ENST00000523116	LEPROTL1	Coding	Click Me	1	-0.299	148	-12.86	1	0	0	0	846
ENST00000556492	NAA30	Coding	Click Me	1	-0.298	153	-19.62	1	0	0	0	6401
ENST00000427587	EEF2KMT	Coding	Click Me	2	-0.297	296	-47.21	1	1	0	0	1328
ENST00000309558	SUSD5	Coding	Click Me	2	-0.297	301	-40.64	0	2	0	0	2702
ENST00000310571	PAAF1	Coding	Click Me	1	-0.297	167	-25.1	1	0	0	0	3762
ENST00000253925	PPFIA1	Coding	Click Me	1	-0.296	159	-18.76	0	1	0	0	1511
ENST00000381095	NLGN4X	Coding	Click Me	1	-0.295	148	-15.17	0	1	0	0	2791
ENST00000371711	B4GALT5	Coding	Click Me	1	-0.295	140	-14.93	1	0	0	0	3367
ENST00000276198	HTR2C	Coding	Click Me	1	-0.295	140	-12.33	1	0	0	0	2646
ENST00000337620	CBX3	Coding	Click Me	2	-0.294	315	-43.97	0	2	0	0	1399
ENST00000400384	MAPK4	Coding	Click Me	2	-0.294	312	-43.97	0	2	0	0	1972
ENST00000323372	PIPOX	Coding	Click Me	1	-0.294	158	-15.13	1	0	0	0	913
ENST00000366582	HEATR1	Coding	Click Me	1	-0.294	141	-14.33	1	0	0	0	2000
ENST00000325385	DIS3L2	Coding	Click Me	1	-0.293	148	-15.6	1	0	0	0	568
ENST00000264952	GRK7	Coding	Click Me	1	-0.292	145	-16.58	1	0	0	0	1440
ENST00000519676	SLC25A30	Coding	Click Me	1	-0.291	176	-30.37	1	0	0	0	2658
ENST00000424061	SLC6A12	Coding	Click Me	1	-0.291	147	-16.21	1	0	0	0	932
ENST00000370544	LMO4	Coding	Click Me	2	-0.289	315	-39.18	0	2	0	0	4146
ENST00000390658	EID2	Coding	Click Me	1	-0.289	145	-19.73	1	0	0	0	1119
ENST00000497771	LCN10	Coding	Click Me	1	-0.289	146	-16.64	1	0	0	0	1358
ENST00000262291	VMP1	Coding	Click Me	1	-0.289	140	-14.68	1	0	0	0	3684
ENST00000205557	ABCC6	Coding	Click Me	1	-0.288	144	-18.91	1	0	0	0	1205
ENST00000281589	PABPC3	Coding	Click Me	1	-0.288	150	-17.67	1	0	0	0	1157
ENST00000263556	P4HA1	Coding	Click Me	1	-0.287	151	-22.31	1	0	0	0	998
ENST00000265715	SLC26A4	Coding	Click Me	1	-0.287	147	-17.61	1	0	0	0	2363
ENST00000402377	ZNF681	Coding	Click Me	1	-0.286	151	-22.6	1	0	0	0	4417
ENST00000436886	CASTOR3	Coding	Click Me	1	-0.285	148	-18.24	1	0	0	0	1997
ENST00000341948	PCDHB13	Coding	Click Me	1	-0.285	158	-17.97	1	0	0	0	901
ENST00000354212	MAGI2	Coding	Click Me	1	-0.285	149	-16.19	1	0	0	0	2258
uc003awy.3	APOBEC3G	Coding	Click Me	1	-0.284	156	-23.16	1	0	0	0	322
ENST00000407997	APOBEC3G	Coding	Click Me	1	-0.284	156	-23.16	1	0	0	0	322
ENST00000379649	UFM1	Coding	Click Me	1	-0.284	142	-19.71	1	0	0	0	347
ENST00000312233	GLIS1	Coding	Click Me	1	-0.284	148	-19.39	1	0	0	0	386
ENST00000369849	INA	Coding	Click Me	1	-0.284	153	-18.62	1	0	0	0	1682
ENST00000273990	DDIT4L	Coding	Click Me	1	-0.284	140	-12.33	1	0	0	0	1807
ENST00000303991	GPRIN1	Coding	Click Me	2	-0.283	286	-36.05	0	2	0	0	1006
ENST00000306627	UBE2E1	Coding	Click Me	1	-0.283	157	-23.77	1	0	0	0	1034
ENST00000442080	GMNC	Coding	Click Me	1	-0.283	145	-16.62	1	0	0	0	3491
ENST00000376257	TCF19	Coding	Click Me	2	-0.282	319	-39.15	0	2	0	0	1629
ENST00000382554	NYNRIN	Coding	Click Me	2	-0.282	289	-37.9	2	0	0	0	1858
ENST00000367976	CTGF	Coding	Click Me	1	-0.282	146	-16.73	1	0	0	0	1617
ENST00000354449	ATG7	Coding	Click Me	1	-0.282	145	-15.73	1	0	0	0	2834
ENST00000394232	SV2B	Coding	Click Me	1	-0.281	151	-22.77	1	0	0	0	8757
ENST00000261601	USP14	Coding	Click Me	1	-0.28	150	-15.75	0	1	0	0	3345
ENST00000366577	MTR	Coding	Click Me	1	-0.28	150	-13.77	1	0	0	0	6337
ENST00000315677	DLGAP1	Coding	Click Me	2	-0.278	300	-35.57	0	2	0	0	3153
ENST00000219746	TOX3	Coding	Click Me	1	-0.278	142	-12.33	1	0	0	0	1217
ENST00000594012	ZNF43	Coding	Click Me	1	-0.277	160	-22.71	1	0	0	0	2674
ENST00000225388	NUFIP2	Coding	Click Me	1	-0.277	147	-17.58	0	1	0	0	8703
ENST00000359314	CD2AP	Coding	Click Me	1	-0.276	152	-17.61	1	0	0	0	3036
ENST00000263635	TANC1	Coding	Click Me	1	-0.275	153	-25.3	1	0	0	0	2124
ENST00000301244	SPINT2	Coding	Click Me	1	-0.275	158	-19.75	1	0	0	0	608
ENST00000379936	CNGA4	Coding	Click Me	1	-0.275	149	-17.6	1	0	0	0	711
ENST00000399004	GIN1	Coding	Click Me	1	-0.274	142	-18.71	1	0	0	0	1898
ENST00000373275	BRWD3	Coding	Click Me	1	-0.274	146	-16.91	1	0	0	0	7121
ENST00000395198	HERC4	Coding	Click Me	1	-0.274	142	-16.49	1	0	0	0	1023
ENST00000262844	AMMECR1	Coding	Click Me	1	-0.273	161	-24.09	1	0	0	0	4334
ENST00000431446	RBMX	Coding	Click Me	1	-0.273	151	-21.3	1	0	0	0	1260
ENST00000280614	NOCT	Coding	Click Me	1	-0.273	143	-13.85	0	1	0	0	3093
ENST00000367362	NR5A2	Coding	Click Me	1	-0.272	158	-21.17	1	0	0	0	3214
ENST00000559471	SECISBP2L	Coding	Click Me	1	-0.272	155	-20.82	1	0	0	0	3606
ENST00000371117	PKHD1	Coding	Click Me	1	-0.272	150	-17.2	0	1	0	0	6600
ENST00000274813	MUT	Coding	Click Me	1	-0.272	141	-13.6	1	0	0	0	1368
ENST00000533448	CALCB	Coding	Click Me	1	-0.271	143	-19.3	1	0	0	0	2954
ENST00000306721	CDCA7	Coding	Click Me	1	-0.271	151	-18.69	1	0	0	0	1333
ENST00000307892	CYB5B	Coding	Click Me	1	-0.271	149	-18.41	1	0	0	0	3744
ENST00000507527	SLC4A9	Coding	Click Me	1	-0.271	142	-17.95	1	0	0	0	413
ENST00000241416	ACVR2A	Coding	Click Me	1	-0.271	146	-16.28	1	0	0	0	3553
ENST00000367922	DDR2	Coding	Click Me	2	-0.27	283	-30.57	0	2	0	0	7164
ENST00000381525	E2F6	Coding	Click Me	1	-0.27	146	-20.12	1	0	0	0	2102
ENST00000367928	VNN1	Coding	Click Me	1	-0.27	141	-16.19	1	0	0	0	2282
ENST00000246071	SNRPB2	Coding	Click Me	1	-0.269	142	-12.66	1	0	0	0	1558
ENST00000389131	LOXL2	Coding	Click Me	1	-0.268	161	-23.67	1	0	0	0	1146
ENST00000322608	OR1E1	Coding	Click Me	1	-0.268	143	-16.6	0	1	0	0	362
ENST00000375765	DIRAS2	Coding	Click Me	1	-0.267	152	-27.68	1	0	0	0	4302
ENST00000305798	TSPAN5	Coding	Click Me	1	-0.267	154	-20.64	1	0	0	0	2155
ENST00000468660	KLF8	Coding	Click Me	1	-0.267	141	-16.85	1	0	0	0	7002
ENST00000297354	SBSPON	Coding	Click Me	1	-0.267	140	-14.47	0	1	0	0	2801
ENST00000389614	GPX2	Coding	Click Me	1	-0.266	149	-24.36	1	0	0	0	336
ENST00000310581	TERT	Coding	Click Me	1	-0.266	146	-19.36	1	0	0	0	2210
ENST00000373758	REEP3	Coding	Click Me	1	-0.266	140	-18.59	1	0	0	0	4254
ENST00000504449	PCP4L1	Coding	Click Me	1	-0.265	165	-27.26	1	0	0	0	3614
ENST00000388825	GPX3	Coding	Click Me	1	-0.264	159	-23.09	1	0	0	0	863
ENST00000309050	C12orf76	Coding	Click Me	1	-0.264	144	-22.13	1	0	0	0	1192
ENST00000300213	CCNDBP1	Coding	Click Me	1	-0.264	143	-17.1	1	0	0	0	2336
ENST00000354757	PCDHB11	Coding	Click Me	1	-0.264	146	-16.24	0	1	0	0	1496
ENST00000256925	CABLES1	Coding	Click Me	1	-0.263	151	-15.12	1	0	0	0	3103
ENST00000366962	ANGEL2	Coding	Click Me	1	-0.262	156	-19.49	0	1	0	0	3826
ENST00000314124	TMEM40	Coding	Click Me	1	-0.262	141	-19.08	1	0	0	0	1249
uc004dip.3	LOC441493	Coding	Click Me	1	-0.262	141	-16.64	1	0	0	0	1630
ENST00000343905	SOWAHD	Coding	Click Me	1	-0.262	147	-16.58	0	1	0	0	587
ENST00000284437	C4orf19	Coding	Click Me	1	-0.261	143	-25.02	1	0	0	0	826
ENST00000306368	RNF181	Coding	Click Me	1	-0.261	144	-22.42	1	0	0	0	1083
ENST00000250699	CHRNA10	Coding	Click Me	1	-0.26	144	-21.9	1	0	0	0	520
ENST00000310128	KCNE3	Coding	Click Me	1	-0.26	155	-18.07	1	0	0	0	2411
ENST00000301466	SOAT2	Coding	Click Me	1	-0.26	140	-14.86	1	0	0	0	422
ENST00000375363	G6PC2	Coding	Click Me	1	-0.26	142	-13.01	1	0	0	0	1921
ENST00000294889	C1orf115	Coding	Click Me	1	-0.259	144	-22.12	1	0	0	0	2426
ENST00000432829	DOCK8	Coding	Click Me	1	-0.259	153	-21.66	1	0	0	0	1048
ENST00000481272	FSD1L	Coding	Click Me	1	-0.259	145	-16.88	0	1	0	0	92
ENST00000272133	CNIH3	Coding	Click Me	1	-0.258	164	-27.04	1	0	0	0	1196
ENST00000392692	ECT2	Coding	Click Me	1	-0.258	146	-23.66	0	1	0	0	1237
ENST00000305476	SEMA4C	Coding	Click Me	1	-0.258	153	-21.25	1	0	0	0	910
ENST00000330258	AMER1	Coding	Click Me	1	-0.258	159	-19.7	1	0	0	0	4762
ENST00000262551	OGN	Coding	Click Me	1	-0.257	152	-19.31	0	1	0	0	1653
ENST00000433368	CRISP3	Coding	Click Me	1	-0.257	142	-15.87	1	0	0	0	1328
ENST00000517294	CCDC160	Coding	Click Me	1	-0.257	147	-13.37	0	1	0	0	1057
ENST00000420765	PPIP5K1	Coding	Click Me	1	-0.256	156	-20.26	1	0	0	0	1212
ENST00000238789	ATAD2B	Coding	Click Me	1	-0.256	143	-14.63	0	1	0	0	4052
ENST00000233099	HEATR5B	Coding	Click Me	1	-0.255	140	-16.54	0	1	0	0	599
ENST00000396596	SGK3	Coding	Click Me	1	-0.255	140	-16.18	1	0	0	0	2439
ENST00000410080	PRPF40A	Coding	Click Me	1	-0.255	141	-15.49	0	1	0	0	4713
ENST00000521891	ZFHX4	Coding	Click Me	2	-0.254	292	-40.54	0	2	0	0	2720
ENST00000338313	TAGAP	Coding	Click Me	1	-0.254	157	-20	0	1	0	0	184
ENST00000561890	MUC22	Coding	Click Me	1	-0.254	146	-19.93	1	0	0	0	464
ENST00000358296	ZNF100	Coding	Click Me	1	-0.254	154	-19.14	1	0	0	0	3917
ENST00000397820	C19orf38	Coding	Click Me	1	-0.253	146	-22.18	1	0	0	0	423
ENST00000336576	DNAJB2	Coding	Click Me	1	-0.253	152	-20.7	1	0	0	0	1913
ENST00000280200	CD226	Coding	Click Me	1	-0.253	157	-20.57	1	0	0	0	11039
ENST00000310803	RASGRP1	Coding	Click Me	1	-0.253	149	-17.53	1	0	0	0	2453
ENST00000367230	MTRF1L	Coding	Click Me	1	-0.252	147	-20.56	1	0	0	0	2723
ENST00000377079	LMAN2L	Coding	Click Me	1	-0.252	140	-15.36	1	0	0	0	916
ENST00000329003	GALR2	Coding	Click Me	1	-0.251	145	-23.25	1	0	0	0	110
ENST00000334696	ENTPD5	Coding	Click Me	1	-0.251	153	-20.52	1	0	0	0	4235
ENST00000370853	MBNL3	Coding	Click Me	1	-0.251	153	-17.41	1	0	0	0	1517
ENST00000343702	NTN4	Coding	Click Me	1	-0.251	140	-14.63	0	1	0	0	1279
ENST00000262903	HACE1	Coding	Click Me	1	-0.251	142	-12.39	0	1	0	0	4834
ENST00000328078	GLUD2	Coding	Click Me	1	-0.25	142	-17.55	1	0	0	0	1755
ENST00000498707	ADAMTS9	Coding	Click Me	1	-0.25	147	-14.93	1	0	0	0	1473
ENST00000322611	BASP1	Coding	Click Me	1	-0.249	144	-19.79	1	0	0	0	971
ENST00000617388	ICA1L	Coding	Click Me	1	-0.249	142	-15.8	1	0	0	0	6383
ENST00000618742	XKR5	Coding	Click Me	1	-0.248	149	-18.22	1	0	0	0	2681
ENST00000238831	YIPF4	Coding	Click Me	1	-0.248	153	-18.09	1	0	0	0	10968
ENST00000356818	PPP1R26	Coding	Click Me	2	-0.246	309	-45.74	0	2	0	0	753
ENST00000341083	BEND7	Coding	Click Me	1	-0.246	145	-19.2	1	0	0	0	535
ENST00000357250	COL9A1	Coding	Click Me	1	-0.246	151	-17.06	1	0	0	0	1836
ENST00000512944	EXOC3	Coding	Click Me	1	-0.246	158	-17.04	1	0	0	0	3914
ENST00000295683	CXCR1	Coding	Click Me	1	-0.246	140	-12.18	0	1	0	0	1314
ENST00000616054	CCL18	Coding	Click Me	1	-0.245	168	-23.62	1	0	0	0	991
ENST00000381967	PGM2	Coding	Click Me	1	-0.245	151	-20.14	0	1	0	0	2277
ENST00000584667	SAP30BP	Coding	Click Me	1	-0.245	154	-17.48	0	1	0	0	1541
ENST00000616317	ACACA	Coding	Click Me	1	-0.245	140	-16.12	1	0	0	0	2328
ENST00000249344	STRIP2	Coding	Click Me	1	-0.244	163	-27.68	1	0	0	0	4319
ENST00000288235	MYO1E	Coding	Click Me	1	-0.244	151	-23.89	1	0	0	0	2466
ENST00000444448	NOSTRIN	Coding	Click Me	1	-0.244	149	-20.32	1	0	0	0	369
ENST00000394854	PPP3CA	Coding	Click Me	1	-0.244	157	-19.25	1	0	0	0	2435
ENST00000220669	ZFAND1	Coding	Click Me	1	-0.244	150	-13.95	0	1	0	0	972
ENST00000357525	PLN	Coding	Click Me	1	-0.243	140	-14.38	1	0	0	0	3762
ENST00000262839	TRPC5	Coding	Click Me	1	-0.242	144	-19.33	0	1	0	0	1999
ENST00000257177	TUT4	Coding	Click Me	1	-0.242	148	-17.19	1	0	0	0	2897
ENST00000270115	LRRC56	Coding	Click Me	1	-0.241	145	-23.82	1	0	0	0	640
ENST00000310823	ADAM17	Coding	Click Me	1	-0.241	157	-22.02	0	1	0	0	1718
ENST00000233535	SLC30A3	Coding	Click Me	1	-0.241	149	-19.3	1	0	0	0	740
ENST00000397821	SH3KBP1	Coding	Click Me	1	-0.241	140	-17.65	1	0	0	0	2452
ENST00000370456	GBP6	Coding	Click Me	1	-0.241	154	-15.3	0	1	0	0	2691
ENST00000564996	KLHL36	Coding	Click Me	1	-0.241	151	-14.5	0	1	0	0	5348
ENST00000621805	RAB18	Coding	Click Me	1	-0.24	150	-21.07	1	0	0	0	4186
ENST00000376087	ANKRD26	Coding	Click Me	1	-0.24	148	-20.74	1	0	0	0	1292
ENST00000537233	CORO7	Coding	Click Me	1	-0.24	152	-19.33	1	0	0	0	557
ENST00000264896	SCARB2	Coding	Click Me	1	-0.24	156	-18.09	1	0	0	0	2992
ENST00000434724	GSPT1	Coding	Click Me	1	-0.24	150	-13.14	0	1	0	0	5367
ENST00000299237	ZNF319	Coding	Click Me	1	-0.239	152	-21.77	1	0	0	0	1849
FTMT22400011914	CATG00000086826.1	Coding	Click Me	1	-0.239	151	-20.77	1	0	0	0	1000
ENST00000324849	VPS37A	Coding	Click Me	1	-0.239	149	-15.74	1	0	0	0	4828
ENST00000369278	UFL1	Coding	Click Me	1	-0.239	140	-12.39	0	1	0	0	2247
ENST00000344651	UNC119B	Coding	Click Me	1	-0.238	141	-17	1	0	0	0	3608
ENST00000222543	TFPI2	Coding	Click Me	1	-0.238	149	-16.78	1	0	0	0	1872
ENST00000246024	TMX4	Coding	Click Me	1	-0.237	160	-21.81	0	1	0	0	4903
ENST00000259239	IMP4	Coding	Click Me	1	-0.237	146	-21.19	1	0	0	0	4596
ENST00000420999	EFHC2	Coding	Click Me	1	-0.237	142	-18.92	0	1	0	0	913
ENST00000394236	PROS1	Coding	Click Me	1	-0.237	140	-13.09	0	1	0	0	1208
ENST00000355076	KCTD6	Coding	Click Me	1	-0.237	140	-12.39	0	1	0	0	728
HBMT00000561490	CATG00000029374.1	Coding	Click Me	1	-0.236	152	-23.94	1	0	0	0	1000
ENST00000405148	ALS2CR12	Coding	Click Me	1	-0.236	141	-17.8	0	1	0	0	231
ENST00000266581	AMIGO2	Coding	Click Me	1	-0.236	148	-16.53	1	0	0	0	1727
ENST00000339986	ZNF695	Coding	Click Me	1	-0.235	151	-26.51	0	1	0	0	1644
ENST00000338121	GZF1	Coding	Click Me	1	-0.235	163	-24.59	0	1	0	0	2622
ENST00000401695	RPS14	Coding	Click Me	1	-0.235	140	-20.78	1	0	0	0	1652
ENST00000339077	KLHL7	Coding	Click Me	1	-0.235	147	-16.78	1	0	0	0	3616
ENST00000251108	CDADC1	Coding	Click Me	1	-0.234	149	-18.04	1	0	0	0	1729
ENST00000280871	SLC2A13	Coding	Click Me	1	-0.234	140	-17.86	0	1	0	0	5005
ENST00000361127	LRIG2	Coding	Click Me	1	-0.234	158	-16.62	1	0	0	0	8159
ENST00000221444	KCNA7	Coding	Click Me	1	-0.234	141	-16.37	1	0	0	0	2665
ENST00000264914	ARSB	Coding	Click Me	1	-0.233	169	-27.89	1	0	0	0	4606
ENST00000225823	ASIC2	Coding	Click Me	1	-0.233	156	-23.15	0	1	0	0	878
ENST00000334571	COQ6	Coding	Click Me	1	-0.232	157	-21.42	0	1	0	0	671
ENST00000590202	ZNF519	Coding	Click Me	1	-0.232	152	-17.04	0	1	0	0	4974
ENST00000404158	GATAD2A	Coding	Click Me	1	-0.231	157	-18.26	1	0	0	0	3453
ENST00000521688	ENY2	Coding	Click Me	1	-0.231	151	-18.16	0	1	0	0	2479
ENST00000260950	MSTN	Coding	Click Me	1	-0.231	151	-15.96	1	0	0	0	1561
ENST00000253462	GINS2	Coding	Click Me	1	-0.231	145	-13.48	1	0	0	0	5048
ENST00000335756	CENPA	Coding	Click Me	1	-0.231	140	-12.48	1	0	0	0	3921
ENST00000641580	OR4C11	Coding	Click Me	1	-0.231	142	-12.36	0	1	0	0	1081
ENST00000359358	KLHL14	Coding	Click Me	1	-0.23	143	-30.11	1	0	0	0	4293
MICT00000018097	CATG00000072992.1	Coding	Click Me	1	-0.23	140	-19.8	0	1	0	0	1000
FTMT27400001780	CATG00000040931.1	Coding	Click Me	2	-0.229	281	-35.56	0	2	0	0	1000
ENST00000323699	DEGS1	Coding	Click Me	1	-0.229	149	-15.93	0	1	0	0	963
ENST00000646891	BRAF	Coding	Click Me	1	-0.229	142	-13.18	0	1	0	0	3932
ENST00000641311	OR8H2	Coding	Click Me	1	-0.228	153	-22.22	0	1	0	0	1677
ENST00000392246	SUMO1	Coding	Click Me	1	-0.228	148	-13.84	1	0	0	0	2303
ENST00000376834	CARNMT1	Coding	Click Me	1	-0.228	140	-13.02	0	1	0	0	2977
ENST00000503057	LIMCH1	Coding	Click Me	1	-0.227	145	-20.55	0	1	0	0	629
ENST00000262144	WDR59	Coding	Click Me	1	-0.227	149	-19.47	1	0	0	0	2843
ENST00000367568	STX11	Coding	Click Me	1	-0.227	159	-18.13	1	0	0	0	4481
ENST00000294129	NCKIPSD	Coding	Click Me	1	-0.227	140	-17.82	0	1	0	0	700
ENST00000542893	CRADD	Coding	Click Me	1	-0.227	157	-17.33	0	1	0	0	485
ENST00000394607	ELOVL6	Coding	Click Me	1	-0.226	147	-19.33	0	1	0	0	5492
ENST00000394152	ZSCAN25	Coding	Click Me	1	-0.226	146	-16.39	1	0	0	0	2391
ENCT00000331975	CATG00000072731.1	Coding	Click Me	1	-0.225	164	-20.36	0	1	0	0	269
HBMT00001081968	CATG00000072318.1	Coding	Click Me	1	-0.225	145	-18.89	0	1	0	0	1000
ENST00000391884	KCNJ14	Coding	Click Me	2	-0.224	290	-35.85	1	1	0	0	2201
ENST00000377694	IGFBPL1	Coding	Click Me	1	-0.224	149	-19.09	1	0	0	0	2700
ENST00000531224	BCLAF1	Coding	Click Me	1	-0.223	146	-15.58	0	1	0	0	4247
ENST00000253928	FLYWCH1	Coding	Click Me	1	-0.222	143	-24.3	1	0	0	0	2481
ENST00000395542	COBL	Coding	Click Me	1	-0.221	162	-24.68	0	1	0	0	1338
ENST00000321867	ULK1	Coding	Click Me	1	-0.221	152	-20.12	1	0	0	0	1806
ENST00000380607	SH3GL2	Coding	Click Me	1	-0.221	144	-17.83	1	0	0	0	1386
ENST00000498165	PPM1L	Coding	Click Me	1	-0.221	142	-14.74	0	1	0	0	9750
ENST00000001146	CYP26B1	Coding	Click Me	1	-0.221	152	-13.78	0	1	0	0	3001
ENST00000535842	TTLL9	Coding	Click Me	1	-0.22	153	-18.68	0	1	0	0	1941
ENST00000342166	DPY30	Coding	Click Me	1	-0.22	145	-16.58	0	1	0	0	562
ENST00000366898	PRKN	Coding	Click Me	1	-0.22	140	-14.53	0	1	0	0	2690
ENST00000243298	RAB9B	Coding	Click Me	1	-0.22	153	-13.91	0	1	0	0	2857
ENST00000271324	CD53	Coding	Click Me	1	-0.219	155	-22.52	0	1	0	0	741
ENST00000537425	ADIG	Coding	Click Me	1	-0.219	155	-22.16	1	0	0	0	471
ENST00000233826	KCNJ13	Coding	Click Me	1	-0.219	146	-16	0	1	0	0	2389
ENST00000294353	ZYG11B	Coding	Click Me	1	-0.219	147	-15.2	0	1	0	0	5713
ENST00000595753	SLC35E1	Coding	Click Me	1	-0.219	141	-15	0	1	0	0	4145
ENST00000260356	THBS1	Coding	Click Me	1	-0.218	149	-27.15	1	0	0	0	4097
ENST00000259818	TUBB2B	Coding	Click Me	1	-0.218	146	-14.98	0	1	0	0	490
ENST00000372919	ANXA7	Coding	Click Me	1	-0.218	140	-14.54	0	1	0	0	650
ENST00000396307	RAB27A	Coding	Click Me	1	-0.218	146	-13.78	1	0	0	0	2541
ENST00000359741	SLC39A14	Coding	Click Me	1	-0.217	153	-23.91	0	1	0	0	2987
ENST00000396200	PDP1	Coding	Click Me	1	-0.217	164	-21.43	0	1	0	0	2395
ENST00000265085	CPEB4	Coding	Click Me	1	-0.217	140	-18.84	1	0	0	0	5839
ENST00000303372	TCTN2	Coding	Click Me	1	-0.217	153	-17.59	1	0	0	0	693
ENST00000447241	C6orf10	Coding	Click Me	1	-0.217	145	-17.08	0	1	0	0	283
ENST00000624776	ZNF518A	Coding	Click Me	1	-0.217	140	-17.07	0	1	0	0	2978
ENCT00000466207	CATG00000110960.1	Coding	Click Me	1	-0.217	144	-16.84	0	1	0	0	1000
ENST00000305188	ESCO2	Coding	Click Me	1	-0.217	149	-16.21	0	1	0	0	4034
FTMT22400002919	CATG00000083517.1	Coding	Click Me	1	-0.216	157	-26.81	1	0	0	0	1000
ENST00000370476	CUTC	Coding	Click Me	1	-0.216	158	-20.54	0	1	0	0	398
ENST00000594947	ZNF257	Coding	Click Me	1	-0.216	151	-20.35	1	0	0	0	2038
ENST00000222462	WNT16	Coding	Click Me	1	-0.216	153	-19.58	1	0	0	0	1810
ENST00000223293	GIMAP2	Coding	Click Me	1	-0.216	149	-18.39	0	1	0	0	341
ENST00000281741	TXNDC16	Coding	Click Me	1	-0.216	152	-15.05	0	1	0	0	2832
ENST00000367384	PCMT1	Coding	Click Me	1	-0.215	156	-25.06	0	1	0	0	1380
ENST00000398600	MX1	Coding	Click Me	1	-0.215	155	-22.93	0	1	0	0	456
ENST00000314073	BICRAL	Coding	Click Me	1	-0.215	153	-21.18	0	1	0	0	3114
ENST00000554048	DUXA	Coding	Click Me	1	-0.215	152	-20.65	0	1	0	0	2686
ENST00000503585	PACRGL	Coding	Click Me	1	-0.215	158	-19.12	0	1	0	0	444
ENST00000617714	PRSS56	Coding	Click Me	1	-0.215	150	-15.93	0	1	0	0	210
ENST00000306442	PPIC	Coding	Click Me	1	-0.215	145	-14.19	0	1	0	0	4099
ENST00000383018	SNRNP25	Coding	Click Me	1	-0.214	152	-19.43	1	0	0	0	551
ENST00000223321	PSMA2	Coding	Click Me	1	-0.214	152	-17.11	0	1	0	0	713
ENST00000224652	ATE1	Coding	Click Me	1	-0.214	142	-14.74	0	1	0	0	3259
ENST00000356613	ARC	Coding	Click Me	1	-0.213	169	-32.86	1	0	0	0	1556
ENST00000355502	AC008397.2	Coding	Click Me	1	-0.213	152	-27.73	0	1	0	0	2968
ENST00000070846	PKP2	Coding	Click Me	1	-0.213	145	-21.42	1	0	0	0	1570
ENST00000263461	WDR11	Coding	Click Me	1	-0.213	152	-20.36	0	1	0	0	813
ENST00000231061	SPARC	Coding	Click Me	1	-0.213	160	-19.42	1	0	0	0	2475
ENST00000055682	NEXMIF	Coding	Click Me	1	-0.213	150	-19.38	1	0	0	0	6556
ENST00000328224	KCNA4	Coding	Click Me	1	-0.213	152	-19.24	0	1	0	0	976
ENST00000579794	ADCYAP1	Coding	Click Me	1	-0.213	144	-17.14	1	0	0	0	2537
ENST00000377340	CRNKL1	Coding	Click Me	1	-0.213	142	-14.4	0	1	0	0	1827
ENST00000528737	FAM111A	Coding	Click Me	1	-0.212	152	-20.78	1	0	0	0	1535
ENST00000264249	CHST10	Coding	Click Me	1	-0.212	154	-20.48	1	0	0	0	1385
ENST00000640237	SCART1	Coding	Click Me	1	-0.212	145	-19.59	0	1	0	0	1215
ENST00000381733	ASAH1	Coding	Click Me	1	-0.212	145	-19.04	0	1	0	0	1079
ENST00000419482	SMYD1	Coding	Click Me	1	-0.212	148	-17.81	1	0	0	0	2875
ENST00000398411	CST3	Coding	Click Me	1	-0.212	141	-16.63	0	1	0	0	2762
ENST00000309660	PTPN2	Coding	Click Me	1	-0.212	150	-16.31	0	1	0	0	2125
ENST00000514251	ZBTB38	Coding	Click Me	1	-0.211	151	-23.79	1	0	0	0	3816
ENST00000617928	CYFIP1	Coding	Click Me	1	-0.211	140	-15.43	0	1	0	0	2976
ENST00000476832	ALG2	Coding	Click Me	1	-0.211	145	-14.19	0	1	0	0	1509
ENST00000455537	KIF5A	Coding	Click Me	1	-0.21	141	-20.82	1	0	0	0	2451
ENST00000524230	TXNRD3	Coding	Click Me	1	-0.21	155	-17.16	0	1	0	0	853
ENST00000243918	SYS1	Coding	Click Me	2	-0.209	298	-42.46	0	2	0	0	2107
ENST00000331628	SYNDIG1L	Coding	Click Me	1	-0.209	166	-29.08	0	1	0	0	1642
ENST00000559228	MINDY2	Coding	Click Me	1	-0.209	155	-21.11	0	1	0	0	7290
ENST00000399799	ROCK1	Coding	Click Me	1	-0.209	144	-19.68	0	1	0	0	4478
ENST00000398246	LONRF1	Coding	Click Me	1	-0.209	145	-19.29	0	1	0	0	1202
ENST00000367380	PCMT1	Coding	Click Me	1	-0.208	156	-25.06	0	1	0	0	842
ENST00000464889	PCMT1	Coding	Click Me	1	-0.208	156	-25.06	0	1	0	0	843
ENST00000544496	PCMT1	Coding	Click Me	1	-0.208	156	-25.06	0	1	0	0	842
ENST00000615230	TNFRSF9	Coding	Click Me	1	-0.208	168	-24.42	0	1	0	0	4941
NM_001102657	ZNF836	Coding	Click Me	1	-0.208	153	-17.06	1	0	0	0	3333
ENST00000216297	SUPT16H	Coding	Click Me	1	-0.208	144	-16.59	0	1	0	0	1201
ENST00000370742	ADGRL4	Coding	Click Me	1	-0.208	150	-16.13	0	1	0	0	1390
ENST00000335565	SLITRK2	Coding	Click Me	1	-0.208	140	-15.13	0	1	0	0	4893
ENST00000478399	ADPRH	Coding	Click Me	1	-0.207	163	-23.28	0	1	0	0	2067
ENST00000295148	WDCP	Coding	Click Me	1	-0.207	144	-21.86	1	0	0	0	1597
ENST00000394943	LIMA1	Coding	Click Me	1	-0.207	146	-13.01	0	1	0	0	1276
ENST00000275072	PM20D2	Coding	Click Me	1	-0.206	146	-28.95	0	1	0	0	3306
ENST00000419235	DUSP22	Coding	Click Me	1	-0.206	143	-23.15	1	0	0	0	2404
ENST00000255108	DPH2	Coding	Click Me	1	-0.206	152	-22.73	0	1	0	0	832
ENST00000292401	AZGP1	Coding	Click Me	1	-0.206	155	-22.23	0	1	0	0	276
ENST00000281081	NUBPL	Coding	Click Me	1	-0.206	146	-18.03	0	1	0	0	2129
ENST00000372022	SURF6	Coding	Click Me	1	-0.206	143	-17.9	1	0	0	0	4908
ENST00000644861	VPS13C	Coding	Click Me	1	-0.206	143	-17.75	0	1	0	0	2068
ENST00000389851	UVSSA	Coding	Click Me	1	-0.206	150	-17.22	1	0	0	0	2271
ENST00000417209	RGS21	Coding	Click Me	1	-0.206	140	-11.74	0	1	0	0	1161
ENST00000375300	SIK3	Coding	Click Me	1	-0.205	145	-22.08	0	1	0	0	2241
ENST00000547103	OTOGL	Coding	Click Me	1	-0.205	141	-13.6	1	0	0	0	2831
ENST00000483063	POLE4	Coding	Click Me	1	-0.204	159	-21.86	0	1	0	0	706
ENCT00000154398	CATG00000026181.1	Coding	Click Me	1	-0.204	140	-19.1	1	0	0	0	1000
ENST00000359865	MTCL1	Coding	Click Me	1	-0.204	150	-18.56	0	1	0	0	1190
ENST00000476781	MRPL47	Coding	Click Me	1	-0.204	145	-18.42	0	1	0	0	587
ENST00000370466	GBP2	Coding	Click Me	1	-0.204	155	-15.66	1	0	0	0	5058
ENST00000257940	ZC3H10	Coding	Click Me	1	-0.203	166	-25.37	1	0	0	0	3170
ENST00000600659	RPS28	Coding	Click Me	1	-0.203	161	-23.7	0	1	0	0	1085
ENST00000368679	ADAM12	Coding	Click Me	1	-0.203	153	-19.32	0	1	0	0	4898
ENST00000368106	FCRL6	Coding	Click Me	1	-0.203	147	-18.43	1	0	0	0	596
ENST00000328278	LRRC14B	Coding	Click Me	1	-0.203	145	-15.95	1	0	0	0	1007
ENST00000428206	NSUN5	Coding	Click Me	1	-0.203	142	-15.63	0	1	0	0	1080
ENST00000378954	ATL2	Coding	Click Me	1	-0.203	144	-13.78	1	0	0	0	2057
ENST00000409232	TGOLN2	Coding	Click Me	1	-0.202	168	-26.89	1	0	0	0	4687
ENST00000256389	ADAM20	Coding	Click Me	1	-0.202	162	-23.82	0	1	0	0	219
ENST00000222673	OGDH	Coding	Click Me	1	-0.202	149	-23.4	0	1	0	0	1071
ENST00000252338	FAM155B	Coding	Click Me	1	-0.202	154	-22.95	1	0	0	0	2552
ENST00000435974	ODAPH	Coding	Click Me	1	-0.202	140	-21	0	1	0	0	1360
ENST00000228843	RAD51AP1	Coding	Click Me	1	-0.202	140	-19.1	0	1	0	0	1054
ENST00000609129	ZBTB8B	Coding	Click Me	1	-0.202	156	-17.13	0	1	0	0	11268
ENST00000370978	ZNF280C	Coding	Click Me	1	-0.202	152	-16.67	0	1	0	0	3624
ENST00000256707	KIDINS220	Coding	Click Me	1	-0.202	150	-16.35	1	0	0	0	1863
ENST00000265769	ADAM28	Coding	Click Me	1	-0.202	148	-15.89	0	1	0	0	4614
ENST00000372517	ERMAP	Coding	Click Me	1	-0.202	146	-14.97	0	1	0	0	1761
ENST00000307201	ABHD15	Coding	Click Me	1	-0.202	148	-14.89	0	1	0	0	7071
ENST00000454516	CNOT10	Coding	Click Me	1	-0.201	151	-22.38	0	1	0	0	260
ENST00000211998	VCL	Coding	Click Me	1	-0.201	141	-19.66	1	0	0	0	1991
ENST00000344204	TRIO	Coding	Click Me	1	-0.201	147	-19.47	0	1	0	0	1782
ENST00000639602	AL590132.1	Coding	Click Me	1	-0.201	141	-17.29	0	1	0	0	2873
ENST00000374201	FRMPD2	Coding	Click Me	1	-0.201	148	-16.69	0	1	0	0	764
ENST00000600228	ZNF616	Coding	Click Me	1	-0.201	140	-16.02	1	0	0	0	2615
ENST00000299565	CHRNA5	Coding	Click Me	1	-0.201	141	-13.7	0	1	0	0	2016
ENST00000222250	ARRDC2	Coding	Click Me	1	-0.2	158	-18.09	1	0	0	0	1136
ENST00000380701	CCDC171	Coding	Click Me	1	-0.2	152	-17.94	0	1	0	0	4569
ENST00000645147	GPR174	Coding	Click Me	1	-0.2	146	-16.86	0	1	0	0	3306
ENST00000429967	APLN	Coding	Click Me	1	-0.2	140	-16.05	1	0	0	0	2329
ENST00000271417	ILDR2	Coding	Click Me	1	-0.199	168	-25.63	1	0	0	0	6151
ENST00000315050	TNIP1	Coding	Click Me	1	-0.199	159	-25.45	1	0	0	0	764
ENST00000531499	GPR68	Coding	Click Me	1	-0.199	140	-23.6	1	0	0	0	1421
ENST00000359042	C17orf80	Coding	Click Me	1	-0.199	144	-22.24	1	0	0	0	1615
ENST00000367630	VTA1	Coding	Click Me	1	-0.199	152	-18.68	0	1	0	0	6046
ENST00000235521	WARS2	Coding	Click Me	1	-0.199	140	-16.5	0	1	0	0	1695
ENST00000277632	MINDY3	Coding	Click Me	1	-0.199	148	-15.38	0	1	0	0	822
ENST00000397762	RAB2B	Coding	Click Me	1	-0.198	152	-20.23	0	1	0	0	2498
ENST00000327435	ADI1	Coding	Click Me	1	-0.198	152	-18.51	1	0	0	0	2590
ENST00000264156	MCM6	Coding	Click Me	1	-0.198	148	-17.74	0	1	0	0	1223
ENST00000451590	HRAS	Coding	Click Me	1	-0.198	144	-17	0	1	0	0	393
ENST00000397119	DYNC1I2	Coding	Click Me	1	-0.198	140	-12.98	0	1	0	0	520
ENST00000402696	TF	Coding	Click Me	1	-0.197	152	-27.49	0	1	0	0	386
ENCT00000113077	CATG00000014934.1	Coding	Click Me	1	-0.197	140	-21.15	1	0	0	0	1000
MICT00000070806	CATG00000004484.1	Coding	Click Me	1	-0.197	142	-19.75	1	0	0	0	1000
ENST00000441885	SHISA6	Coding	Click Me	1	-0.197	145	-19.7	1	0	0	0	5759
ENST00000436909	TENT4B	Coding	Click Me	1	-0.197	150	-19.02	0	1	0	0	2503
ENST00000615665	SSBP2	Coding	Click Me	1	-0.197	148	-16.33	0	1	0	0	3144
ENST00000302536	VAT1L	Coding	Click Me	1	-0.197	147	-15.04	1	0	0	0	2412
ENST00000381337	THUMPD1	Coding	Click Me	1	-0.197	140	-14.54	0	1	0	0	2715
ENST00000234875	RPL22	Coding	Click Me	1	-0.196	154	-24.47	1	0	0	0	1652
ENST00000305135	YEATS2	Coding	Click Me	1	-0.196	161	-23.7	0	1	0	0	2042
ENST00000243662	RAB38	Coding	Click Me	1	-0.196	154	-23.14	0	1	0	0	746
ENST00000393599	CDKN2D	Coding	Click Me	1	-0.196	154	-21.25	0	1	0	0	602
ENST00000343373	DMPK	Coding	Click Me	1	-0.196	150	-19.82	1	0	0	0	763
ENCT00000020819	CATG00000043785.1	Coding	Click Me	1	-0.196	152	-18.08	1	0	0	0	1000
ENST00000311417	ZMAT3	Coding	Click Me	1	-0.196	146	-15.42	0	1	0	0	7794
ENST00000261448	CASQ2	Coding	Click Me	1	-0.196	140	-15.24	0	1	0	0	1236
ENST00000298125	WDFY2	Coding	Click Me	1	-0.195	165	-27.2	1	0	0	0	7044
ENST00000374518	BMS1	Coding	Click Me	1	-0.195	152	-18.05	0	1	0	0	3841
ENST00000367679	CACYBP	Coding	Click Me	1	-0.195	148	-17.13	0	1	0	0	1631
ENST00000216513	SIX4	Coding	Click Me	1	-0.195	153	-16.75	0	1	0	0	3886
ENST00000397532	SLC7A7	Coding	Click Me	1	-0.195	148	-16.13	0	1	0	0	385
ENST00000342711	CDC42BPG	Coding	Click Me	1	-0.195	148	-14.98	0	1	0	0	1428
ENST00000402881	MIEF1	Coding	Click Me	1	-0.194	143	-21.55	1	0	0	0	2757
ENST00000367091	FCMR	Coding	Click Me	1	-0.194	151	-19.92	1	0	0	0	1733
ENST00000641541	OR2AT4	Coding	Click Me	1	-0.194	141	-13.01	0	1	0	0	6998
ENST00000273375	RABL3	Coding	Click Me	1	-0.193	159	-23.5	0	1	0	0	3142
ENST00000313546	POC1B	Coding	Click Me	1	-0.193	154	-19.32	1	0	0	0	1435
ENST00000393179	POC1B	Coding	Click Me	1	-0.193	154	-19.32	1	0	0	0	1435
ENCT00000408256	CATG00000095005.1	Coding	Click Me	1	-0.193	151	-19.3	1	0	0	0	1000
ENST00000310799	C11orf45	Coding	Click Me	1	-0.193	151	-17.66	1	0	0	0	2992
ENST00000539276	ATP2A2	Coding	Click Me	1	-0.193	152	-17.32	0	1	0	0	856
ENST00000600377	SUGP2	Coding	Click Me	1	-0.193	142	-16.89	1	0	0	0	1441
ENST00000338694	TEKT1	Coding	Click Me	1	-0.192	151	-23.49	0	1	0	0	2034
ENST00000300935	RAB8A	Coding	Click Me	1	-0.192	145	-21.86	0	1	0	0	1930
ENST00000389063	DCP2	Coding	Click Me	1	-0.192	158	-18.13	0	1	0	0	8711
ENST00000360697	ADARB1	Coding	Click Me	1	-0.192	162	-15.39	1	0	0	0	4363
HBMT00001543751	CATG00000112865.1	Coding	Click Me	1	-0.191	143	-24.2	1	0	0	0	1000
ENST00000301761	SDHAF2	Coding	Click Me	1	-0.191	148	-18.16	0	1	0	0	3990
ENST00000396076	LDHB	Coding	Click Me	1	-0.191	146	-17.92	0	1	0	0	216
ENST00000344229	RNF13	Coding	Click Me	1	-0.191	146	-16.56	0	1	0	0	1018
ENST00000328969	ZGPAT	Coding	Click Me	1	-0.191	147	-15.89	0	1	0	0	222
ENST00000436261	ZNF852	Coding	Click Me	1	-0.19	147	-21.16	0	1	0	0	175
ENST00000461366	RNF112	Coding	Click Me	1	-0.19	140	-20.02	1	0	0	0	1104
ENST00000478300	SYNPR	Coding	Click Me	1	-0.19	142	-18.51	0	1	0	0	1440
ENST00000296318	IL17RD	Coding	Click Me	1	-0.19	143	-18.46	0	1	0	0	6411
ENST00000262460	GINS1	Coding	Click Me	1	-0.19	157	-17.52	0	1	0	0	2569
ENST00000305786	CYCS	Coding	Click Me	1	-0.19	148	-17.33	0	1	0	0	5474
ENST00000433197	ERN1	Coding	Click Me	1	-0.19	152	-16.81	1	0	0	0	4865
ENST00000408965	CEBPD	Coding	Click Me	1	-0.19	144	-15.71	0	1	0	0	1714
ENST00000327245	ATP10B	Coding	Click Me	1	-0.19	141	-15.53	1	0	0	0	2333
ENST00000324679	SAV1	Coding	Click Me	1	-0.19	146	-13.86	0	1	0	0	1603
ENST00000371207	ENTPD1	Coding	Click Me	1	-0.189	168	-24.51	1	0	0	0	10883
ENST00000290846	TRMU	Coding	Click Me	1	-0.189	142	-24.48	1	0	0	0	4258
ENST00000261739	ANKRD13A	Coding	Click Me	1	-0.189	144	-20.86	1	0	0	0	2209
ENST00000446502	ZNF302	Coding	Click Me	1	-0.189	154	-19.59	0	1	0	0	1095
ENST00000262891	MARK4	Coding	Click Me	1	-0.189	145	-18.71	0	1	0	0	2573
ENST00000426538	GINS3	Coding	Click Me	1	-0.189	142	-17.89	0	1	0	0	752
ENST00000396625	COL4A4	Coding	Click Me	1	-0.189	148	-17.14	1	0	0	0	4614
ENST00000190165	DMRT3	Coding	Click Me	1	-0.189	142	-16.93	0	1	0	0	730
ENST00000242057	AHR	Coding	Click Me	1	-0.189	143	-15.93	0	1	0	0	3087
ENCT00000401115	CATG00000092679.1	Coding	Click Me	1	-0.188	142	-24.78	1	0	0	0	942
ENST00000019317	RALBP1	Coding	Click Me	1	-0.188	154	-19.24	0	1	0	0	2177
ENST00000259339	TOR1B	Coding	Click Me	1	-0.188	145	-18.16	0	1	0	0	4059
ENST00000222574	HBP1	Coding	Click Me	1	-0.188	146	-17.95	0	1	0	0	1098
ENST00000377855	ACOT7	Coding	Click Me	1	-0.188	151	-17.94	0	1	0	0	324
ENST00000646262	AC022414.1	Coding	Click Me	1	-0.188	147	-17.52	0	1	0	0	570
ENST00000264917	PDE8B	Coding	Click Me	1	-0.188	147	-17.52	0	1	0	0	3253
ENST00000262160	SMAD2	Coding	Click Me	1	-0.188	147	-15.8	0	1	0	0	10276
ENST00000374183	BSPRY	Coding	Click Me	1	-0.188	147	-15.8	0	1	0	0	1091
ENST00000534061	NAALAD2	Coding	Click Me	1	-0.188	140	-14.55	0	1	0	0	6614
ENCT00000098511	CATG00000011123.1	Coding	Click Me	1	-0.187	157	-26.41	1	0	0	0	1000
ENST00000418063	ZNF90	Coding	Click Me	1	-0.187	158	-23.94	1	0	0	0	1808
ENST00000523731	INTS8	Coding	Click Me	1	-0.187	144	-21.51	0	1	0	0	1512
ENST00000368331	GON4L	Coding	Click Me	1	-0.187	152	-19.45	0	1	0	0	922
ENST00000316836	PNMA1	Coding	Click Me	1	-0.187	145	-18.71	0	1	0	0	899
ENST00000237283	ADAT2	Coding	Click Me	1	-0.187	144	-16.71	0	1	0	0	1474
ENST00000415385	MAP2K4	Coding	Click Me	1	-0.187	148	-16.7	0	1	0	0	2571
ENST00000337532	MPP7	Coding	Click Me	1	-0.186	150	-19.61	1	0	0	0	3072
ENST00000359558	CALCR	Coding	Click Me	1	-0.186	151	-17.79	0	1	0	0	1869
ENST00000367858	SGK1	Coding	Click Me	1	-0.186	142	-16.19	1	0	0	0	1022
ENST00000315792	TCIM	Coding	Click Me	1	-0.186	146	-15.82	0	1	0	0	1722
ENST00000269051	RHBDL3	Coding	Click Me	1	-0.186	149	-15.72	1	0	0	0	3432
ENST00000378079	FBXO47	Coding	Click Me	1	-0.186	140	-14.36	0	1	0	0	4366
ENST00000371316	ACOT11	Coding	Click Me	1	-0.185	140	-18.77	1	0	0	0	6330
ENST00000519065	HDAC2	Coding	Click Me	1	-0.185	143	-17.6	0	1	0	0	8030
ENST00000360700	ZNF711	Coding	Click Me	1	-0.185	148	-12.85	0	1	0	0	1780
ENST00000367474	SAMD5	Coding	Click Me	1	-0.184	140	-22.4	0	1	0	0	5565
ENST00000376355	CLYBL	Coding	Click Me	1	-0.184	157	-21.12	0	1	0	0	4715
ENST00000305632	TBL2	Coding	Click Me	1	-0.184	154	-18.83	1	0	0	0	2696
ENST00000262374	ALG1	Coding	Click Me	1	-0.184	150	-18.31	0	1	0	0	2498
ENST00000356151	PXK	Coding	Click Me	1	-0.184	147	-17.57	0	1	0	0	1167
ENST00000258457	C2orf49	Coding	Click Me	1	-0.184	148	-17.35	0	1	0	0	3840
ENST00000273153	CSRNP1	Coding	Click Me	1	-0.184	140	-13.23	1	0	0	0	3213
ENST00000341460	SYDE2	Coding	Click Me	1	-0.184	140	-12.39	0	1	0	0	1902
ENST00000374023	C6orf106	Coding	Click Me	1	-0.184	140	-12.37	0	1	0	0	3347
ENST00000335397	OR9Q1	Coding	Click Me	1	-0.183	156	-20.07	0	1	0	0	1239
ENST00000450142	PPP1R12A	Coding	Click Me	1	-0.183	150	-16.67	0	1	0	0	2361
ENST00000319933	C5orf30	Coding	Click Me	1	-0.183	145	-16.47	0	1	0	0	2120
ENST00000299642	CLEC3A	Coding	Click Me	1	-0.183	140	-14.08	0	1	0	0	1265
ENST00000256737	ANO3	Coding	Click Me	1	-0.182	151	-27.09	0	1	0	0	2845
ENST00000617428	AC008878.3	Coding	Click Me	1	-0.182	154	-22.55	1	0	0	0	1597
ENST00000566780	WWOX	Coding	Click Me	1	-0.182	157	-19.5	0	1	0	0	871
ENST00000288228	FAM81A	Coding	Click Me	1	-0.182	160	-18.67	0	1	0	0	2315
ENST00000262982	CSE1L	Coding	Click Me	1	-0.182	151	-17.93	0	1	0	0	4509
ENST00000374899	TAP2	Coding	Click Me	1	-0.182	150	-17.4	0	1	0	0	456
ENST00000436318	MUC15	Coding	Click Me	1	-0.182	140	-16.63	1	0	0	0	2032
ENST00000264498	FGF2	Coding	Click Me	1	-0.182	153	-15.17	0	1	0	0	5840
ENST00000370372	BLOC1S2	Coding	Click Me	1	-0.181	167	-24.94	0	1	0	0	767
NM_001304336	ZNF773	Coding	Click Me	1	-0.181	154	-21.33	1	0	0	0	1818
ENST00000306200	STX18	Coding	Click Me	1	-0.181	151	-19.03	0	1	0	0	1066
ENST00000409299	PXMP4	Coding	Click Me	1	-0.181	146	-18.37	1	0	0	0	4962
ENST00000348411	FTSJ1	Coding	Click Me	1	-0.181	149	-18.33	0	1	0	0	579
ENST00000298198	PGM2L1	Coding	Click Me	1	-0.181	159	-18.3	0	1	0	0	6336
ENST00000375820	COL4A1	Coding	Click Me	1	-0.181	159	-17.39	0	1	0	0	1400
ENST00000354190	PLEKHB1	Coding	Click Me	1	-0.181	146	-17.15	0	1	0	0	1217
ENST00000372037	BMPR1A	Coding	Click Me	1	-0.181	141	-15.46	1	0	0	0	9119
ENST00000263160	SLC17A6	Coding	Click Me	1	-0.181	143	-14.73	0	1	0	0	1763
ENST00000285018	WNT7A	Coding	Click Me	1	-0.18	169	-30.47	0	1	0	0	2686
ENST00000266682	SLC6A15	Coding	Click Me	1	-0.18	158	-19.78	0	1	0	0	2144
ENST00000374379	CLIC4	Coding	Click Me	1	-0.18	146	-19.76	0	1	0	0	3977
ENST00000375706	CARD16	Coding	Click Me	1	-0.18	156	-18.7	0	1	0	0	1606
ENST00000302291	LUZP1	Coding	Click Me	1	-0.18	143	-18.28	0	1	0	0	4865
ENST00000005386	RPAP3	Coding	Click Me	1	-0.18	145	-17.83	0	1	0	0	2896
ENST00000413330	RPP30	Coding	Click Me	1	-0.18	154	-17.66	1	0	0	0	3268
ENST00000381196	PTPRD	Coding	Click Me	1	-0.18	140	-15.66	0	1	0	0	3628
ENST00000354828	GABPA	Coding	Click Me	1	-0.18	151	-14.3	0	1	0	0	3228
ENST00000216223	IL2RB	Coding	Click Me	1	-0.179	163	-22.67	0	1	0	0	2258
ENST00000311048	ZNF431	Coding	Click Me	1	-0.179	151	-22.59	1	0	0	0	12140
ENCT00000425313	CATG00000099034.1	Coding	Click Me	1	-0.179	148	-21.82	1	0	0	0	1000
ENST00000373425	ANGPTL2	Coding	Click Me	1	-0.179	141	-19.94	1	0	0	0	1607
ENST00000341935	CCR6	Coding	Click Me	1	-0.179	150	-19.26	1	0	0	0	2341
ENCT00000303301	CATG00000064635.1	Coding	Click Me	1	-0.178	146	-21.94	0	1	0	0	1000
ENST00000329197	OGFOD3	Coding	Click Me	1	-0.178	160	-21.6	1	0	0	0	3381
ENST00000608372	SCOC	Coding	Click Me	1	-0.178	146	-21.31	1	0	0	0	4643
ENST00000515279	GSTCD	Coding	Click Me	1	-0.178	150	-21.13	0	1	0	0	2151
ENST00000597597	ZNF83	Coding	Click Me	1	-0.178	150	-21.02	0	1	0	0	637
ENST00000400613	C9orf152	Coding	Click Me	1	-0.178	151	-19.54	1	0	0	0	1387
NM_001346914	ZNF429	Coding	Click Me	1	-0.178	153	-18.3	1	0	0	0	2590
ENST00000358491	ZNF429	Coding	Click Me	1	-0.178	153	-18.3	1	0	0	0	2869
ENST00000312600	PABPC5	Coding	Click Me	1	-0.178	148	-18.09	0	1	0	0	1858
ENST00000264363	NDST4	Coding	Click Me	1	-0.178	154	-17.07	0	1	0	0	2350
ENST00000523601	STK3	Coding	Click Me	1	-0.178	147	-16.84	0	1	0	0	1147
ENST00000338791	IMPDH1	Coding	Click Me	1	-0.177	164	-25.39	0	1	0	0	730
ENST00000319653	FMN2	Coding	Click Me	1	-0.177	163	-24.5	0	1	0	0	1035
ENCT00000137452	CATG00000022093.1	Coding	Click Me	1	-0.177	148	-21.94	0	1	0	0	1000
ENST00000261560	ZNF430	Coding	Click Me	1	-0.177	147	-20.38	1	0	0	0	2850
ENST00000377767	DIS3	Coding	Click Me	1	-0.177	154	-19.9	1	0	0	0	4393
ENST00000359600	ZSWIM5	Coding	Click Me	1	-0.177	150	-18.39	0	1	0	0	2055
ENST00000641905	OR56A3	Coding	Click Me	1	-0.177	141	-15.16	0	1	0	0	3053
ENST00000229795	MAPK14	Coding	Click Me	1	-0.177	149	-14.09	0	1	0	0	9924
ENST00000215770	DDTL	Coding	Click Me	1	-0.177	148	-13.61	0	1	0	0	1153
ENST00000239451	SLC25A2	Coding	Click Me	1	-0.176	160	-21.02	0	1	0	0	331
ENST00000338882	METTL24	Coding	Click Me	1	-0.176	160	-19.05	0	1	0	0	6747
ENST00000361475	TGM2	Coding	Click Me	1	-0.176	148	-17.36	0	1	0	0	2837
ENST00000366963	SLC22A1	Coding	Click Me	1	-0.175	158	-22.39	0	1	0	0	2010
ENST00000317060	DAND5	Coding	Click Me	1	-0.175	147	-22.2	0	1	0	0	1126
ENST00000292211	UBE2Q1	Coding	Click Me	1	-0.175	144	-21.56	1	0	0	0	1894
ENST00000294016	ADCY9	Coding	Click Me	1	-0.175	156	-19.57	0	1	0	0	3126
ENST00000380682	FRMPD4	Coding	Click Me	1	-0.175	158	-19.04	1	0	0	0	3990
ENST00000262150	CDH19	Coding	Click Me	1	-0.175	153	-18.26	1	0	0	0	3729
ENST00000536545	HMGA2	Coding	Click Me	1	-0.175	146	-18.03	0	1	0	0	613
uc009whs.2	FCGR1B	Coding	Click Me	1	-0.175	151	-17.5	0	1	0	0	534
ENST00000264968	MGAT4A	Coding	Click Me	1	-0.175	149	-15.89	0	1	0	0	6460
ENST00000367261	KLHL12	Coding	Click Me	1	-0.175	147	-15.35	0	1	0	0	1437
ENST00000641802	OR2C3	Coding	Click Me	1	-0.174	140	-21.91	1	0	0	0	6872
ENST00000338315	MFSD2B	Coding	Click Me	1	-0.174	152	-21.01	0	1	0	0	1319
ENST00000578584	CTD-2370N5.3	Coding	Click Me	1	-0.174	140	-20.98	0	1	0	0	418
ENST00000511601	FHDC1	Coding	Click Me	1	-0.174	147	-20.52	1	0	0	0	2963
ENST00000300584	TBC1D2B	Coding	Click Me	1	-0.174	146	-20.16	0	1	0	0	3175
uc031pwv.1	AK124121	Coding	Click Me	1	-0.173	152	-21.87	0	1	0	0	1424
ENST00000314641	BVES	Coding	Click Me	1	-0.173	143	-19.85	1	0	0	0	4267
ENST00000284425	ABCA6	Coding	Click Me	1	-0.173	152	-19.48	0	1	0	0	4744
ENST00000371361	NOC3L	Coding	Click Me	1	-0.173	153	-19.23	0	1	0	0	1600
ENST00000478136	FAM19A1	Coding	Click Me	1	-0.173	157	-18.99	0	1	0	0	2780
ENST00000534548	NCAPD3	Coding	Click Me	1	-0.173	145	-16.01	0	1	0	0	2971
ENST00000552283	NUP37	Coding	Click Me	1	-0.172	158	-23.2	0	1	0	0	4351
ENST00000275230	SLC2A12	Coding	Click Me	1	-0.172	156	-22.58	0	1	0	0	3574
ENST00000357901	ZNF441	Coding	Click Me	1	-0.172	144	-22.36	0	1	0	0	2172
ENST00000359878	KCTD18	Coding	Click Me	1	-0.172	141	-21.5	0	1	0	0	1148
ENST00000299665	CLEC4D	Coding	Click Me	1	-0.172	156	-21.08	0	1	0	0	1095
ENST00000373930	MEGF9	Coding	Click Me	1	-0.172	152	-21.05	0	1	0	0	4377
ENST00000399839	ADA2	Coding	Click Me	1	-0.172	150	-19.84	0	1	0	0	2693
ENST00000346541	CBFA2T2	Coding	Click Me	1	-0.172	156	-17.77	1	0	0	0	5385
ENST00000417098	SATB2	Coding	Click Me	1	-0.172	150	-17.62	0	1	0	0	2728
ENST00000413834	ATP5MF-PTCD1	Coding	Click Me	1	-0.172	140	-15.33	0	1	0	0	3228
ENST00000292478	PTCD1	Coding	Click Me	1	-0.172	140	-15.33	0	1	0	0	3228
ENST00000360465	ZNF528	Coding	Click Me	1	-0.172	141	-14.54	0	1	0	0	1665
ENST00000391788	ZNF528	Coding	Click Me	1	-0.172	141	-14.54	0	1	0	0	3314
ENST00000412830	PWP1	Coding	Click Me	1	-0.171	145	-21.36	0	1	0	0	1237
ENST00000261556	TMEM260	Coding	Click Me	1	-0.171	149	-21.02	0	1	0	0	2018
ENST00000504924	ARL15	Coding	Click Me	1	-0.171	153	-20.02	1	0	0	0	1777
ENST00000262715	TEP1	Coding	Click Me	1	-0.171	140	-17.08	1	0	0	0	2777
ENST00000319441	PCK1	Coding	Click Me	1	-0.171	144	-15.41	1	0	0	0	2350
ENST00000284382	CERS3	Coding	Click Me	1	-0.171	140	-14.89	1	0	0	0	2318
ENST00000549043	COPZ1	Coding	Click Me	1	-0.17	163	-26.14	0	1	0	0	579
ENST00000304062	CPLX1	Coding	Click Me	1	-0.17	144	-24.46	0	1	0	0	1551
ENST00000312475	MRPL46	Coding	Click Me	1	-0.17	142	-18.67	0	1	0	0	1889
ENST00000287814	TIMP4	Coding	Click Me	1	-0.17	140	-18.19	0	1	0	0	4870
ENST00000343526	TRIM24	Coding	Click Me	1	-0.17	158	-17.91	1	0	0	0	5078
ENST00000223215	MEST	Coding	Click Me	1	-0.17	147	-17.23	0	1	0	0	1241
ENST00000498273	L1TD1	Coding	Click Me	1	-0.17	152	-15.86	0	1	0	0	957
ENST00000334529	BTLA	Coding	Click Me	1	-0.169	181	-31.49	1	0	0	0	7310
ENST00000310546	SPSB4	Coding	Click Me	1	-0.169	152	-22.53	0	1	0	0	1342
ENST00000379426	TMEM170B	Coding	Click Me	1	-0.169	154	-20.93	0	1	0	0	7963
ENST00000227525	TMEM109	Coding	Click Me	1	-0.169	142	-20.61	0	1	0	0	1278
ENST00000404792	IL18BP	Coding	Click Me	1	-0.169	147	-19.59	0	1	0	0	665
ENST00000538290	SLAMF1	Coding	Click Me	1	-0.169	157	-17.68	0	1	0	0	135
ENST00000373031	TNMD	Coding	Click Me	1	-0.169	148	-17.39	0	1	0	0	1271
ENST00000551295	CNTN1	Coding	Click Me	1	-0.169	146	-16.42	0	1	0	0	2452
ENST00000245787	INSIG2	Coding	Click Me	1	-0.169	147	-15.22	0	1	0	0	3781
ENST00000644252	DSE	Coding	Click Me	1	-0.169	149	-13.74	0	1	0	0	7512
ENST00000281282	CGNL1	Coding	Click Me	1	-0.168	157	-26.49	0	1	0	0	3237
MICT00000269900	CATG00000073475.1	Coding	Click Me	1	-0.168	152	-22.54	0	1	0	0	1000
ENST00000199389	EIF2AK1	Coding	Click Me	1	-0.168	158	-22.14	0	1	0	0	2452
ENST00000302450	CKAP2L	Coding	Click Me	1	-0.168	152	-20.96	0	1	0	0	2216
ENST00000379883	DDX58	Coding	Click Me	1	-0.168	142	-18.34	0	1	0	0	1417
ENST00000378119	C6orf62	Coding	Click Me	1	-0.168	155	-17.06	0	1	0	0	2253
ENST00000359933	ATG2B	Coding	Click Me	1	-0.168	140	-15.35	0	1	0	0	4497
ENST00000353442	LMBR1	Coding	Click Me	1	-0.168	148	-14.16	0	1	0	0	6287
ENST00000431473	RIMKLA	Coding	Click Me	1	-0.167	152	-25.97	0	1	0	0	9255
ENST00000521988	TRIQK	Coding	Click Me	1	-0.167	144	-24.04	0	1	0	0	3092
ENST00000388866	NOX5	Coding	Click Me	1	-0.167	159	-22.77	0	1	0	0	465
ENST00000339594	BAZ1B	Coding	Click Me	1	-0.167	157	-21.26	0	1	0	0	1311
ENST00000379979	GLRX	Coding	Click Me	1	-0.167	156	-20.7	0	1	0	0	1188
ENST00000326474	C3orf80	Coding	Click Me	1	-0.167	165	-19.86	0	1	0	0	1834
ENST00000343813	ICMT	Coding	Click Me	1	-0.167	143	-18.1	0	1	0	0	3887
ENST00000261177	TSPAN11	Coding	Click Me	1	-0.166	151	-23.43	0	1	0	0	4687
ENST00000255030	CRP	Coding	Click Me	1	-0.166	150	-15.94	1	0	0	0	6507
ENST00000335154	FMNL3	Coding	Click Me	1	-0.166	140	-13.66	0	1	0	0	7874
ENST00000331427	OTOP2	Coding	Click Me	1	-0.166	142	-12.39	0	1	0	0	366
ENST00000266719	KERA	Coding	Click Me	1	-0.165	153	-22.06	0	1	0	0	855
ENST00000270722	PRDM16	Coding	Click Me	1	-0.165	149	-21.07	1	0	0	0	4810
ENST00000283415	LPCAT1	Coding	Click Me	1	-0.165	153	-19.26	1	0	0	0	2228
ENST00000398393	MPP3	Coding	Click Me	1	-0.165	146	-13.1	0	1	0	0	902
ENST00000367145	SLC45A3	Coding	Click Me	1	-0.164	164	-25.56	1	0	0	0	1383
ENST00000194130	SLC13A1	Coding	Click Me	1	-0.164	141	-17.21	0	1	0	0	1987
ENST00000249075	LIF	Coding	Click Me	1	-0.164	146	-17.18	1	0	0	0	3206
ENST00000368072	PEX19	Coding	Click Me	1	-0.163	166	-26.29	0	1	0	0	3007
ENST00000565468	TMEM178B	Coding	Click Me	1	-0.163	162	-25.12	0	1	0	0	9594
ENST00000250617	ARHGEF6	Coding	Click Me	1	-0.163	151	-19.64	0	1	0	0	2482
ENST00000278572	RPS3	Coding	Click Me	1	-0.163	154	-17.94	1	0	0	0	1334
ENST00000226067	HLF	Coding	Click Me	1	-0.163	153	-16.22	0	1	0	0	4186
ENST00000220478	SCG3	Coding	Click Me	1	-0.163	151	-13.78	0	1	0	0	1500
ENST00000409792	SETD2	Coding	Click Me	1	-0.162	151	-20.45	0	1	0	0	685
ENST00000577830	CUEDC1	Coding	Click Me	1	-0.162	145	-19.86	1	0	0	0	2047
ENST00000295878	CCDC191	Coding	Click Me	1	-0.162	153	-17.97	0	1	0	0	1018
ENST00000367400	CRB1	Coding	Click Me	1	-0.162	140	-14.35	0	1	0	0	3208
ENST00000334512	ZMIZ1	Coding	Click Me	1	-0.162	142	-14.15	0	1	0	0	3800
ENST00000356688	SEPT10	Coding	Click Me	1	-0.161	158	-23.4	0	1	0	0	1323
ENST00000324932	NUP98	Coding	Click Me	1	-0.161	162	-22.68	0	1	0	0	1149
ENST00000287394	ATAD2	Coding	Click Me	1	-0.161	158	-21.54	0	1	0	0	1337
ENST00000506823	GALNTL6	Coding	Click Me	1	-0.161	156	-21.03	0	1	0	0	1459
ENST00000323853	SNRNP200	Coding	Click Me	1	-0.161	145	-20.89	0	1	0	0	676
ENST00000327040	PSD3	Coding	Click Me	1	-0.161	140	-19.51	1	0	0	0	8442
ENST00000451320	ARFIP1	Coding	Click Me	1	-0.161	145	-17.73	1	0	0	0	2138
ENST00000541917	KIAA2012	Coding	Click Me	1	-0.161	147	-15.73	0	1	0	0	506
ENST00000306006	ZNF239	Coding	Click Me	1	-0.16	148	-29.7	0	1	0	0	478
ENST00000281017	TMEM18	Coding	Click Me	1	-0.16	151	-22.5	1	0	0	0	2246
ENST00000313486	PITPNA	Coding	Click Me	1	-0.16	144	-21.69	1	0	0	0	2843
ENST00000237172	FILIP1	Coding	Click Me	1	-0.16	167	-21.41	0	1	0	0	607
ENST00000397583	RASSF7	Coding	Click Me	1	-0.16	144	-20.88	1	0	0	0	419
ENST00000264234	UPK1B	Coding	Click Me	1	-0.16	153	-19.87	0	1	0	0	1186
ENST00000378886	MCM8	Coding	Click Me	1	-0.16	164	-18.57	0	1	0	0	815
ENST00000588982	ZBTB7C	Coding	Click Me	1	-0.16	148	-17.7	1	0	0	0	2587
ENST00000439399	SNAP91	Coding	Click Me	1	-0.16	152	-17.31	0	1	0	0	1411
ENST00000337225	CXCL14	Coding	Click Me	1	-0.16	148	-17.25	0	1	0	0	1172
ENST00000312349	FNDC9	Coding	Click Me	1	-0.16	140	-13.56	0	1	0	0	1263
ENST00000556489	PROX2	Coding	Click Me	1	-0.159	144	-24.82	0	0	1	0	2099
HBMT00000043737	CATG00000033941.1	Coding	Click Me	1	-0.159	158	-23.59	0	1	0	0	1000
ENST00000333924	BCDIN3D	Coding	Click Me	1	-0.159	160	-20.01	0	1	0	0	2328
ENST00000298317	RPUSD4	Coding	Click Me	1	-0.159	144	-18.11	0	1	0	0	1324
ENST00000309955	CFLAR	Coding	Click Me	1	-0.159	153	-17.66	0	1	0	0	12714
ENST00000597850	ZIK1	Coding	Click Me	1	-0.159	145	-17.22	0	1	0	0	2502
ENST00000262102	MTUS1	Coding	Click Me	1	-0.159	142	-17.2	1	0	0	0	2122
ENST00000417133	ERG	Coding	Click Me	1	-0.159	143	-17.02	0	1	0	0	3376
ENST00000449870	ILF3	Coding	Click Me	1	-0.159	145	-16.26	0	1	0	0	3107
ENCT00000291215	CATG00000060946.1	Coding	Click Me	1	-0.159	150	-13.59	0	1	0	0	1000
ENST00000638972	ADAMTS19	Coding	Click Me	1	-0.158	152	-22.97	0	1	0	0	1465
ENST00000178638	CA12	Coding	Click Me	1	-0.158	148	-21.67	1	0	0	0	6354
ENST00000368373	GBA	Coding	Click Me	1	-0.158	147	-21.48	0	1	0	0	3725
ENST00000334801	BCL9L	Coding	Click Me	1	-0.158	153	-20.14	0	1	0	0	4540
ENST00000334181	ZNF749	Coding	Click Me	1	-0.158	154	-20.01	0	1	0	0	5250
MICT00000099086	CATG00000018053.1	Coding	Click Me	1	-0.158	154	-19.64	0	1	0	0	1000
ENST00000369722	ATP5PB	Coding	Click Me	1	-0.158	142	-19.06	1	0	0	0	5770
ENST00000392793	TECTA	Coding	Click Me	1	-0.158	147	-18	0	1	0	0	687
ENST00000278550	TENM4	Coding	Click Me	1	-0.158	141	-17.76	0	1	0	0	5227
ENST00000339397	SRFBP1	Coding	Click Me	1	-0.158	155	-16.3	0	1	0	0	5825
ENST00000362010	VEPH1	Coding	Click Me	1	-0.158	145	-16.19	0	1	0	0	1392
ENST00000380629	BNIP3L	Coding	Click Me	1	-0.158	146	-16.01	0	1	0	0	2722
ENST00000274457	FEM1C	Coding	Click Me	1	-0.158	144	-15.15	1	0	0	0	4315
ENST00000373491	TBC1D22B	Coding	Click Me	1	-0.158	143	-14.31	0	1	0	0	1798
ENST00000246186	MMP24	Coding	Click Me	1	-0.157	158	-27.01	0	1	0	0	2392
ENST00000331738	RSRC2	Coding	Click Me	1	-0.157	155	-24.43	1	0	0	0	2074
HBMT00000505065	CATG00000025491.1	Coding	Click Me	1	-0.157	156	-24.37	1	0	0	0	1000
ENST00000252997	GATA5	Coding	Click Me	1	-0.157	160	-23.53	1	0	0	0	1339
ENST00000258418	CAB39	Coding	Click Me	1	-0.157	160	-20.17	0	1	0	0	2382
ENST00000295756	TRAT1	Coding	Click Me	1	-0.157	144	-19.52	0	1	0	0	7121
ENST00000449105	HNRNPLL	Coding	Click Me	1	-0.157	145	-16.28	1	0	0	0	2213
ENST00000361719	GRM1	Coding	Click Me	1	-0.157	144	-16.22	0	1	0	0	2802
ENST00000509479	MAML3	Coding	Click Me	1	-0.156	154	-27.21	0	1	0	0	2931
ENST00000268164	ST8SIA2	Coding	Click Me	1	-0.156	161	-25.11	0	1	0	0	4343
ENST00000358763	SYN3	Coding	Click Me	1	-0.156	149	-21.43	0	1	0	0	1140
uc003idj.1	AX746903	Coding	Click Me	1	-0.156	153	-21.09	0	1	0	0	1583
ENST00000366481	TRIM58	Coding	Click Me	1	-0.156	161	-19.6	0	1	0	0	3936
ENST00000458035	ZNF845	Coding	Click Me	1	-0.156	146	-19.16	0	1	0	0	3434
ENST00000276211	ARHGAP36	Coding	Click Me	1	-0.156	143	-18.57	0	1	0	0	1094
ENST00000379380	LYRM7	Coding	Click Me	1	-0.156	140	-16.63	0	1	0	0	5825
ENST00000518111	STMN2	Coding	Click Me	1	-0.156	152	-15.97	0	1	0	0	1359
ENST00000296181	ITGB5	Coding	Click Me	1	-0.155	167	-29.95	0	1	0	0	1675
ENST00000334166	LYPD6	Coding	Click Me	1	-0.155	158	-29.11	0	1	0	0	3301
ENST00000377560	HECTD4	Coding	Click Me	1	-0.155	160	-23.62	1	0	0	0	2208
ENST00000462519	ANKUB1	Coding	Click Me	1	-0.155	156	-23.05	0	1	0	0	525
ENST00000332585	OSBP2	Coding	Click Me	1	-0.155	153	-21.85	0	1	0	0	1491
ENST00000621632	DDX24	Coding	Click Me	1	-0.155	148	-21.37	1	0	0	0	2900
ENST00000450849	ATCAY	Coding	Click Me	1	-0.155	148	-19.65	1	0	0	0	3490
ENST00000355773	SLC17A5	Coding	Click Me	1	-0.155	151	-19.38	0	1	0	0	1712
ENST00000532971	CSKMT	Coding	Click Me	1	-0.155	140	-18.7	0	1	0	0	1057
ENST00000345097	FOXN3	Coding	Click Me	1	-0.155	145	-17.61	0	1	0	0	6242
ENST00000296526	GRIA2	Coding	Click Me	1	-0.155	156	-16.6	1	0	0	0	2644
ENST00000442267	TBC1D9	Coding	Click Me	1	-0.155	143	-14.43	1	0	0	0	2389
ENST00000376874	RILPL1	Coding	Click Me	1	-0.155	149	-13.92	0	1	0	0	4744
ENST00000263238	ACTR3	Coding	Click Me	1	-0.155	140	-12.4	0	1	0	0	5141
ENST00000617770	ALOX5AP	Coding	Click Me	1	-0.154	146	-29.52	0	1	0	0	319
ENST00000332598	TMED9	Coding	Click Me	1	-0.154	156	-22.52	0	1	0	0	708
ENST00000441463	PDK3	Coding	Click Me	1	-0.154	150	-22.45	0	1	0	0	11318
ENST00000510118	RPS6KA2	Coding	Click Me	1	-0.154	140	-18.5	1	0	0	0	3374
ENST00000283351	TRAPPC8	Coding	Click Me	1	-0.154	143	-16.84	0	1	0	0	1582
ENST00000228434	CD69	Coding	Click Me	1	-0.154	147	-16.12	0	1	0	0	995
ENST00000361908	OPA1	Coding	Click Me	1	-0.154	140	-12.58	0	1	0	0	3211
ENST00000427159	FTSJ3	Coding	Click Me	1	-0.153	160	-27.87	0	1	0	0	698
ENST00000356698	RSPO3	Coding	Click Me	1	-0.153	155	-25.9	0	1	0	0	3474
ENST00000262031	RBMS2	Coding	Click Me	1	-0.153	144	-25.34	0	1	0	0	7063
ENST00000242480	EGR2	Coding	Click Me	1	-0.153	153	-24.09	0	1	0	0	1211
ENST00000254250	THAP1	Coding	Click Me	1	-0.153	147	-20.55	0	1	0	0	3981
ENST00000641113	OR7A17	Coding	Click Me	1	-0.153	154	-19.06	0	1	0	0	2223
HBMT00001077059	CATG00000071108.1	Coding	Click Me	1	-0.153	151	-17.19	0	1	0	0	1000
ENST00000603548	FBXW7	Coding	Click Me	1	-0.153	148	-16.51	0	1	0	0	2337
ENST00000372785	WFDC12	Coding	Click Me	1	-0.152	150	-21.19	0	1	0	0	421
ENST00000265069	ZFR	Coding	Click Me	1	-0.152	147	-20.92	0	1	0	0	1431
ENST00000295588	POGLUT1	Coding	Click Me	1	-0.152	144	-19.48	0	1	0	0	2270
ENST00000432566	GOLGA8A	Coding	Click Me	1	-0.152	154	-17.99	0	1	0	0	2340
ENST00000554684	PPP4R3A	Coding	Click Me	1	-0.152	148	-16.73	0	1	0	0	1430
MICT00000170107	CATG00000040439.1	Coding	Click Me	1	-0.152	141	-16.43	0	1	0	0	1000
ENST00000321442	SFXN1	Coding	Click Me	1	-0.152	158	-16.34	0	1	0	0	3455
ENST00000357727	CREB5	Coding	Click Me	1	-0.152	149	-15.84	0	1	0	0	6615
ENST00000389629	RTF1	Coding	Click Me	1	-0.152	144	-15.62	1	0	0	0	2876
ENST00000318709	AVL9	Coding	Click Me	1	-0.151	140	-18.14	0	1	0	0	4814
ENST00000397149	SMU1	Coding	Click Me	1	-0.151	145	-15.94	1	0	0	0	5529
ENST00000330714	MX2	Coding	Click Me	1	-0.151	142	-15.25	0	1	0	0	1812
ENST00000285419	PIP4P2	Coding	Click Me	1	-0.151	143	-14.9	0	1	0	0	3252
ENST00000316099	HNF4A	Coding	Click Me	1	-0.151	140	-14.78	0	1	0	0	4725
ENST00000358369	MIGA2	Coding	Click Me	1	-0.15	147	-25.5	0	1	0	0	1629
ENST00000257570	OASL	Coding	Click Me	1	-0.15	163	-25.38	0	1	0	0	269
ENST00000454678	TRIM26	Coding	Click Me	1	-0.15	157	-22	0	1	0	0	1421
ENST00000265038	ERCC8	Coding	Click Me	1	-0.15	152	-19.05	0	1	0	0	783
ENST00000338896	CLEC12B	Coding	Click Me	1	-0.15	157	-18.39	0	1	0	0	1635
FTMT20300075886	CATG00000008640.1	Coding	Click Me	1	-0.15	140	-17.69	1	0	0	0	1000
ENST00000295491	MRPS18C	Coding	Click Me	1	-0.15	140	-17.65	1	0	0	0	1101
ENST00000376052	TPP2	Coding	Click Me	1	-0.15	142	-15.07	0	1	0	0	1120
ENST00000377921	RSU1	Coding	Click Me	1	-0.15	140	-12.39	0	1	0	0	3599
ENST00000341184	MGAT3	Coding	Click Me	1	-0.149	148	-20.26	0	1	0	0	3245
ENST00000312397	SART1	Coding	Click Me	1	-0.149	147	-20.15	0	1	0	0	1106
ENST00000280904	DSC2	Coding	Click Me	1	-0.149	156	-18.2	0	1	0	0	2039
ENST00000298622	JAKMIP3	Coding	Click Me	1	-0.149	142	-13.01	0	1	0	0	3953
ENST00000415673	SP140L	Coding	Click Me	1	-0.149	141	-12.4	0	1	0	0	5406
ENST00000219235	CCL22	Coding	Click Me	1	-0.148	148	-19.69	0	1	0	0	2602
ENST00000320857	SSR4	Coding	Click Me	1	-0.148	145	-19.51	0	1	0	0	65
ENST00000392432	TMEM44	Coding	Click Me	1	-0.148	147	-19.4	0	1	0	0	4050
ENST00000313135	UTS2R	Coding	Click Me	1	-0.148	150	-18.49	0	1	0	0	92
ENST00000448387	GOLGA8N	Coding	Click Me	1	-0.148	151	-17.96	0	1	0	0	3332
ENST00000359195	PIK3CG	Coding	Click Me	1	-0.148	148	-16.78	0	1	0	0	3607
ENST00000396591	SLC30A5	Coding	Click Me	1	-0.148	145	-16.01	0	1	0	0	3760
ENST00000327271	GOLGA8R	Coding	Click Me	1	-0.148	147	-14.3	0	1	0	0	3194
ENST00000268261	PMM2	Coding	Click Me	1	-0.147	151	-26.16	0	1	0	0	1512
ENST00000268070	ADAMTS17	Coding	Click Me	1	-0.147	156	-25.94	0	1	0	0	2964
ENST00000288937	MRPL17	Coding	Click Me	1	-0.147	157	-23.35	0	1	0	0	6554
ENCT00000132429	CATG00000020724.1	Coding	Click Me	1	-0.147	151	-23.26	1	0	0	0	767
ENST00000572705	TRPV1	Coding	Click Me	1	-0.147	149	-21.58	0	1	0	0	1371
ENST00000394785	SLC9B2	Coding	Click Me	1	-0.147	146	-20.06	0	1	0	0	4118
ENST00000379953	LY86	Coding	Click Me	1	-0.147	140	-19.39	0	1	0	0	356
ENST00000328965	OAF	Coding	Click Me	1	-0.147	154	-19.21	1	0	0	0	2581
ENST00000262518	SRCAP	Coding	Click Me	1	-0.147	140	-18.37	1	0	0	0	4548
ENST00000248071	KLF2	Coding	Click Me	1	-0.147	140	-16.65	0	1	0	0	6306
ENST00000316364	SEMA6D	Coding	Click Me	1	-0.147	140	-14.4	1	0	0	0	2438
ENST00000642090	OR2T10	Coding	Click Me	1	-0.147	140	-13.02	0	1	0	0	2343
ENST00000311601	SH3PXD2B	Coding	Click Me	1	-0.146	162	-27.88	0	1	0	0	4870
ENST00000297596	GEM	Coding	Click Me	1	-0.146	152	-24.55	0	1	0	0	1052
ENST00000532485	ACER3	Coding	Click Me	1	-0.146	156	-21.79	0	1	0	0	6470
ENST00000553456	EMX2	Coding	Click Me	1	-0.146	155	-19.84	0	1	0	0	1314
ENST00000264400	RASGEF1B	Coding	Click Me	1	-0.146	143	-19.2	0	1	0	0	703
ENST00000647468	SERAC1	Coding	Click Me	1	-0.146	153	-19.14	0	1	0	0	1851
ENST00000342314	GOLGA8B	Coding	Click Me	1	-0.146	154	-17.99	0	1	0	0	2425
ENST00000437198	PARN	Coding	Click Me	1	-0.146	141	-16.77	0	1	0	0	1017
ENST00000263713	EPB41L5	Coding	Click Me	1	-0.146	151	-15.43	1	0	0	0	4214
ENCT00000372326	CATG00000083857.1	Coding	Click Me	1	-0.146	140	-12.39	0	1	0	0	1000
ENST00000249269	PMPCB	Coding	Click Me	1	-0.145	143	-26.1	0	1	0	0	2415
ENST00000379540	NFX1	Coding	Click Me	1	-0.145	149	-24.69	0	1	0	0	1179
ENST00000382751	URB1	Coding	Click Me	1	-0.145	156	-24.2	0	1	0	0	3900
ENST00000638394	PRICKLE2	Coding	Click Me	1	-0.145	153	-20.76	0	1	0	0	6809
ENST00000361272	CNOT7	Coding	Click Me	1	-0.145	145	-19.03	0	1	0	0	3996
ENST00000333141	DCAF4L1	Coding	Click Me	1	-0.145	149	-18.11	0	1	0	0	3484
ENST00000508821	ELOVL7	Coding	Click Me	1	-0.145	140	-17.29	0	1	0	0	2835
ENST00000359428	NUP214	Coding	Click Me	1	-0.145	140	-16.09	0	1	0	0	1183
ENST00000373514	CDX4	Coding	Click Me	1	-0.145	151	-14.9	0	1	0	0	660
ENST00000319694	PRR15	Coding	Click Me	1	-0.145	140	-14.7	0	1	0	0	576
ENCT00000254657	CATG00000051841.1	Coding	Click Me	1	-0.144	151	-26.08	0	1	0	0	1000
ENST00000542853	AC005477.1	Coding	Click Me	1	-0.144	150	-25.92	0	1	0	0	1068
ENST00000368149	ARHGAP18	Coding	Click Me	1	-0.144	145	-22.16	0	1	0	0	2985
ENST00000328823	WBP2NL	Coding	Click Me	1	-0.144	146	-21.76	0	1	0	0	1294
ENST00000307340	USH2A	Coding	Click Me	1	-0.144	152	-20.86	0	1	0	0	2887
ENST00000325203	ANGPT2	Coding	Click Me	1	-0.144	162	-20.02	0	1	0	0	3450
ENST00000371106	XPNPEP2	Coding	Click Me	1	-0.144	154	-19.2	0	1	0	0	2164
ENST00000401878	RBM33	Coding	Click Me	1	-0.144	152	-18.65	0	1	0	0	6438
ENST00000425538	MYOCD	Coding	Click Me	1	-0.144	142	-17.9	0	1	0	0	5305
ENST00000371697	ANKRD1	Coding	Click Me	1	-0.144	146	-17.81	0	1	0	0	770
ENST00000227638	PANX1	Coding	Click Me	1	-0.144	156	-17.34	1	0	0	0	4738
ENST00000381440	ITPRIPL2	Coding	Click Me	1	-0.144	154	-15.59	0	1	0	0	5561
ENST00000310454	GPD2	Coding	Click Me	1	-0.144	142	-14.58	0	1	0	0	3485
ENST00000338040	FBXO40	Coding	Click Me	1	-0.144	141	-14.18	1	0	0	0	3382
ENST00000296097	DNAJC5G	Coding	Click Me	1	-0.143	146	-27.33	0	1	0	0	1089
ENCT00000000232	CATG00000019495.1	Coding	Click Me	1	-0.143	144	-24.83	1	0	0	0	1000
ENST00000266031	HYAL1	Coding	Click Me	1	-0.143	144	-23.03	0	1	0	0	593
ENST00000513312	MCIDAS	Coding	Click Me	1	-0.143	148	-20.12	0	1	0	0	1578
ENST00000372977	TAF8	Coding	Click Me	1	-0.143	152	-18.54	0	1	0	0	5729
ENST00000225927	NAGLU	Coding	Click Me	1	-0.143	156	-18.25	0	1	0	0	211
ENST00000252799	ZNF747	Coding	Click Me	1	-0.143	147	-17.25	0	1	0	0	2692
ENST00000336838	CCDC88A	Coding	Click Me	1	-0.143	150	-16.85	0	1	0	0	3358
ENST00000342743	TMEM215	Coding	Click Me	1	-0.143	153	-16.08	0	1	0	0	4310
NM_001197051	ZFP91-CNTF	Coding	Click Me	1	-0.142	150	-24.23	0	1	0	0	3844
ENST00000261716	TAOK1	Coding	Click Me	1	-0.142	146	-21.83	0	1	0	0	11034
ENST00000541284	CNOT4	Coding	Click Me	1	-0.142	148	-16.81	0	1	0	0	1090
ENST00000357460	HOMEZ	Coding	Click Me	1	-0.142	144	-16.69	0	1	0	0	3740
ENCT00000225152	CATG00000043259.1	Coding	Click Me	1	-0.142	152	-15.54	0	1	0	0	1000
ENST00000249356	DNAJB9	Coding	Click Me	1	-0.142	150	-14.81	0	1	0	0	1497
ENST00000453424	MARCH8	Coding	Click Me	1	-0.141	140	-14.2	1	0	0	0	3655
ENST00000338482	CHST4	Coding	Click Me	1	-0.14	170	-30.24	0	1	0	0	908
ENST00000321870	BHLHE22	Coding	Click Me	1	-0.14	145	-21.6	0	1	0	0	1698
ENST00000305141	NMUR1	Coding	Click Me	1	-0.14	145	-21.56	0	1	0	0	1883
ENST00000257549	SDS	Coding	Click Me	1	-0.14	140	-21.36	0	1	0	0	496
ENST00000278919	FEZ1	Coding	Click Me	1	-0.14	156	-20.81	0	1	0	0	350
ENST00000614987	RPS6KA5	Coding	Click Me	1	-0.14	146	-20.12	0	1	0	0	24212
ENST00000263384	FAM32A	Coding	Click Me	1	-0.14	151	-20.08	0	1	0	0	1091
ENST00000400422	EIF4G3	Coding	Click Me	1	-0.14	165	-19.91	0	1	0	0	315
ENST00000292301	CCR2	Coding	Click Me	1	-0.14	151	-17.94	0	1	0	0	1061
ENST00000435041	UBE2J1	Coding	Click Me	1	-0.14	144	-16.74	1	0	0	0	5363
ENST00000613675	MRPL45	Coding	Click Me	1	-0.14	160	-16.32	0	1	0	0	623
ENST00000399231	MYO5A	Coding	Click Me	1	-0.14	157	-14.8	0	1	0	0	6413
ENST00000366639	TSNAX	Coding	Click Me	1	-0.14	146	-12.39	0	1	0	0	1619
ENST00000499666	LAMTOR3	Coding	Click Me	1	-0.139	159	-21.49	0	1	0	0	3658
ENST00000361200	DUSP27	Coding	Click Me	1	-0.139	156	-21.3	0	1	0	0	521
ENCT00000185056	CATG00000033907.1	Coding	Click Me	1	-0.139	150	-18.22	0	1	0	0	1000
ENST00000438150	ZNF28	Coding	Click Me	1	-0.139	149	-18.03	0	1	0	0	2794
ENST00000457749	ZNF28	Coding	Click Me	1	-0.139	149	-18.03	0	1	0	0	2279
ENST00000502320	FAM47E	Coding	Click Me	1	-0.139	146	-17.17	0	1	0	0	5531
ENST00000374720	SLC44A1	Coding	Click Me	1	-0.139	154	-16.82	0	1	0	0	8291
ENST00000377950	LYPD5	Coding	Click Me	1	-0.139	153	-16.53	0	1	0	0	1664
ENST00000590474	MAP2K6	Coding	Click Me	1	-0.139	140	-14.12	1	0	0	0	12133
ENST00000544216	LSM14A	Coding	Click Me	1	-0.139	140	-12.94	1	0	0	0	2127
ENST00000439986	CCBE1	Coding	Click Me	1	-0.139	140	-12.39	0	1	0	0	4969
ENST00000370944	ANKRD13C	Coding	Click Me	1	-0.139	141	-11.99	0	1	0	0	3734
ENST00000331256	ACP7	Coding	Click Me	1	-0.138	143	-27.23	1	0	0	0	1375
ENST00000230538	LAMA4	Coding	Click Me	1	-0.138	163	-24.73	0	1	0	0	3094
ENST00000310942	CBX2	Coding	Click Me	1	-0.138	147	-23.93	0	1	0	0	3335
ENST00000256594	GSTM3	Coding	Click Me	1	-0.138	143	-23.51	1	0	0	0	3139
ENST00000322175	TPRX1	Coding	Click Me	1	-0.138	170	-22.07	0	1	0	0	532
ENST00000361216	ATP1A2	Coding	Click Me	1	-0.138	147	-20.95	0	1	0	0	3772
ENST00000334179	UBL4B	Coding	Click Me	1	-0.138	160	-20.6	0	1	0	0	888
ENST00000249299	LSM8	Coding	Click Me	1	-0.138	144	-19.49	0	1	0	0	12037
ENST00000374459	RASGEF1A	Coding	Click Me	1	-0.138	142	-18.32	0	1	0	0	1711
ENST00000373932	AAR2	Coding	Click Me	1	-0.138	143	-16.17	0	1	0	0	1188
ENST00000371092	ITGB3BP	Coding	Click Me	1	-0.138	144	-14.32	1	0	0	0	2619
ENST00000270112	HUNK	Coding	Click Me	1	-0.138	141	-13.66	0	1	0	0	4880
ENST00000576980	KCTD11	Coding	Click Me	1	-0.138	152	-13.58	0	1	0	0	1298
ENCT00000434997	CATG00000102401.1	Coding	Click Me	1	-0.137	156	-23.77	0	1	0	0	1000
ENST00000367607	CEP350	Coding	Click Me	1	-0.137	148	-20.42	1	0	0	0	3719
ENST00000502492	SNF8	Coding	Click Me	1	-0.137	152	-20.02	0	1	0	0	1159
ENST00000288135	KIT	Coding	Click Me	1	-0.137	149	-19.89	0	1	0	0	2226
ENST00000534961	RNF170	Coding	Click Me	1	-0.137	148	-19.53	1	0	0	0	2864
ENST00000307271	GIMAP8	Coding	Click Me	1	-0.137	152	-17.31	0	1	0	0	1615
ENST00000511828	RP11-766F14.2	Coding	Click Me	1	-0.137	140	-14.48	1	0	0	0	4668
ENST00000371270	CYP2C8	Coding	Click Me	1	-0.137	142	-13.63	0	1	0	0	2751
ENST00000381318	ITSN1	Coding	Click Me	1	-0.136	142	-26.76	0	1	0	0	11561
ENST00000360128	MAK16	Coding	Click Me	1	-0.136	141	-23.28	0	1	0	0	2644
ENST00000377524	STAM	Coding	Click Me	1	-0.136	159	-21.55	0	1	0	0	2042
ENST00000389313	SMTNL2	Coding	Click Me	1	-0.136	145	-18.58	0	1	0	0	827
ENST00000336233	LIPA	Coding	Click Me	1	-0.136	141	-17.96	0	1	0	0	1259
ENST00000476371	MRPS14	Coding	Click Me	1	-0.136	152	-16.73	0	1	0	0	3874
ENST00000373640	C2orf72	Coding	Click Me	1	-0.136	147	-16.41	0	1	0	0	5605
ENST00000230036	GPLD1	Coding	Click Me	1	-0.136	143	-14.23	0	1	0	0	5065
ENST00000354698	ZNF589	Coding	Click Me	1	-0.135	150	-22.24	0	1	0	0	2203
ENST00000338352	OTUD6A	Coding	Click Me	1	-0.135	141	-21.7	0	1	0	0	1743
ENST00000395489	A1CF	Coding	Click Me	1	-0.135	143	-21.27	1	0	0	0	7308
ENST00000377990	CEP68	Coding	Click Me	1	-0.135	157	-21.22	0	1	0	0	3374
MICT00000057712	CATG00000005465.1	Coding	Click Me	1	-0.135	154	-21.1	0	1	0	0	1000
ENST00000283249	ITGB6	Coding	Click Me	1	-0.135	146	-19.11	0	1	0	0	2070
ENST00000004531	SLC7A2	Coding	Click Me	1	-0.135	150	-15.9	0	1	0	0	5415
ENST00000338625	SLC25A15	Coding	Click Me	1	-0.135	154	-15.57	1	0	0	0	2996
ENST00000475541	PURG	Coding	Click Me	1	-0.135	147	-14.73	0	1	0	0	5353
ENST00000325239	WDFY4	Coding	Click Me	1	-0.134	162	-24.89	0	1	0	0	381
ENST00000299335	COX11	Coding	Click Me	1	-0.134	161	-23.05	0	1	0	0	2089
ENST00000354777	WLS	Coding	Click Me	1	-0.134	140	-21.26	0	1	0	0	159
ENST00000528080	TMEM41B	Coding	Click Me	1	-0.134	156	-19.99	0	1	0	0	2770
ENST00000316963	LYPLA1	Coding	Click Me	1	-0.133	142	-20.89	1	0	0	0	5078
ENST00000417547	FSHB	Coding	Click Me	1	-0.133	141	-20.61	0	1	0	0	1477
ENST00000615182	TADA2A	Coding	Click Me	1	-0.133	150	-19.91	0	1	0	0	2748
ENST00000504148	TIMM8B	Coding	Click Me	1	-0.133	159	-18.34	0	1	0	0	2046
ENST00000424439	NHLRC4	Coding	Click Me	1	-0.133	146	-18.3	0	1	0	0	1068
ENST00000367510	RNF2	Coding	Click Me	1	-0.133	149	-17.59	0	1	0	0	2548
ENST00000355371	SHTN1	Coding	Click Me	1	-0.133	149	-16.98	0	1	0	0	3324
ENST00000336735	SEL1L	Coding	Click Me	1	-0.133	143	-16.91	1	0	0	0	5425
ENST00000420353	ATF7	Coding	Click Me	1	-0.133	141	-15.48	1	0	0	0	5085
ENST00000397622	TMEM209	Coding	Click Me	1	-0.133	140	-13.81	0	1	0	0	1747
ENST00000394123	G3BP1	Coding	Click Me	1	-0.132	158	-25.53	0	1	0	0	8694
ENST00000376509	PIM2	Coding	Click Me	1	-0.132	142	-25.05	0	1	0	0	949
ENST00000340553	FOXN2	Coding	Click Me	1	-0.132	144	-22.92	0	1	0	0	3852
ENST00000615612	GNAZ	Coding	Click Me	1	-0.132	147	-22.13	0	1	0	0	1606
ENST00000358912	PELI1	Coding	Click Me	1	-0.132	143	-20.31	0	1	0	0	2050
ENST00000397333	DDX51	Coding	Click Me	1	-0.132	143	-15.6	1	0	0	0	2678
ENST00000241453	FLT3	Coding	Click Me	1	-0.131	147	-24.41	0	1	0	0	778
ENST00000366910	MARC1	Coding	Click Me	1	-0.131	141	-20.72	0	1	0	0	5327
ENST00000376630	HLA-E	Coding	Click Me	1	-0.131	166	-20.46	0	1	0	0	1459
ENST00000355774	MLH3	Coding	Click Me	1	-0.131	151	-18.43	1	0	0	0	3318
ENST00000230582	PRSS16	Coding	Click Me	1	-0.131	140	-17.89	1	0	0	0	2742
ENST00000256103	PMP2	Coding	Click Me	1	-0.131	141	-14.77	0	1	0	0	3072
ENST00000328945	SDR42E1	Coding	Click Me	1	-0.13	148	-19.66	0	1	0	0	1495
ENST00000359204	FRA10AC1	Coding	Click Me	1	-0.13	140	-17.08	0	1	0	0	4204
ENST00000254108	FUS	Coding	Click Me	1	-0.129	148	-33.33	0	1	0	0	5032
ENST00000371917	ARFGEF2	Coding	Click Me	1	-0.129	157	-26.15	0	1	0	0	3494
ENST00000296125	TGM4	Coding	Click Me	1	-0.129	156	-22.83	0	1	0	0	1265
ENST00000332624	TRAK2	Coding	Click Me	1	-0.129	141	-17.89	0	1	0	0	3336
ENST00000360256	F8	Coding	Click Me	1	-0.129	143	-17.8	0	1	0	0	1802
ENST00000394718	AKAP5	Coding	Click Me	1	-0.129	146	-15.62	1	0	0	0	4847
ENST00000328741	NXPH3	Coding	Click Me	1	-0.129	144	-12.75	0	1	0	0	4509
ENST00000261891	DAPK2	Coding	Click Me	1	-0.128	142	-28.54	0	0	1	0	1484
ENST00000306078	KCNG3	Coding	Click Me	1	-0.128	164	-25.12	0	1	0	0	1917
ENST00000377798	POLR1E	Coding	Click Me	1	-0.128	155	-24.4	0	1	0	0	2265
ENST00000419470	SFTPA1	Coding	Click Me	1	-0.128	149	-21.34	0	1	0	0	1342
ENST00000296137	FYCO1	Coding	Click Me	1	-0.128	140	-20.57	1	0	0	0	3867
ENST00000417807	DMAC2	Coding	Click Me	1	-0.128	154	-20.41	0	1	0	0	243
ENST00000453200	URGCP	Coding	Click Me	1	-0.128	146	-20.34	0	1	0	0	752
ENST00000259400	STX17	Coding	Click Me	1	-0.128	140	-18.1	0	1	0	0	6747
ENST00000230053	B3GAT2	Coding	Click Me	1	-0.128	151	-16.97	1	0	0	0	4984
ENST00000379958	SAMD9	Coding	Click Me	1	-0.128	150	-16.23	1	0	0	0	1815
ENST00000294485	DRAXIN	Coding	Click Me	1	-0.128	148	-15.94	0	1	0	0	6161
ENST00000369329	MAP3K7	Coding	Click Me	1	-0.128	144	-15.8	0	1	0	0	2928
ENST00000641972	OR8G1	Coding	Click Me	1	-0.128	140	-12.83	0	1	0	0	2958
ENCT00000163601	CATG00000028653.1	Coding	Click Me	1	-0.127	168	-26.07	0	1	0	0	1000
ENST00000367975	SDHC	Coding	Click Me	1	-0.127	149	-22.66	1	0	0	0	2312
ENST00000217109	CSTF1	Coding	Click Me	1	-0.127	151	-20.86	0	1	0	0	2658
ENST00000335624	VSIG10L	Coding	Click Me	1	-0.127	152	-19.22	0	1	0	0	1070
ENST00000155840	KCNQ1	Coding	Click Me	1	-0.127	147	-16.55	0	1	0	0	1107
ENST00000377047	GPC6	Coding	Click Me	1	-0.127	140	-13.78	1	0	0	0	4802
FTMT26200000162	CATG00000028494.1	Coding	Click Me	1	-0.126	153	-19.7	0	1	0	0	1000
ENST00000425534	EIF4E3	Coding	Click Me	1	-0.126	149	-19.05	0	1	0	0	9274
ENST00000306534	ROBO4	Coding	Click Me	1	-0.125	164	-25.2	0	1	0	0	1200
ENST00000340623	C2orf88	Coding	Click Me	1	-0.125	145	-20.04	0	1	0	0	3336
ENST00000447632	TTC39A	Coding	Click Me	1	-0.125	146	-16.58	0	1	0	0	899
ENST00000380060	NHS	Coding	Click Me	1	-0.125	140	-16.29	1	0	0	0	3530
ENST00000433688	C11orf95	Coding	Click Me	1	-0.125	142	-15.92	0	1	0	0	3526
ENST00000280258	PRSS23	Coding	Click Me	1	-0.125	140	-15.77	0	1	0	0	2438
NM_001306158	RABL2A	Coding	Click Me	1	-0.125	142	-13.65	0	1	0	0	1269
ENST00000521861	EIF3H	Coding	Click Me	1	-0.125	140	-13.57	1	0	0	0	2876
ENST00000308086	THAP2	Coding	Click Me	1	-0.125	140	-13.42	0	1	0	0	3540
ENST00000225174	PPIF	Coding	Click Me	1	-0.124	157	-23.59	0	1	0	0	1495
ENST00000276201	UPF3B	Coding	Click Me	1	-0.124	151	-20.47	0	1	0	0	1668
ENST00000377838	ZFAT	Coding	Click Me	1	-0.124	162	-19.41	0	1	0	0	690
ENST00000295887	CDS1	Coding	Click Me	1	-0.124	158	-19.36	0	1	0	0	2654
ENST00000324765	DIAPH2	Coding	Click Me	1	-0.124	146	-18.67	0	1	0	0	5680
ENST00000229340	RAB35	Coding	Click Me	1	-0.124	155	-17.41	1	0	0	0	2150
ENST00000393167	RABL2A	Coding	Click Me	1	-0.124	142	-13.65	0	1	0	0	1276
ENST00000354869	RABL2B	Coding	Click Me	1	-0.124	142	-13.65	0	1	0	0	1284
NM_001130920	RABL2B	Coding	Click Me	1	-0.124	142	-13.65	0	1	0	0	1284
ENST00000327791	YAF2	Coding	Click Me	1	-0.124	148	-13.62	0	1	0	0	3485
ENST00000284031	DDAH1	Coding	Click Me	1	-0.123	162	-30.76	0	1	0	0	2967
ENST00000359947	PTPRF	Coding	Click Me	1	-0.123	158	-24.49	0	1	0	0	1663
ENST00000367565	TEDDM1	Coding	Click Me	1	-0.123	147	-21.72	0	1	0	0	1547
ENST00000225519	SHPK	Coding	Click Me	1	-0.123	154	-20.33	0	1	0	0	2298
ENST00000334444	ABCC5	Coding	Click Me	1	-0.123	145	-19.2	1	0	0	0	1366
ENST00000244763	SSR1	Coding	Click Me	1	-0.123	140	-17.64	0	1	0	0	8721
ENST00000334220	DLST	Coding	Click Me	1	-0.123	140	-17.2	0	1	0	0	1417
ENST00000355557	ZNF140	Coding	Click Me	1	-0.123	147	-15.95	1	0	0	0	4576
ENST00000394685	CEMIP	Coding	Click Me	1	-0.122	142	-21.87	1	0	0	0	2852
ENST00000261427	UBE2K	Coding	Click Me	1	-0.122	150	-20.05	0	1	0	0	4358
ENST00000239461	PRRX1	Coding	Click Me	1	-0.122	150	-19.83	1	0	0	0	3233
ENST00000318507	CXCR2	Coding	Click Me	1	-0.122	151	-18.59	0	1	0	0	1369
ENST00000322313	WDR33	Coding	Click Me	1	-0.122	142	-16.03	0	1	0	0	5301
ENCT00000178863	CATG00000032578.1	Coding	Click Me	1	-0.122	146	-15.79	0	1	0	0	1000
ENST00000268058	PML	Coding	Click Me	1	-0.121	157	-27.69	0	1	0	0	1763
ENCT00000339653	CATG00000074839.1	Coding	Click Me	1	-0.121	158	-26.3	0	1	0	0	556
ENST00000380659	TLR7	Coding	Click Me	1	-0.121	147	-22.97	0	1	0	0	1722
ENST00000263382	ASF1B	Coding	Click Me	1	-0.121	153	-22.15	0	1	0	0	950
ENST00000396267	KRBA2	Coding	Click Me	1	-0.121	158	-19.67	0	1	0	0	2615
ENST00000282541	GPD1L	Coding	Click Me	1	-0.121	147	-19.59	1	0	0	0	2805
ENST00000408931	TBX20	Coding	Click Me	1	-0.121	148	-18.52	0	1	0	0	5262
ENST00000264552	UBE2S	Coding	Click Me	1	-0.121	145	-15.62	0	1	0	0	1692
ENST00000293860	POLR3K	Coding	Click Me	1	-0.121	143	-14.73	0	1	0	0	1023
ENST00000262525	ZNF629	Coding	Click Me	1	-0.12	163	-27.09	0	1	0	0	3269
ENST00000396308	VAMP1	Coding	Click Me	1	-0.12	156	-23.91	0	1	0	0	2232
ENST00000378661	OXER1	Coding	Click Me	1	-0.12	141	-20.45	0	1	0	0	409
ENST00000356321	ZNF770	Coding	Click Me	1	-0.12	146	-19.19	0	1	0	0	3742
ENST00000379959	IL2RA	Coding	Click Me	1	-0.12	146	-18.42	0	1	0	0	2183
ENST00000360280	VPS13A	Coding	Click Me	1	-0.12	161	-18.31	1	0	0	0	5535
ENST00000442832	ZNF587B	Coding	Click Me	1	-0.12	149	-18.08	0	1	0	0	1906
ENST00000372904	TTPAL	Coding	Click Me	1	-0.12	145	-16.78	0	1	0	0	5062
ENST00000392328	MFSD6	Coding	Click Me	1	-0.12	147	-15.07	0	1	0	0	5025
ENST00000375102	PLA2G2F	Coding	Click Me	1	-0.119	156	-26.56	0	1	0	0	1985
ENST00000611551	NATD1	Coding	Click Me	1	-0.119	141	-25.86	0	1	0	0	4443
ENST00000248114	GFER	Coding	Click Me	1	-0.119	147	-21.57	0	1	0	0	1721
ENST00000581977	IKBKE	Coding	Click Me	1	-0.119	153	-21.06	0	1	0	0	744
ENST00000438929	BDNF	Coding	Click Me	1	-0.119	157	-19.37	0	1	0	0	2928
ENST00000278756	APLP2	Coding	Click Me	1	-0.119	140	-19.34	0	1	0	0	1356
MICT00000382020	CATG00000114724.1	Coding	Click Me	1	-0.119	141	-19.04	0	1	0	0	1000
ENST00000389682	TSN	Coding	Click Me	1	-0.119	150	-19.01	0	1	0	0	2641
ENST00000380155	SYAP1	Coding	Click Me	1	-0.119	145	-18.68	0	1	0	0	6797
ENST00000261637	UTP20	Coding	Click Me	1	-0.119	147	-18.67	0	1	0	0	496
ENST00000186436	TMEM131	Coding	Click Me	1	-0.119	140	-18.04	0	0	1	0	761
ENST00000398468	NOTO	Coding	Click Me	1	-0.119	141	-15.81	0	1	0	0	1584
ENST00000313733	OSBPL2	Coding	Click Me	1	-0.118	146	-28.99	0	1	0	0	2326
ENST00000330212	ZDHHC23	Coding	Click Me	1	-0.118	146	-23.97	0	1	0	0	2249
ENST00000302824	STARD5	Coding	Click Me	1	-0.118	147	-21.13	1	0	0	0	4203
ENST00000258173	TMEM231	Coding	Click Me	1	-0.118	153	-19.8	0	1	0	0	3433
ENST00000311106	PCSK1	Coding	Click Me	1	-0.118	142	-19.77	0	1	0	0	2665
NM_001328686	APLP2	Coding	Click Me	1	-0.118	140	-19.34	0	1	0	0	1363
ENST00000263574	APLP2	Coding	Click Me	1	-0.118	140	-19.34	0	1	0	0	1363
ENST00000484457	FBXL2	Coding	Click Me	1	-0.118	144	-19.05	0	1	0	0	2484
ENST00000239243	MSX2	Coding	Click Me	1	-0.118	152	-18.06	0	1	0	0	4115
ENST00000397412	CRAMP1	Coding	Click Me	1	-0.118	140	-17.51	0	1	0	0	3863
ENST00000376957	SRM	Coding	Click Me	1	-0.118	140	-14.83	0	1	0	0	2415
FTMT24200002793	CATG00000005569.1	Coding	Click Me	1	-0.118	140	-14.62	0	1	0	0	1000
ENST00000389912	COX16	Coding	Click Me	1	-0.118	140	-12.4	0	1	0	0	1252
ENST00000301671	GHDC	Coding	Click Me	1	-0.117	143	-21.82	0	1	0	0	616
ENST00000264935	CEP72	Coding	Click Me	1	-0.117	145	-21.51	0	1	0	0	3926
ENST00000393313	ZNF800	Coding	Click Me	1	-0.117	159	-20.81	0	1	0	0	1774
ENST00000236925	CAMSAP2	Coding	Click Me	1	-0.117	149	-17.79	0	1	0	0	2642
ENST00000378078	RGP1	Coding	Click Me	1	-0.116	161	-26.26	0	1	0	0	5701
ENST00000216160	TAB1	Coding	Click Me	1	-0.116	161	-25.28	1	0	0	0	5072
ENST00000308127	SSH3	Coding	Click Me	1	-0.116	152	-19.83	0	1	0	0	713
ENST00000292566	ALKBH4	Coding	Click Me	1	-0.116	145	-19.74	0	1	0	0	1174
ENST00000360731	CLIC6	Coding	Click Me	1	-0.115	169	-28.71	0	1	0	0	1745
ENST00000231656	CDX1	Coding	Click Me	1	-0.115	149	-28.56	0	1	0	0	878
HBMT00000597373	CATG00000031212.1	Coding	Click Me	1	-0.115	151	-25.08	1	0	0	0	1000
ENST00000455833	IFFO2	Coding	Click Me	1	-0.115	149	-23.81	0	1	0	0	4281
ENST00000467789	SSR3	Coding	Click Me	1	-0.115	146	-22.94	0	1	0	0	382
ENST00000446231	SMG1	Coding	Click Me	1	-0.115	144	-21.22	0	1	0	0	4729
ENST00000368648	EBF3	Coding	Click Me	1	-0.115	145	-21.1	0	1	0	0	2697
ENST00000358220	WDR37	Coding	Click Me	1	-0.115	140	-21.04	0	0	1	0	8068
ENST00000369838	SH3BGRL2	Coding	Click Me	1	-0.115	151	-18.7	0	1	0	0	4854
ENST00000354858	AK2	Coding	Click Me	1	-0.115	147	-16.94	1	0	0	0	1956
ENST00000456874	DTHD1	Coding	Click Me	1	-0.115	140	-16.52	0	1	0	0	3702
ENST00000380130	N4BP2L1	Coding	Click Me	1	-0.115	150	-15.74	0	1	0	0	2219
ENST00000263073	SMG6	Coding	Click Me	1	-0.115	142	-13.17	0	1	0	0	1649
ENST00000393119	MKS1	Coding	Click Me	1	-0.114	159	-31	0	1	0	0	643
ENST00000239587	TTLL2	Coding	Click Me	1	-0.114	164	-29.28	0	1	0	0	1010
ENST00000258385	CHRND	Coding	Click Me	1	-0.114	145	-24.37	0	1	0	0	1353
ENST00000336119	NLRP3	Coding	Click Me	1	-0.114	151	-21.93	0	1	0	0	313
ENST00000378616	XK	Coding	Click Me	1	-0.114	156	-21.46	0	1	0	0	3668
ENST00000612501	PPP1R9B	Coding	Click Me	1	-0.114	151	-20.66	0	1	0	0	1596
ENST00000372525	C1orf50	Coding	Click Me	1	-0.114	141	-20.13	0	1	0	0	4093
ENST00000401592	SUN1	Coding	Click Me	1	-0.114	148	-19.82	0	1	0	0	1571
ENST00000328923	SHMT2	Coding	Click Me	1	-0.114	153	-17	0	1	0	0	574
ENST00000366621	KCNK1	Coding	Click Me	1	-0.114	140	-15.27	0	1	0	0	5132
ENST00000446197	DCAF11	Coding	Click Me	1	-0.113	159	-23.44	0	1	0	0	1939
ENST00000321407	GCC1	Coding	Click Me	1	-0.113	155	-22.42	0	1	0	0	2969
ENST00000323040	GPR4	Coding	Click Me	1	-0.113	150	-20.7	0	1	0	0	1014
ENST00000323777	HSF5	Coding	Click Me	1	-0.113	152	-18.74	0	1	0	0	2193
ENST00000374412	MDH1B	Coding	Click Me	1	-0.113	142	-18.71	0	0	1	0	720
ENST00000360409	NRP2	Coding	Click Me	1	-0.113	141	-18.28	0	1	0	0	3075
ENST00000462107	TFR2	Coding	Click Me	1	-0.113	153	-18.17	0	1	0	0	437
ENST00000025301	AKAP11	Coding	Click Me	1	-0.113	140	-16.63	1	0	0	0	4039
ENST00000360351	MAP2	Coding	Click Me	1	-0.113	151	-16.24	0	1	0	0	3721
ENST00000306875	COG8	Coding	Click Me	1	-0.113	141	-15.95	0	1	0	0	4594
ENST00000304301	NUDT16L1	Coding	Click Me	1	-0.112	149	-22.63	0	1	0	0	683
ENST00000341068	ANAPC1	Coding	Click Me	1	-0.112	141	-20.03	0	1	0	0	1654
ENST00000409134	ALDH7A1	Coding	Click Me	1	-0.112	154	-19.91	0	1	0	0	3534
ENST00000296632	STARD4	Coding	Click Me	1	-0.112	140	-19.77	0	1	0	0	4608
ENST00000361085	ZNF37A	Coding	Click Me	1	-0.112	144	-17.95	0	1	0	0	6707
ENST00000238714	PAPOLG	Coding	Click Me	1	-0.112	148	-16.25	0	1	0	0	4929
ENST00000396193	PDE1C	Coding	Click Me	1	-0.112	143	-16.18	1	0	0	0	2206
ENST00000259455	GABBR2	Coding	Click Me	1	-0.112	148	-15.36	0	1	0	0	2502
ENST00000355790	LRRC20	Coding	Click Me	1	-0.111	140	-31.05	0	1	0	0	2384
ENST00000298355	TRIM9	Coding	Click Me	1	-0.111	156	-26.59	1	0	0	0	2029
ENST00000256447	CD180	Coding	Click Me	1	-0.111	155	-21.78	1	0	0	0	3787
ENCT00000288744	CATG00000060074.1	Coding	Click Me	1	-0.111	149	-20.92	0	1	0	0	1000
ENST00000262741	PIK3R3	Coding	Click Me	1	-0.111	146	-18.68	1	0	0	0	3533
MICT00000316558	CATG00000087054.1	Coding	Click Me	1	-0.111	143	-17.5	0	1	0	0	1000
ENST00000258229	PCNX2	Coding	Click Me	1	-0.111	153	-17.34	1	0	0	0	4145
ENST00000334651	DHRSX	Coding	Click Me	1	-0.111	144	-17.27	0	1	0	0	1525
ENST00000375377	JCAD	Coding	Click Me	1	-0.111	143	-16.42	0	1	0	0	5083
ENST00000230340	BYSL	Coding	Click Me	1	-0.111	140	-13.15	0	1	0	0	2612
ENST00000259371	DAB2IP	Coding	Click Me	1	-0.11	156	-24.4	1	0	0	0	1985
ENST00000334258	SYNE3	Coding	Click Me	1	-0.11	140	-18.63	0	1	0	0	2940
ENST00000224950	STN1	Coding	Click Me	1	-0.11	152	-17.98	0	1	0	0	5846
ENST00000340650	NHLRC1	Coding	Click Me	1	-0.11	140	-16.92	0	1	0	0	932
ENST00000393640	ST3GAL2	Coding	Click Me	1	-0.11	140	-16.42	0	1	0	0	5711
ENST00000374762	NIPSNAP3B	Coding	Click Me	1	-0.11	141	-16.29	0	1	0	0	937
ENST00000265113	SLC1A3	Coding	Click Me	1	-0.109	163	-30.09	0	1	0	0	2065
ENST00000304874	ASL	Coding	Click Me	1	-0.109	149	-22.26	0	1	0	0	646
ENST00000617275	PLEKHA2	Coding	Click Me	1	-0.109	143	-22.02	0	1	0	0	4126
ENST00000262519	SETD1A	Coding	Click Me	1	-0.109	146	-21.67	0	1	0	0	1093
ENST00000360141	CD300A	Coding	Click Me	1	-0.109	159	-20.77	0	1	0	0	672
ENST00000371785	MRPS2	Coding	Click Me	1	-0.109	149	-19.91	0	1	0	0	582
ENST00000483722	TREML2	Coding	Click Me	1	-0.109	140	-19.47	0	1	0	0	3224
ENST00000309446	KLF7	Coding	Click Me	1	-0.109	140	-18.74	0	1	0	0	7076
ENST00000322989	RPS15A	Coding	Click Me	1	-0.109	158	-17.84	0	1	0	0	1714
ENST00000366933	SPATA17	Coding	Click Me	1	-0.109	143	-17.5	0	1	0	0	4677
ENST00000382564	DNAJC19	Coding	Click Me	1	-0.109	145	-17.15	0	1	0	0	1210
ENST00000395824	ZNF287	Coding	Click Me	1	-0.109	147	-12.37	0	1	0	0	1933
ENST00000264645	CASC3	Coding	Click Me	1	-0.108	155	-27.04	0	1	0	0	1778
ENST00000323675	SPEM1	Coding	Click Me	1	-0.108	156	-23.97	0	1	0	0	2622
ENST00000389301	FANCA	Coding	Click Me	1	-0.108	143	-22.86	1	0	0	0	3234
ENST00000601871	AC104841.2	Coding	Click Me	1	-0.108	145	-22.46	0	1	0	0	1047
ENST00000273395	BOC	Coding	Click Me	1	-0.108	150	-21.19	0	1	0	0	589
ENST00000377263	CTNNBIP1	Coding	Click Me	1	-0.108	145	-21.16	0	1	0	0	2448
ENST00000301633	BIRC5	Coding	Click Me	1	-0.108	150	-20.02	0	1	0	0	2082
ENST00000369709	RAP1A	Coding	Click Me	1	-0.108	148	-19.68	0	1	0	0	4294
ENST00000249647	SNAP23	Coding	Click Me	1	-0.108	152	-18.06	0	1	0	0	1605
ENST00000355209	POLR3H	Coding	Click Me	1	-0.108	147	-17.08	0	1	0	0	3457
ENST00000244869	EREG	Coding	Click Me	1	-0.108	140	-16.66	0	1	0	0	3952
ENST00000258145	GNS	Coding	Click Me	1	-0.108	151	-16.56	0	1	0	0	3292
ENST00000371108	ALG6	Coding	Click Me	1	-0.108	147	-15.79	1	0	0	0	2842
ENST00000287461	ZNF689	Coding	Click Me	1	-0.108	142	-14.76	0	1	0	0	1706
ENST00000521776	UTP14C	Coding	Click Me	1	-0.108	142	-13.82	0	1	0	0	4236
ENST00000613385	C18orf32	Coding	Click Me	1	-0.107	155	-23.72	0	1	0	0	5095
ENST00000252711	NDUFA10	Coding	Click Me	1	-0.107	152	-23.69	0	1	0	0	3752
ENST00000247182	SIX1	Coding	Click Me	1	-0.107	142	-23.45	0	1	0	0	2868
ENST00000332231	AP2A2	Coding	Click Me	1	-0.107	141	-23.16	0	1	0	0	1620
ENST00000318066	UBE2N	Coding	Click Me	1	-0.107	147	-18.96	0	1	0	0	4347
ENST00000253699	ZFYVE20	Coding	Click Me	1	-0.107	145	-18.94	0	1	0	0	3709
ENST00000316316	MCM9	Coding	Click Me	1	-0.107	156	-15.65	1	0	0	0	3741
ENST00000338825	EIF4EBP1	Coding	Click Me	1	-0.106	159	-26.75	0	1	0	0	3857
ENST00000216252	PHF5A	Coding	Click Me	1	-0.106	143	-25.27	0	1	0	0	2666
ENST00000358056	GMFB	Coding	Click Me	1	-0.106	168	-24.52	0	1	0	0	3610
ENST00000226574	NFKB1	Coding	Click Me	1	-0.106	155	-24.02	0	1	0	0	708
ENST00000246554	COX6B1	Coding	Click Me	1	-0.106	150	-23.31	0	1	0	0	4241
ENST00000341928	EPB41L3	Coding	Click Me	1	-0.106	157	-22.77	0	1	0	0	1356
ENST00000371265	BSND	Coding	Click Me	1	-0.106	163	-21.43	0	1	0	0	8553
ENST00000329517	GNB1L	Coding	Click Me	1	-0.106	146	-17.39	0	1	0	0	5485
ENST00000298375	AKR1E2	Coding	Click Me	1	-0.105	173	-29.82	0	1	0	0	532
ENST00000323669	DDHD1	Coding	Click Me	1	-0.105	171	-27.72	0	1	0	0	10028
ENST00000262178	VIPR2	Coding	Click Me	1	-0.105	150	-26.05	1	0	0	0	2441
ENST00000380913	SHROOM2	Coding	Click Me	1	-0.105	148	-24.1	0	1	0	0	2607
ENST00000596143	ZNF714	Coding	Click Me	1	-0.105	151	-22.59	1	0	0	0	6748
ENST00000500968	USP51	Coding	Click Me	1	-0.105	142	-18.19	0	1	0	0	2188
ENST00000644371	ABHD5	Coding	Click Me	1	-0.105	146	-15.95	1	0	0	0	4193
ENST00000292579	ZNF250	Coding	Click Me	1	-0.105	150	-13.68	0	1	0	0	4564
ENST00000377199	TRIM27	Coding	Click Me	1	-0.104	141	-28.97	0	1	0	0	2771
ENST00000265729	SRI	Coding	Click Me	1	-0.104	156	-25.12	0	1	0	0	5365
ENST00000345617	HDAC4	Coding	Click Me	1	-0.104	140	-21.51	0	1	0	0	4929
ENST00000420696	PBX1	Coding	Click Me	1	-0.104	154	-21.34	0	1	0	0	5155
ENST00000497933	LRRC55	Coding	Click Me	1	-0.104	144	-21.16	0	1	0	0	4237
ENST00000370597	CRTAC1	Coding	Click Me	1	-0.104	148	-20.31	0	1	0	0	548
ENST00000641930	OR51I2	Coding	Click Me	1	-0.104	141	-18.44	0	0	1	0	2091
ENST00000507166	AC058822.1	Coding	Click Me	1	-0.104	142	-16.31	0	1	0	0	2975
ENST00000536534	PLD5	Coding	Click Me	1	-0.104	140	-13.21	0	1	0	0	6868
ENST00000330137	SKA2	Coding	Click Me	1	-0.104	145	-11.89	0	1	0	0	2421
ENST00000307677	BCL2L1	Coding	Click Me	1	-0.103	173	-27.87	0	1	0	0	1497
ENST00000292246	ANO10	Coding	Click Me	1	-0.103	168	-25.09	0	1	0	0	1459
ENST00000246657	CCR7	Coding	Click Me	1	-0.103	156	-22.21	1	0	0	0	4024
HBMT00000697170	CATG00000038359.1	Coding	Click Me	1	-0.103	142	-21.25	0	1	0	0	1000
ENST00000417640	NECAB1	Coding	Click Me	1	-0.103	143	-18.79	0	1	0	0	3896
ENST00000258106	EMX1	Coding	Click Me	1	-0.103	140	-17.43	0	1	0	0	2737
ENST00000443980	NECAP2	Coding	Click Me	1	-0.103	143	-15.08	0	1	0	0	2293
ENST00000449131	BEST1	Coding	Click Me	1	-0.102	158	-25.7	0	1	0	0	2366
ENST00000312371	AMZ1	Coding	Click Me	1	-0.102	149	-25.56	0	1	0	0	3651
ENST00000303538	PDS5A	Coding	Click Me	1	-0.102	176	-24.65	0	1	0	0	2694
ENST00000338560	TRPV2	Coding	Click Me	1	-0.102	143	-20.5	0	1	0	0	5180
ENST00000290705	MT1A	Coding	Click Me	1	-0.102	154	-19.83	0	1	0	0	4989
ENST00000296292	RFT1	Coding	Click Me	1	-0.102	151	-19.05	0	1	0	0	3420
ENST00000377918	PCDH17	Coding	Click Me	1	-0.102	157	-18.16	0	1	0	0	7034
ENST00000336125	ARL17A	Coding	Click Me	1	-0.102	142	-18.06	0	1	0	0	4600
ENST00000522781	INSYN2	Coding	Click Me	1	-0.102	144	-17.43	0	1	0	0	2411
ENST00000399788	KDM5A	Coding	Click Me	1	-0.102	146	-16.71	0	1	0	0	11643
ENST00000395395	ZNF169	Coding	Click Me	1	-0.102	149	-14.39	0	1	0	0	2613
ENST00000597252	ZNF836	Coding	Click Me	1	-0.102	145	-13.73	0	1	0	0	1014
ENST00000334568	TAC4	Coding	Click Me	1	-0.101	146	-25.57	0	1	0	0	333
ENST00000315489	ODF3L2	Coding	Click Me	1	-0.101	150	-24.39	0	1	0	0	498
ENST00000217407	LBP	Coding	Click Me	1	-0.101	140	-23.64	0	1	0	0	846
ENST00000315033	GPR88	Coding	Click Me	1	-0.101	152	-22.95	0	1	0	0	1906
ENST00000382762	BET1L	Coding	Click Me	1	-0.101	154	-22.31	0	1	0	0	4335
ENST00000325795	ORMDL1	Coding	Click Me	1	-0.101	153	-21.58	0	1	0	0	1443
ENST00000371980	LURAP1	Coding	Click Me	1	-0.101	145	-21.49	0	1	0	0	2386
ENST00000613538	LEPROT	Coding	Click Me	1	-0.101	158	-20.64	1	0	0	0	4088
ENST00000264932	SDHA	Coding	Click Me	1	-0.101	144	-18.33	0	1	0	0	1269
ENST00000256151	CCDC59	Coding	Click Me	1	-0.101	142	-17.59	0	1	0	0	3485
ENST00000529694	KCNJ5	Coding	Click Me	1	-0.101	146	-17.09	0	1	0	0	4430
ENST00000372114	TP53RK	Coding	Click Me	1	-0.101	148	-16.04	0	1	0	0	2388
ENST00000343805	SP140	Coding	Click Me	1	-0.101	145	-15.49	0	1	0	0	386
ENST00000297029	SCIN	Coding	Click Me	1	-0.101	141	-14.09	0	1	0	0	5378
ENCT00000247594	CATG00000049961.1	Coding	Click Me	1	-0.1	153	-23.28	0	1	0	0	1000
ENST00000402034	SEC14L6	Coding	Click Me	1	-0.1	149	-22.34	0	1	0	0	2216
ENST00000341319	KLHL6	Coding	Click Me	1	-0.1	141	-21.22	0	1	0	0	4396
ENST00000312465	FGF5	Coding	Click Me	1	-0.1	152	-20.4	1	0	0	0	4345
ENST00000287139	NODAL	Coding	Click Me	1	-0.1	141	-19.22	0	1	0	0	1000
ENST00000371438	RUNX2	Coding	Click Me	1	-0.1	154	-19.1	0	1	0	0	3774
ENST00000340487	ZSCAN16	Coding	Click Me	1	-0.1	151	-18.92	0	1	0	0	3943
ENST00000244496	RRP36	Coding	Click Me	1	-0.1	143	-18.27	0	1	0	0	5117
ENST00000641528	OR52K1	Coding	Click Me	1	-0.1	149	-17.66	0	1	0	0	3652
ENST00000335281	GNG2	Coding	Click Me	1	-0.1	141	-16.14	0	1	0	0	3107
ENST00000382051	SLC34A2	Coding	Click Me	1	-0.1	145	-15.09	0	1	0	0	1999

## Sheet: tRF-55-76-Arg-ACG-1-M2
Seqname	GeneSymbol	Type	Diagrams	Total	Context+	Structure	Energy	8mer-1a	7mer-m8	7mer-1a	Imperfect	UTR Length
HBMT00000586443	CATG00000030411.1	Coding	Click Me	3	-0.932	431	-58.26	1	2	0	0	1000
ENST00000308963	C11orf86	Coding	Click Me	2	-0.81	314	-54.14	1	1	0	0	757
ENCT00000097608	CATG00000010941.1	Coding	Click Me	3	-0.802	423	-57.52	1	2	0	0	1000
HBMT00000714401	CATG00000039609.1	Coding	Click Me	3	-0.736	449	-71.82	0	3	0	0	1000
MICT00000154307	CATG00000032416.1	Coding	Click Me	3	-0.718	440	-63.22	0	3	0	0	1000
MICT00000131560	CATG00000027173.1	Coding	Click Me	2	-0.702	293	-41.33	1	1	0	0	1000
FTMT24400002854	CATG00000002519.1	Coding	Click Me	3	-0.66	457	-74.12	0	3	0	0	1000
FTMT26800004717	CATG00000032379.1	Coding	Click Me	2	-0.659	287	-38.84	1	1	0	0	1000
ENCT00000298222	CATG00000063098.1	Coding	Click Me	2	-0.647	302	-47.56	1	1	0	0	1000
ENCT00000161593	CATG00000028260.1	Coding	Click Me	2	-0.637	318	-51.79	1	1	0	0	1000
HBMT00000303718	CATG00000008616.1	Coding	Click Me	2	-0.591	302	-49.06	1	1	0	0	362
HBMT00001466950	CATG00000106171.1	Coding	Click Me	2	-0.573	308	-51.03	1	1	0	0	1000
ENST00000352689	MKLN1	Coding	Click Me	1	-0.573	150	-23.23	1	0	0	0	8911
HBMT00000770827	CATG00000043658.1	Coding	Click Me	1	-0.56	140	-19.08	1	0	0	0	1000
ENST00000263956	GTF3C3	Coding	Click Me	1	-0.542	175	-33.36	1	0	0	0	1531
HBMT00000696289	CATG00000038319.1	Coding	Click Me	2	-0.54	303	-50.8	1	1	0	0	1000
ENST00000263663	TAF1B	Coding	Click Me	1	-0.536	151	-25.99	1	0	0	0	4483
HBMT00000553098	CATG00000028352.1	Coding	Click Me	2	-0.532	304	-54.47	1	1	0	0	1000
ENST00000369215	PRDM13	Coding	Click Me	1	-0.516	163	-35.99	1	0	0	0	905
FTMT24800002725	CATG00000009021.1	Coding	Click Me	1	-0.516	154	-27.38	1	0	0	0	947
ENST00000373826	RAB42	Coding	Click Me	1	-0.512	141	-18.76	1	0	0	0	2349
MICT00000198512	CATG00000044530.1	Coding	Click Me	1	-0.511	144	-20.39	1	0	0	0	1000
ENST00000422611	SLC12A4	Coding	Click Me	1	-0.509	154	-24.33	1	0	0	0	1380
ENST00000357485	ARID5A	Coding	Click Me	1	-0.508	142	-19.46	1	0	0	0	325
ENST00000641069	OR2T29	Coding	Click Me	1	-0.504	145	-19.66	1	0	0	0	1632
ENST00000261965	TUBGCP3	Coding	Click Me	1	-0.503	143	-22.48	1	0	0	0	989
ENCT00000045141	CATG00000112585.1	Coding	Click Me	2	-0.501	302	-43.47	0	2	0	0	1000
ENST00000381781	ARRDC5	Coding	Click Me	1	-0.501	152	-28.8	1	0	0	0	609
FTMT27400000438	CATG00000040194.1	Coding	Click Me	1	-0.497	155	-22.45	1	0	0	0	1000
ENST00000250916	KLF16	Coding	Click Me	2	-0.49	320	-49.35	0	2	0	0	2060
ENST00000344293	TAF3	Coding	Click Me	1	-0.486	143	-20.65	1	0	0	0	1876
ENCT00000379537	CATG00000086563.1	Coding	Click Me	1	-0.484	147	-22.45	1	0	0	0	1000
FTMT20400001740	CATG00000117842.1	Coding	Click Me	2	-0.483	283	-37.23	0	2	0	0	1000
ENST00000301258	PSCA	Coding	Click Me	1	-0.483	153	-25.76	1	0	0	0	595
ENST00000321612	GLDC	Coding	Click Me	1	-0.479	151	-25.55	1	0	0	0	553
ENST00000616199	PCGF2	Coding	Click Me	1	-0.479	162	-30.87	1	0	0	0	1325
ENCT00000468643	CATG00000111654.1	Coding	Click Me	1	-0.475	166	-28.32	1	0	0	0	1000
ENST00000451402	PPP6C	Coding	Click Me	1	-0.475	143	-19.73	1	0	0	0	3099
ENCT00000202062	CATG00000038597.1	Coding	Click Me	2	-0.473	287	-40.89	0	2	0	0	1000
ENCT00000203174	CATG00000038838.1	Coding	Click Me	2	-0.472	291	-39.99	0	2	0	0	1000
HBMT00000767258	CATG00000042868.1	Coding	Click Me	1	-0.47	164	-33.41	1	0	0	0	1000
ENCT00000073980	CATG00000004584.1	Coding	Click Me	1	-0.469	162	-31.72	1	0	0	0	1000
MICT00000004978	CATG00000044596.1	Coding	Click Me	2	-0.466	288	-44.7	0	2	0	0	1000
ENCT00000050501	CATG00000116546.1	Coding	Click Me	2	-0.465	291	-39.69	0	2	0	0	1000
ENST00000309285	XCR1	Coding	Click Me	1	-0.465	147	-19.63	1	0	0	0	3922
MICT00000138321	CATG00000028303.1	Coding	Click Me	1	-0.464	162	-28.19	1	0	0	0	1000
HBMT00000220982	CATG00000002617.1	Coding	Click Me	2	-0.46	291	-60.76	0	2	0	0	1000
ENCT00000201342	CATG00000038422.1	Coding	Click Me	1	-0.459	145	-20.19	1	0	0	0	1000
HBMT00000799417	CATG00000047855.1	Coding	Click Me	1	-0.457	151	-27.48	1	0	0	0	1000
HBMT00000661133	CATG00000035374.1	Coding	Click Me	1	-0.456	153	-22.56	1	0	0	0	1000
FTMT27500008766	CATG00000039479.1	Coding	Click Me	1	-0.454	149	-26.56	1	0	0	0	1000
FTMT27000001171	CATG00000036987.1	Coding	Click Me	1	-0.453	154	-23.58	1	0	0	0	1000
ENST00000420886	SBNO1	Coding	Click Me	1	-0.451	154	-23.23	1	0	0	0	6799
ENST00000182527	TRAM2	Coding	Click Me	2	-0.451	288	-48.89	1	1	0	0	5795
ENST00000392627	GPRC5C	Coding	Click Me	1	-0.446	140	-18.88	1	0	0	0	401
ENST00000355619	FBXL3	Coding	Click Me	1	-0.446	145	-22.16	1	0	0	0	5051
MICT00000190665	CATG00000043116.1	Coding	Click Me	1	-0.446	144	-24.13	1	0	0	0	1000
ENST00000292377	GPC2	Coding	Click Me	1	-0.446	158	-30.65	1	0	0	0	624
MICT00000235682	CATG00000057988.1	Coding	Click Me	1	-0.445	146	-26.5	1	0	0	0	1000
HBMT00001404603	CATG00000101346.1	Coding	Click Me	2	-0.442	282	-41.12	0	2	0	0	1000
MICT00000170306	CATG00000038779.1	Coding	Click Me	1	-0.441	153	-27.5	1	0	0	0	1000
HBMT00000779596	CATG00000045266.1	Coding	Click Me	1	-0.44	154	-24.15	1	0	0	0	687
ENST00000306422	OTP	Coding	Click Me	1	-0.44	147	-24.86	1	0	0	0	1559
ENST00000373075	MEAF6	Coding	Click Me	1	-0.437	152	-26.72	1	0	0	0	4139
ENCT00000087026	CATG00000007720.1	Coding	Click Me	1	-0.434	146	-23.86	1	0	0	0	1000
HBMT00001347626	CATG00000097078.1	Coding	Click Me	1	-0.432	169	-31.78	1	0	0	0	1000
HBMT00000431975	CATG00000019407.1	Coding	Click Me	1	-0.431	156	-27.88	1	0	0	0	1000
FTMT27900007933	CATG00000052390.1	Coding	Click Me	2	-0.43	291	-44.17	0	2	0	0	1000
ENCT00000271921	CATG00000056197.1	Coding	Click Me	1	-0.429	146	-26.29	1	0	0	0	1000
ENST00000264187	NID1	Coding	Click Me	1	-0.428	145	-24.82	1	0	0	0	2037
ENST00000272433	SFXN5	Coding	Click Me	1	-0.426	166	-31.23	1	0	0	0	2986
ENCT00000263504	CATG00000053948.1	Coding	Click Me	2	-0.425	294	-40.08	0	2	0	0	1000
ENCT00000471281	CATG00000112302.1	Coding	Click Me	1	-0.424	141	-20.57	1	0	0	0	1000
MICT00000041036	CATG00000114024.1	Coding	Click Me	1	-0.424	145	-20.97	1	0	0	0	1000
ENST00000310123	LGI4	Coding	Click Me	1	-0.423	149	-26.26	1	0	0	0	687
MICT00000370207	CATG00000107423.1	Coding	Click Me	2	-0.421	325	-55.76	0	2	0	0	1000
ENST00000372748	COL9A2	Coding	Click Me	1	-0.42	146	-26.75	1	0	0	0	5246
HBMT00001475324	CATG00000107270.1	Coding	Click Me	2	-0.419	312	-56.25	0	2	0	0	1000
ENST00000428304	ABHD4	Coding	Click Me	1	-0.418	149	-19.98	1	0	0	0	2176
ENCT00000200728	CATG00000038258.1	Coding	Click Me	2	-0.417	299	-41.95	0	2	0	0	1000
ENST00000379984	RS1	Coding	Click Me	1	-0.414	152	-25.93	1	0	0	0	2316
MICT00000138345	CATG00000028306.1	Coding	Click Me	2	-0.412	312	-54.57	0	2	0	0	1000
ENST00000393370	PTPA	Coding	Click Me	1	-0.41	151	-22.8	1	0	0	0	1482
HBMT00001460774	CATG00000105296.1	Coding	Click Me	2	-0.41	294	-41.77	0	2	0	0	1000
MICT00000232033	CATG00000057419.1	Coding	Click Me	2	-0.409	299	-54.33	0	2	0	0	1000
ENST00000297107	GALNT10	Coding	Click Me	2	-0.409	296	-45.29	1	1	0	0	4012
FTMT22000000086	CATG00000074973.1	Coding	Click Me	2	-0.409	301	-38.83	0	2	0	0	1000
ENCT00000063207	CATG00000001283.1	Coding	Click Me	2	-0.407	294	-42.9	0	2	0	0	1000
FTMT22400002919	CATG00000083517.1	Coding	Click Me	2	-0.407	299	-49.73	0	2	0	0	1000
FTMT28000003392	CATG00000054011.1	Coding	Click Me	1	-0.406	148	-26.3	1	0	0	0	900
ENCT00000276259	CATG00000057053.1	Coding	Click Me	1	-0.406	150	-24.08	1	0	0	0	1000
ENST00000334049	GNAL	Coding	Click Me	1	-0.404	151	-21.92	1	0	0	0	4550
HBMT00000541937	CATG00000027114.1	Coding	Click Me	2	-0.401	295	-43.01	0	2	0	0	962
ENCT00000278910	CATG00000057774.1	Coding	Click Me	2	-0.4	282	-35.72	0	2	0	0	1000
ENCT00000204295	CATG00000039101.1	Coding	Click Me	1	-0.4	148	-25.69	1	0	0	0	1000
MICT00000053524	CATG00000001397.1	Coding	Click Me	1	-0.398	145	-24.9	1	0	0	0	1000
ENCT00000345803	CATG00000076265.1	Coding	Click Me	1	-0.396	154	-30.99	1	0	0	0	1000
MICT00000242983	CATG00000060137.1	Coding	Click Me	1	-0.394	148	-22.59	1	0	0	0	1000
MICT00000157129	CATG00000032685.1	Coding	Click Me	1	-0.389	161	-31.31	1	0	0	0	1000
ENST00000409382	ST6GAL2	Coding	Click Me	1	-0.381	161	-25.85	0	1	0	0	5074
ENCT00000012768	CATG00000020670.1	Coding	Click Me	2	-0.38	308	-54.04	0	2	0	0	1000
ENCT00000051675	CATG00000116961.1	Coding	Click Me	1	-0.379	151	-32.9	1	0	0	0	1000
ENST00000367615	NPHS2	Coding	Click Me	1	-0.378	147	-19.84	0	1	0	0	634
ENST00000316534	NPHP1	Coding	Click Me	1	-0.377	141	-23.25	1	0	0	0	1480
ENST00000556143	ZFYVE1	Coding	Click Me	1	-0.376	153	-24.9	1	0	0	0	1430
ENST00000221922	CCDC9	Coding	Click Me	1	-0.372	141	-20.97	1	0	0	0	2155
ENST00000443739	FAM131B	Coding	Click Me	1	-0.369	152	-28.35	1	0	0	0	3150
ENCT00000452035	CATG00000107414.1	Coding	Click Me	1	-0.368	144	-24.85	1	0	0	0	1000
ENST00000592540	SPC24	Coding	Click Me	1	-0.367	155	-26.46	1	0	0	0	1691
FTMT21200002522	CATG00000060036.1	Coding	Click Me	2	-0.364	286	-44.14	0	2	0	0	1000
ENST00000392693	CDON	Coding	Click Me	2	-0.364	295	-46.93	0	2	0	0	5146
FTMT24000002144	CATG00000111535.1	Coding	Click Me	1	-0.359	145	-19.63	0	1	0	0	1000
ENST00000269346	TTYH2	Coding	Click Me	1	-0.358	162	-29.02	1	0	0	0	1809
ENST00000371410	NKAP	Coding	Click Me	1	-0.356	157	-27.25	1	0	0	0	4549
ENST00000375885	CSNK2B	Coding	Click Me	1	-0.351	145	-17.95	0	1	0	0	144
ENST00000375882	CSNK2B	Coding	Click Me	1	-0.351	145	-17.95	0	1	0	0	144
ENST00000350221	FSIP1	Coding	Click Me	1	-0.351	142	-15.87	0	1	0	0	849
ENST00000397843	ARHGEF12	Coding	Click Me	1	-0.35	148	-21.72	1	0	0	0	4859
MICT00000212744	CATG00000054083.1	Coding	Click Me	1	-0.347	142	-19.99	0	1	0	0	1000
MICT00000008117	CATG00000114289.1	Coding	Click Me	1	-0.344	149	-25.56	1	0	0	0	1000
ENST00000394900	TKFC	Coding	Click Me	1	-0.341	154	-28.16	1	0	0	0	2739
ENST00000373069	SLC25A25	Coding	Click Me	1	-0.335	142	-17.42	0	1	0	0	1814
ENST00000308418	RNASEH2C	Coding	Click Me	1	-0.326	153	-22.24	1	0	0	0	2110
ENST00000303204	PRELID1	Coding	Click Me	1	-0.321	158	-30.98	0	1	0	0	443
HBMT00000535438	CATG00000026624.1	Coding	Click Me	1	-0.314	156	-20.94	0	1	0	0	1000
ENST00000607778	GTF2H5	Coding	Click Me	1	-0.314	158	-28	1	0	0	0	7187
ENST00000324817	MED14	Coding	Click Me	1	-0.314	151	-24.58	1	0	0	0	3500
ENST00000305107	UGT2B4	Coding	Click Me	1	-0.308	160	-27.23	1	0	0	0	5070
ENST00000171887	TNS1	Coding	Click Me	2	-0.306	293	-44.55	0	2	0	0	4670
ENST00000259239	IMP4	Coding	Click Me	1	-0.305	161	-27.9	0	1	0	0	4596
ENST00000316401	SIGLECL1	Coding	Click Me	1	-0.304	147	-20.42	0	1	0	0	733
HBMT00001230104	CATG00000083777.1	Coding	Click Me	2	-0.304	285	-49.69	0	2	0	0	1000
ENST00000253458	GSE1	Coding	Click Me	1	-0.304	150	-20.69	1	0	0	0	3667
ENST00000372146	GTF3C4	Coding	Click Me	1	-0.302	147	-19.65	0	1	0	0	6010
FTMT24800001962	CATG00000008569.1	Coding	Click Me	1	-0.3	155	-23.03	0	1	0	0	1000
ENST00000356613	ARC	Coding	Click Me	2	-0.3	323	-62.32	0	2	0	0	1556
ENST00000217133	TUBB1	Coding	Click Me	1	-0.3	155	-23.18	0	1	0	0	1871
ENST00000315970	OS9	Coding	Click Me	1	-0.299	148	-18.66	0	1	0	0	646
ENST00000370648	BRS3	Coding	Click Me	1	-0.298	142	-18.53	0	1	0	0	1405
ENST00000606109	KPRP	Coding	Click Me	1	-0.297	142	-20.38	0	1	0	0	724
ENST00000304916	FAM84B	Coding	Click Me	2	-0.296	292	-39.06	0	2	0	0	4019
ENST00000397098	C7orf50	Coding	Click Me	1	-0.296	153	-26.54	0	1	0	0	619
ENST00000281456	SLC25A4	Coding	Click Me	1	-0.296	149	-21.89	0	1	0	0	3660
ENST00000361976	INPP5F	Coding	Click Me	1	-0.295	140	-19.97	0	1	0	0	1370
ENST00000302516	SF3B3	Coding	Click Me	1	-0.294	146	-27.07	1	0	0	0	5855
ENST00000369155	HIST2H2BE	Coding	Click Me	1	-0.294	160	-30.31	0	1	0	0	1800
ENST00000331664	PCARE	Coding	Click Me	1	-0.293	145	-20.21	1	0	0	0	3179
HBMT00000082161	CATG00000085266.1	Coding	Click Me	2	-0.291	300	-48.56	0	2	0	0	1000
ENST00000281543	GUF1	Coding	Click Me	1	-0.291	148	-20.66	1	0	0	0	4379
ENST00000262178	VIPR2	Coding	Click Me	1	-0.29	140	-18.29	0	1	0	0	2441
ENST00000319231	KCNK10	Coding	Click Me	1	-0.29	140	-17.67	0	1	0	0	642
ENST00000409262	TET3	Coding	Click Me	1	-0.289	159	-26.42	1	0	0	0	6000
ENST00000375835	SHC3	Coding	Click Me	1	-0.288	140	-18.32	1	0	0	0	7676
ENST00000395611	MAPK8	Coding	Click Me	1	-0.288	147	-29.24	0	1	0	0	4328
ENST00000378487	CLLU1OS	Coding	Click Me	1	-0.283	147	-21.61	0	1	0	0	378
ENST00000369093	TIAL1	Coding	Click Me	1	-0.283	147	-17.8	0	1	0	0	3863
ENST00000344222	ZNF550	Coding	Click Me	1	-0.282	140	-16.68	0	1	0	0	2466
MICT00000167921	CATG00000038465.1	Coding	Click Me	1	-0.278	157	-24.16	0	1	0	0	1000
ENST00000411995	ZFP69B	Coding	Click Me	1	-0.277	140	-16.82	0	1	0	0	3304
ENST00000554048	DUXA	Coding	Click Me	1	-0.276	157	-23.07	0	1	0	0	2686
ENST00000258772	DDX56	Coding	Click Me	1	-0.276	153	-23.73	0	1	0	0	586
MICT00000343563	CATG00000098775.1	Coding	Click Me	1	-0.275	159	-22.49	0	1	0	0	1000
ENST00000412307	C10orf55	Coding	Click Me	1	-0.275	155	-20.82	0	1	0	0	1707
ENST00000553127	SPATS2	Coding	Click Me	1	-0.274	157	-26.47	0	1	0	0	3150
ENST00000542570	TOP3A	Coding	Click Me	1	-0.274	149	-25.01	0	1	0	0	881
ENST00000326197	SCMH1	Coding	Click Me	1	-0.272	159	-28.64	0	1	0	0	992
ENST00000362063	ZNF652	Coding	Click Me	1	-0.272	157	-29.9	0	1	0	0	9207
ENST00000251527	ESYT2	Coding	Click Me	1	-0.272	153	-24.16	0	1	0	0	3214
ENST00000263092	METTL16	Coding	Click Me	1	-0.272	157	-24.28	0	1	0	0	3916
ENST00000442396	ZNF839	Coding	Click Me	1	-0.271	148	-19.97	0	1	0	0	188
MICT00000247025	CATG00000061099.1	Coding	Click Me	1	-0.27	153	-24.03	0	1	0	0	1000
ENST00000272647	AMMECR1L	Coding	Click Me	1	-0.27	155	-28.49	1	0	0	0	3464
ENST00000374677	SLC39A7	Coding	Click Me	1	-0.27	149	-24.1	0	1	0	0	626
ENST00000361529	SLC25A47	Coding	Click Me	1	-0.268	153	-25.12	0	1	0	0	733
ENST00000552014	SLC8B1	Coding	Click Me	1	-0.267	172	-34.17	0	1	0	0	1018
HBMT00000772908	CATG00000043838.1	Coding	Click Me	1	-0.265	143	-21.55	0	1	0	0	1000
ENST00000605860	UPP2	Coding	Click Me	1	-0.265	151	-18.6	0	1	0	0	1264
MICT00000004922	CATG00000043245.1	Coding	Click Me	1	-0.265	159	-26.74	0	1	0	0	1000
ENST00000304363	KMT5B	Coding	Click Me	1	-0.264	160	-27.38	0	1	0	0	2825
MICT00000352511	CATG00000101207.1	Coding	Click Me	1	-0.264	149	-25.88	0	1	0	0	1000
ENST00000399429	COL28A1	Coding	Click Me	1	-0.264	155	-29.7	0	1	0	0	758
MICT00000166996	CATG00000038360.1	Coding	Click Me	1	-0.264	145	-20.75	0	1	0	0	1000
ENST00000320740	PELI3	Coding	Click Me	1	-0.263	148	-25.42	0	1	0	0	2853
ENST00000220659	BRF2	Coding	Click Me	1	-0.263	157	-27.72	0	1	0	0	1222
HBMT00001330418	CATG00000094784.1	Coding	Click Me	1	-0.262	144	-20.1	0	1	0	0	1000
HBMT00000033341	CATG00000022755.1	Coding	Click Me	1	-0.262	145	-20	0	1	0	0	1000
ENST00000571688	LITAF	Coding	Click Me	1	-0.262	150	-19.9	0	1	0	0	2881
ENST00000312655	YPEL2	Coding	Click Me	1	-0.262	152	-24.97	0	1	0	0	4544
ENST00000607197	HEBP2	Coding	Click Me	1	-0.261	155	-23.01	1	0	0	0	9119
ENST00000375446	NINJ1	Coding	Click Me	1	-0.261	158	-26.88	0	1	0	0	5217
ENST00000413299	SBK2	Coding	Click Me	1	-0.261	161	-28.87	0	1	0	0	934
MICT00000235877	CATG00000058010.1	Coding	Click Me	1	-0.26	165	-28.3	0	1	0	0	1000
ENST00000314641	BVES	Coding	Click Me	1	-0.26	149	-24.29	0	1	0	0	4267
ENST00000222482	CPA4	Coding	Click Me	1	-0.259	162	-28.05	0	1	0	0	1504
ENST00000263776	ACCS	Coding	Click Me	1	-0.259	145	-17.96	0	1	0	0	422
ENST00000620676	VPS13D	Coding	Click Me	1	-0.259	157	-27.28	0	1	0	0	3021
ENST00000445470	CPA4	Coding	Click Me	1	-0.259	162	-28.05	0	1	0	0	1504
ENST00000621654	EPOP	Coding	Click Me	1	-0.259	152	-25.24	0	1	0	0	1653
MICT00000176154	CATG00000039349.1	Coding	Click Me	1	-0.259	142	-17.42	0	1	0	0	1000
HBMT00000710293	CATG00000039310.1	Coding	Click Me	1	-0.258	150	-26.12	0	1	0	0	1000
ENST00000330288	SMIM10	Coding	Click Me	1	-0.258	149	-21.76	0	1	0	0	1126
ENST00000322175	TPRX1	Coding	Click Me	1	-0.257	143	-18.36	0	1	0	0	532
ENST00000420765	PPIP5K1	Coding	Click Me	1	-0.257	151	-25.35	0	1	0	0	1212
ENST00000426508	IFT140	Coding	Click Me	1	-0.255	141	-20.01	0	1	0	0	517
ENST00000262304	PKD1	Coding	Click Me	1	-0.255	159	-33.21	0	1	0	0	1017
FTMT24600005307	CATG00000013134.1	Coding	Click Me	1	-0.254	159	-28.86	0	1	0	0	1000
ENST00000406610	PARD3B	Coding	Click Me	1	-0.253	162	-32.37	0	1	0	0	4349
ENST00000222673	OGDH	Coding	Click Me	1	-0.253	160	-26.84	0	1	0	0	1071
ENST00000323469	DIRAS1	Coding	Click Me	1	-0.252	154	-28.48	1	0	0	0	2643
ENST00000346178	GANAB	Coding	Click Me	1	-0.252	152	-24.31	0	1	0	0	989
ENST00000245908	SH2D3A	Coding	Click Me	1	-0.252	150	-23.56	0	1	0	0	295
ENST00000254442	WDR7	Coding	Click Me	1	-0.251	155	-26	1	0	0	0	4390
ENST00000215906	ASPHD2	Coding	Click Me	1	-0.249	151	-22.9	0	1	0	0	1809
HBMT00000947696	CATG00000058203.1	Coding	Click Me	1	-0.248	143	-21	0	1	0	0	1000
ENST00000324109	DNMBP	Coding	Click Me	1	-0.248	147	-21.64	0	1	0	0	1581
ENST00000268164	ST8SIA2	Coding	Click Me	1	-0.247	161	-25.06	0	1	0	0	4343
ENST00000330714	MX2	Coding	Click Me	1	-0.247	141	-18.4	0	1	0	0	1812
ENST00000240185	TARDBP	Coding	Click Me	1	-0.247	142	-18.2	0	1	0	0	3761
ENST00000303375	MRC2	Coding	Click Me	1	-0.247	150	-23.37	0	1	0	0	1150
ENST00000302926	NLGN2	Coding	Click Me	1	-0.246	140	-20.19	0	1	0	0	2061
ENST00000382179	BRSK2	Coding	Click Me	1	-0.244	154	-27.91	0	1	0	0	1966
ENST00000512560	MTX3	Coding	Click Me	1	-0.242	149	-20.02	0	1	0	0	6968
ENST00000447370	SIGLEC11	Coding	Click Me	1	-0.242	150	-22.1	0	1	0	0	985
ENST00000288607	PSMG3	Coding	Click Me	1	-0.242	148	-23.44	0	1	0	0	368
ENCT00000227417	CATG00000043919.1	Coding	Click Me	1	-0.241	147	-23.54	0	1	0	0	1000
HBMT00000031033	CATG00000019981.1	Coding	Click Me	1	-0.241	141	-17.86	0	1	0	0	1000
ENST00000252711	NDUFA10	Coding	Click Me	1	-0.24	140	-20.5	1	0	0	0	3752
ENCT00000129852	CATG00000020162.1	Coding	Click Me	1	-0.239	155	-27.75	0	1	0	0	1000
ENST00000322941	HIC1	Coding	Click Me	1	-0.238	156	-30.56	0	1	0	0	851
ENCT00000370852	CATG00000083443.1	Coding	Click Me	1	-0.237	141	-18.95	0	1	0	0	1000
ENST00000396904	RBAK-RBAKDN	Coding	Click Me	1	-0.237	153	-23.38	0	1	0	0	334
ENST00000219596	MEFV	Coding	Click Me	1	-0.237	154	-21.52	0	1	0	0	1113
ENST00000287169	ZDHHC5	Coding	Click Me	1	-0.237	149	-22.43	0	1	0	0	1156
MICT00000047960	CATG00000116287.1	Coding	Click Me	1	-0.236	141	-22.78	0	1	0	0	1000
ENST00000267205	RHOF	Coding	Click Me	1	-0.235	158	-30.43	0	1	0	0	1744
ENST00000237536	SOGA1	Coding	Click Me	1	-0.235	145	-21.01	0	1	0	0	9043
HBMT00000763260	CATG00000042334.1	Coding	Click Me	1	-0.235	161	-25.73	0	1	0	0	1000
ENST00000308736	DHX37	Coding	Click Me	1	-0.234	157	-27.4	0	1	0	0	978
ENCT00000219928	CATG00000041776.1	Coding	Click Me	1	-0.234	148	-26.81	0	1	0	0	1000
NM_001197051	ZFP91-CNTF	Coding	Click Me	1	-0.233	151	-20.12	1	0	0	0	3844
ENST00000261558	AP5M1	Coding	Click Me	1	-0.233	140	-15.87	0	1	0	0	9880
ENST00000328333	COL7A1	Coding	Click Me	1	-0.233	145	-20.4	0	1	0	0	333
MICT00000221575	CATG00000055387.1	Coding	Click Me	1	-0.232	159	-27.54	0	1	0	0	1000
FTMT26400003937	CATG00000027660.1	Coding	Click Me	1	-0.232	140	-19.47	0	1	0	0	767
ENST00000343242	MAFK	Coding	Click Me	1	-0.232	145	-19.98	0	1	0	0	2668
ENST00000295926	CCNL1	Coding	Click Me	1	-0.232	143	-16.62	0	1	0	0	1202
ENCT00000424376	CATG00000098647.1	Coding	Click Me	1	-0.231	151	-26.61	0	1	0	0	1000
ENST00000281828	FARSB	Coding	Click Me	1	-0.231	142	-29.77	1	0	0	0	4976
HBMT00001544126	CATG00000112881.1	Coding	Click Me	1	-0.231	170	-36.22	0	1	0	0	1000
FTMT24800003711	CATG00000009304.1	Coding	Click Me	1	-0.23	152	-23.31	0	1	0	0	511
ENST00000425059	ALG1L2	Coding	Click Me	1	-0.23	156	-23.3	0	1	0	0	135
ENST00000368636	BNIP3	Coding	Click Me	1	-0.23	153	-20.77	0	1	0	0	2779
ENST00000346541	CBFA2T2	Coding	Click Me	1	-0.23	151	-21.3	0	1	0	0	5385
ENCT00000279195	CATG00000057849.1	Coding	Click Me	1	-0.23	141	-19.74	0	1	0	0	1000
ENST00000397885	PUM3	Coding	Click Me	1	-0.229	164	-29.04	0	1	0	0	1246
ENCT00000465331	CATG00000110659.1	Coding	Click Me	1	-0.229	144	-22	0	1	0	0	1000
ENST00000262442	DNAH9	Coding	Click Me	1	-0.228	151	-22.98	0	1	0	0	2478
ENST00000396872	SLC29A4	Coding	Click Me	1	-0.228	164	-28.73	0	1	0	0	3931
HBMT00000709967	CATG00000039284.1	Coding	Click Me	1	-0.227	143	-22.52	0	1	0	0	830
FTMT22000008739	CATG00000077766.1	Coding	Click Me	1	-0.227	151	-21.73	0	1	0	0	1000
ENCT00000194708	CATG00000036613.1	Coding	Click Me	1	-0.227	149	-24.34	0	1	0	0	1000
ENST00000627059	AC093512.2	Coding	Click Me	1	-0.227	148	-19.51	0	1	0	0	208
ENST00000564595	ALDOA	Coding	Click Me	1	-0.227	148	-19.51	0	1	0	0	208
HBMT00001543054	CATG00000112803.1	Coding	Click Me	1	-0.226	162	-30.15	0	1	0	0	1000
MICT00000353868	CATG00000101331.1	Coding	Click Me	1	-0.226	153	-23.68	0	1	0	0	1000
ENST00000509578	COX7C	Coding	Click Me	1	-0.226	145	-18.13	0	1	0	0	2466
MICT00000005735	CATG00000063141.1	Coding	Click Me	1	-0.226	146	-28.05	0	1	0	0	773
ENST00000509176	CCSER1	Coding	Click Me	1	-0.225	155	-21.92	1	0	0	0	3162
ENST00000618098	LRRC8E	Coding	Click Me	1	-0.225	152	-20.05	0	1	0	0	1108
ENST00000609883	RTL5	Coding	Click Me	1	-0.224	151	-20.26	0	1	0	0	2107
ENCT00000323160	CATG00000069919.1	Coding	Click Me	1	-0.224	143	-21.06	0	1	0	0	1000
ENST00000228928	OAS3	Coding	Click Me	1	-0.223	147	-20.54	1	0	0	0	3276
FTMT28400001568	CATG00000055888.1	Coding	Click Me	1	-0.223	140	-22.24	0	1	0	0	654
MICT00000352992	CATG00000101268.1	Coding	Click Me	1	-0.222	158	-26.13	0	1	0	0	1000
ENST00000642928	CD59	Coding	Click Me	1	-0.222	171	-31.47	1	0	0	0	7116
ENST00000169298	ST6GAL1	Coding	Click Me	1	-0.222	140	-17.96	0	1	0	0	3532
HBMT00000538893	CATG00000027020.1	Coding	Click Me	1	-0.221	141	-17.86	0	1	0	0	1000
MICT00000208666	CATG00000046838.1	Coding	Click Me	1	-0.221	142	-18.95	0	1	0	0	1000
ENST00000250056	PIMREG	Coding	Click Me	1	-0.221	151	-24.44	0	1	0	0	643
ENST00000404826	SDK1	Coding	Click Me	1	-0.22	158	-29	0	1	0	0	3616
MICT00000217507	CATG00000054736.1	Coding	Click Me	1	-0.22	153	-26.05	0	1	0	0	996
ENST00000262811	MAST3	Coding	Click Me	1	-0.22	163	-27.42	0	1	0	0	1966
ENST00000541182	ARF1	Coding	Click Me	1	-0.22	161	-27.61	0	1	0	0	1198
ENCT00000431277	CATG00000101329.1	Coding	Click Me	1	-0.22	140	-17.81	0	1	0	0	1000
MICT00000198712	CATG00000044557.1	Coding	Click Me	1	-0.219	142	-18.95	0	1	0	0	1000
ENST00000398004	SLC35E3	Coding	Click Me	1	-0.219	151	-22.98	0	1	0	0	3800
ENST00000229447	IYD	Coding	Click Me	1	-0.219	150	-21.22	0	1	0	0	6492
FTMT22200000909	CATG00000087350.1	Coding	Click Me	1	-0.218	157	-28.74	0	1	0	0	1000
MICT00000070806	CATG00000004484.1	Coding	Click Me	1	-0.217	146	-21.47	0	1	0	0	1000
ENST00000291565	PDXK	Coding	Click Me	1	-0.217	145	-21.07	0	1	0	0	6244
ENCT00000327702	CATG00000071558.1	Coding	Click Me	1	-0.217	154	-25.61	0	1	0	0	1000
ENST00000395673	EXT2	Coding	Click Me	1	-0.216	170	-27.13	0	1	0	0	2946
ENST00000380834	CENPO	Coding	Click Me	1	-0.216	151	-19.6	0	1	0	0	3058
ENST00000265981	RNF141	Coding	Click Me	1	-0.216	144	-18.08	0	1	0	0	3263
ENST00000229328	PRKAB1	Coding	Click Me	1	-0.216	157	-25.82	0	1	0	0	1305
ENCT00000478366	CATG00000113928.1	Coding	Click Me	1	-0.216	152	-23.41	0	1	0	0	1000
ENST00000242786	ADGRE5	Coding	Click Me	1	-0.216	145	-23.58	0	1	0	0	600
ENST00000341071	BSDC1	Coding	Click Me	1	-0.215	147	-21.5	0	1	0	0	3700
ENST00000350878	MAP4K4	Coding	Click Me	1	-0.214	144	-19.23	0	1	0	0	3440
ENST00000394419	ACTN1	Coding	Click Me	1	-0.214	142	-20.19	0	1	0	0	536
ENST00000508393	ADH4	Coding	Click Me	1	-0.214	152	-24.93	0	1	0	0	785
HBMT00001073581	CATG00000070412.1	Coding	Click Me	1	-0.214	158	-27.73	0	1	0	0	1000
ENST00000292246	ANO10	Coding	Click Me	1	-0.214	154	-23.45	0	1	0	0	1459
ENST00000324198	GRK3	Coding	Click Me	1	-0.213	151	-25.67	0	1	0	0	6863
HBMT00000973041	CATG00000060081.1	Coding	Click Me	1	-0.213	150	-21.1	0	1	0	0	1000
ENST00000602094	KXD1	Coding	Click Me	1	-0.212	157	-25.91	0	1	0	0	747
ENST00000592574	AC099811.2	Coding	Click Me	1	-0.212	151	-29.33	0	1	0	0	50
ENCT00000159702	CATG00000027621.1	Coding	Click Me	1	-0.212	157	-26.07	0	1	0	0	1000
ENST00000395869	MYL3	Coding	Click Me	1	-0.212	161	-26.22	0	1	0	0	372
MICT00000015416	CATG00000008429.1	Coding	Click Me	1	-0.211	149	-22.62	0	1	0	0	1000
ENST00000311946	NIPAL4	Coding	Click Me	1	-0.211	149	-20.32	0	1	0	0	1762
ENST00000399949	SPATA13	Coding	Click Me	1	-0.21	147	-25	0	1	0	0	1131
MICT00000118072	CATG00000023300.1	Coding	Click Me	1	-0.21	150	-20.46	0	1	0	0	1000
FTMT26400000169	CATG00000026277.1	Coding	Click Me	1	-0.209	152	-28.73	0	1	0	0	711
MICT00000069817	CATG00000004243.1	Coding	Click Me	1	-0.209	142	-25.4	0	1	0	0	1000
ENST00000308031	ZNF471	Coding	Click Me	1	-0.209	152	-23.86	0	1	0	0	4285
ENST00000313766	FAM20C	Coding	Click Me	1	-0.208	156	-29.13	0	1	0	0	794
ENCT00000415367	CATG00000096677.1	Coding	Click Me	1	-0.208	142	-28.16	0	1	0	0	1000
ENST00000319374	ZDHHC22	Coding	Click Me	1	-0.208	145	-19.01	0	1	0	0	2413
ENST00000331251	NPBWR1	Coding	Click Me	1	-0.207	158	-25.91	0	1	0	0	2835
ENST00000368704	S100A16	Coding	Click Me	1	-0.207	151	-27.33	0	1	0	0	3003
ENST00000284292	NRGN	Coding	Click Me	1	-0.206	154	-28.05	0	1	0	0	830
ENCT00000034832	CATG00000083814.1	Coding	Click Me	1	-0.205	150	-25.92	0	1	0	0	1000
ENST00000635031	AC093323.1	Coding	Click Me	1	-0.205	149	-21.04	0	1	0	0	1441
ENST00000396229	TMC5	Coding	Click Me	1	-0.204	148	-24.13	0	1	0	0	1147
ENST00000263346	TCF25	Coding	Click Me	1	-0.204	150	-22.08	0	1	0	0	193
ENST00000467211	AL121845.2	Coding	Click Me	1	-0.203	162	-31.45	0	1	0	0	50
ENST00000553851	PRAF2	Coding	Click Me	1	-0.203	140	-18.68	0	1	0	0	879
ENST00000632547	SPDYE16	Coding	Click Me	1	-0.202	148	-22.65	0	1	0	0	2375
ENST00000222574	HBP1	Coding	Click Me	1	-0.202	157	-28.95	0	1	0	0	1098
HBMT00000481216	CATG00000022490.1	Coding	Click Me	1	-0.201	146	-19.4	0	1	0	0	559
ENST00000531120	EIF3M	Coding	Click Me	1	-0.201	156	-28.54	1	0	0	0	3863
ENCT00000206942	CATG00000039560.1	Coding	Click Me	1	-0.2	153	-22.65	0	1	0	0	1000
ENST00000295453	ALPG	Coding	Click Me	1	-0.2	151	-23.44	0	1	0	0	842
ENST00000265641	CPT1A	Coding	Click Me	1	-0.2	145	-25.94	1	0	0	0	2761
ENCT00000050618	CATG00000116608.1	Coding	Click Me	1	-0.2	141	-17.86	0	1	0	0	1000
ENST00000445385	SPATA31D3	Coding	Click Me	1	-0.2	154	-16.62	0	1	0	0	2031
HBMT00000236653	CATG00000004485.1	Coding	Click Me	1	-0.199	149	-20.6	0	1	0	0	1000
FTMT24400000353	CATG00000001452.1	Coding	Click Me	1	-0.199	146	-18.5	0	1	0	0	1000
ENST00000349015	ALDH3B2	Coding	Click Me	1	-0.199	140	-17.65	0	1	0	0	1052
ENST00000373208	ADAMTS14	Coding	Click Me	1	-0.199	153	-25.36	0	1	0	0	1588
MICT00000198466	CATG00000044521.1	Coding	Click Me	1	-0.199	142	-18.95	0	1	0	0	1000
ENST00000355841	PDLIM7	Coding	Click Me	1	-0.199	157	-25.9	0	1	0	0	248
FTMT28800000290	CATG00000057159.1	Coding	Click Me	1	-0.198	150	-21.31	0	1	0	0	704
MICT00000350142	CATG00000100448.1	Coding	Click Me	1	-0.198	141	-17.65	0	1	0	0	1000
ENST00000429586	ABCF3	Coding	Click Me	1	-0.198	143	-22.43	1	0	0	0	5726
ENST00000599612	MPV17L2	Coding	Click Me	1	-0.197	162	-29.99	0	1	0	0	687
ENST00000293677	RAVER1	Coding	Click Me	1	-0.197	146	-20.8	0	1	0	0	1242
ENST00000262848	PRKX	Coding	Click Me	1	-0.197	145	-17.96	0	1	0	0	4626
MICT00000052081	CATG00000004539.1	Coding	Click Me	1	-0.197	154	-25.78	0	1	0	0	1000
MICT00000219691	CATG00000053541.1	Coding	Click Me	1	-0.197	145	-24.85	0	1	0	0	1000
ENST00000263266	FAM83E	Coding	Click Me	1	-0.196	147	-24.05	0	1	0	0	1165
ENST00000266085	TIMP3	Coding	Click Me	1	-0.196	144	-20.22	1	0	0	0	3666
HBMT00000031857	CATG00000020723.1	Coding	Click Me	1	-0.195	152	-28.28	0	1	0	0	1000
ENST00000409155	ALAD	Coding	Click Me	1	-0.195	155	-22.69	0	1	0	0	1988
ENCT00000288744	CATG00000060074.1	Coding	Click Me	1	-0.195	145	-19.23	0	1	0	0	1000
ENST00000255039	HAPLN2	Coding	Click Me	1	-0.195	159	-23.63	0	1	0	0	341
ENST00000543227	ZNF611	Coding	Click Me	1	-0.194	167	-34.48	1	0	0	0	5594
MICT00000076689	CATG00000008595.1	Coding	Click Me	1	-0.194	150	-26.78	0	1	0	0	1000
ENST00000358913	MYPN	Coding	Click Me	1	-0.192	155	-18.73	0	1	0	0	13128
ENST00000638636	VSIG10L2	Coding	Click Me	1	-0.19	159	-30.57	0	1	0	0	2733
ENST00000381150	SDC1	Coding	Click Me	1	-0.19	153	-25.97	0	1	0	0	1967
HBMT00000611233	CATG00000032482.1	Coding	Click Me	1	-0.19	141	-18.58	0	1	0	0	1000
ENST00000005260	BAIAP2L1	Coding	Click Me	1	-0.19	160	-25.06	0	1	0	0	1876
HBMT00000317165	CATG00000010438.1	Coding	Click Me	1	-0.19	156	-24.54	0	1	0	0	1000
ENST00000225983	HDAC5	Coding	Click Me	1	-0.19	163	-28.4	0	1	0	0	1630
ENST00000356892	SASH3	Coding	Click Me	1	-0.188	150	-20.65	0	1	0	0	1369
HBMT00000306813	CATG00000008930.1	Coding	Click Me	1	-0.188	149	-21.39	0	1	0	0	681
HBMT00000964737	CATG00000059207.1	Coding	Click Me	1	-0.188	142	-24.04	0	1	0	0	1000
MICT00000236363	CATG00000058076.1	Coding	Click Me	1	-0.187	142	-20.13	0	1	0	0	1000
HBMT00000315076	CATG00000010356.1	Coding	Click Me	1	-0.187	159	-32.97	0	1	0	0	1000
ENST00000498729	KIF1A	Coding	Click Me	1	-0.187	171	-32.34	0	1	0	0	3539
ENCT00000154398	CATG00000026181.1	Coding	Click Me	1	-0.187	144	-24	0	1	0	0	1000
ENST00000261438	KLF3	Coding	Click Me	1	-0.185	150	-21.17	0	1	0	0	4245
ENST00000231498	NUP155	Coding	Click Me	1	-0.185	149	-22.11	0	1	0	0	5479
ENST00000352632	SPTBN4	Coding	Click Me	1	-0.185	144	-24.25	0	1	0	0	895
ENCT00000045037	CATG00000112207.1	Coding	Click Me	1	-0.185	141	-17.86	0	1	0	0	1000
ENST00000397829	TCP10	Coding	Click Me	1	-0.184	151	-29.73	0	1	0	0	992
ENST00000366832	TCP10L2	Coding	Click Me	1	-0.184	151	-29.73	0	1	0	0	992
ENCT00000260683	CATG00000053041.1	Coding	Click Me	1	-0.184	142	-19.83	0	1	0	0	1000
MICT00000007101	CATG00000096010.1	Coding	Click Me	1	-0.183	145	-22.75	0	1	0	0	1000
ENST00000262374	ALG1	Coding	Click Me	1	-0.181	149	-18.78	0	1	0	0	2498
ENST00000441152	PRR26	Coding	Click Me	1	-0.181	146	-20.53	0	1	0	0	1420
ENST00000445648	MXRA8	Coding	Click Me	1	-0.181	159	-28.86	0	1	0	0	1220
MICT00000235724	CATG00000058862.1	Coding	Click Me	1	-0.18	154	-25.64	0	1	0	0	1000
ENST00000392038	AKT2	Coding	Click Me	1	-0.18	142	-19.29	0	1	0	0	3555
ENST00000367662	PAPPA2	Coding	Click Me	1	-0.179	149	-20.34	0	1	0	0	3145
ENST00000318160	GREM2	Coding	Click Me	1	-0.179	154	-24.31	0	1	0	0	3396
ENST00000361360	POU3F3	Coding	Click Me	1	-0.179	155	-22.41	0	1	0	0	4145
MICT00000175229	CATG00000040955.1	Coding	Click Me	1	-0.178	159	-23.27	0	1	0	0	1000
FTMT24400002846	CATG00000002513.1	Coding	Click Me	1	-0.178	142	-18.95	0	1	0	0	1000
ENST00000300181	TSC22D4	Coding	Click Me	1	-0.178	148	-23.35	0	1	0	0	440
ENST00000011653	CD4	Coding	Click Me	1	-0.177	158	-23.77	0	1	0	0	1481
ENST00000641693	OR2A5	Coding	Click Me	1	-0.176	140	-15.96	0	1	0	0	7508
ENST00000323830	CPN2	Coding	Click Me	1	-0.176	144	-21.34	0	1	0	0	1437
ENST00000262958	GNA15	Coding	Click Me	1	-0.175	149	-24.59	0	1	0	0	750
MICT00000164176	CATG00000036588.1	Coding	Click Me	1	-0.175	146	-27.63	0	1	0	0	1000
HBMT00000010718	CATG00000103299.1	Coding	Click Me	1	-0.173	150	-23.26	0	1	0	0	1000
ENST00000221856	FSD1	Coding	Click Me	1	-0.171	141	-20.44	0	1	0	0	214
ENST00000374837	MAP1LC3A	Coding	Click Me	1	-0.171	162	-38.14	0	1	0	0	447
uc009zzz.2	AL359736.1	Coding	Click Me	1	-0.171	147	-25	0	1	0	0	4185
ENST00000528718	DGAT1	Coding	Click Me	1	-0.17	147	-25.03	0	1	0	0	1970
MICT00000051450	CATG00000116955.1	Coding	Click Me	1	-0.17	141	-17.86	0	1	0	0	1000
ENST00000644917	SPTB	Coding	Click Me	1	-0.17	160	-35.92	0	1	0	0	3023
MICT00000317204	CATG00000091028.1	Coding	Click Me	1	-0.17	145	-23.99	0	1	0	0	1000
ENST00000375222	C20orf144	Coding	Click Me	1	-0.17	152	-30.64	0	1	0	0	1751
ENST00000408895	SLCO2A1	Coding	Click Me	1	-0.169	150	-19.71	0	1	0	0	3281
HBMT00001404252	CATG00000101330.1	Coding	Click Me	1	-0.169	146	-23.44	0	1	0	0	1000
ENST00000395094	ZNF747	Coding	Click Me	1	-0.168	157	-26.56	0	1	0	0	4229
ENST00000425690	PVR	Coding	Click Me	1	-0.168	158	-26.93	0	1	0	0	4350
HBMT00001474265	CATG00000107174.1	Coding	Click Me	1	-0.168	142	-20.08	0	1	0	0	1000
ENST00000252799	ZNF747	Coding	Click Me	1	-0.168	157	-26.56	0	1	0	0	2692
ENST00000398208	WDR4	Coding	Click Me	1	-0.168	142	-18.64	0	1	0	0	2391
ENST00000379303	ACOT9	Coding	Click Me	1	-0.167	148	-22.2	0	1	0	0	4514
ENST00000541398	ECT2L	Coding	Click Me	1	-0.167	154	-24.83	0	1	0	0	1443
ENST00000315684	CTC1	Coding	Click Me	1	-0.167	156	-22.73	0	1	0	0	3359
ENST00000287713	NMNAT2	Coding	Click Me	1	-0.166	152	-23.14	0	1	0	0	4404
MICT00000234728	CATG00000057844.1	Coding	Click Me	1	-0.166	141	-20.26	0	1	0	0	1000
ENST00000296318	IL17RD	Coding	Click Me	1	-0.165	160	-24.1	0	1	0	0	6411
ENST00000314028	CSNK1D	Coding	Click Me	1	-0.165	142	-21.54	0	1	0	0	2120
ENST00000376741	SP2	Coding	Click Me	1	-0.165	149	-20.74	0	1	0	0	3901
ENST00000426077	TMEM185B	Coding	Click Me	1	-0.165	149	-19.52	0	1	0	0	4462
ENCT00000161794	CATG00000028328.1	Coding	Click Me	1	-0.165	149	-22.28	0	1	0	0	1000
ENST00000593135	KIF18B	Coding	Click Me	1	-0.165	156	-27.11	0	1	0	0	1371
ENST00000378625	NADK	Coding	Click Me	1	-0.165	141	-18.57	0	1	0	0	1672
MICT00000157214	CATG00000034911.1	Coding	Click Me	1	-0.163	146	-21.92	0	1	0	0	1000
MICT00000227796	CATG00000056258.1	Coding	Click Me	1	-0.162	163	-26.81	0	1	0	0	1000
ENST00000335255	FOXK2	Coding	Click Me	1	-0.161	157	-25.64	0	1	0	0	3108
HBMT00001236177	CATG00000084841.1	Coding	Click Me	1	-0.161	151	-26.57	0	1	0	0	682
MICT00000099747	CATG00000016370.1	Coding	Click Me	1	-0.16	144	-23.51	0	1	0	0	1000
ENCT00000451796	CATG00000107372.1	Coding	Click Me	1	-0.16	158	-26.34	0	1	0	0	1000
ENST00000246229	PLAGL2	Coding	Click Me	1	-0.16	141	-17.65	0	1	0	0	3954
ENST00000324038	RFLNA	Coding	Click Me	1	-0.159	145	-19.37	0	1	0	0	1497
ENCT00000221279	CATG00000042181.1	Coding	Click Me	1	-0.159	145	-25.6	0	1	0	0	1000
ENST00000262244	MOB3B	Coding	Click Me	1	-0.158	148	-18.55	0	1	0	0	5378
ENST00000341068	ANAPC1	Coding	Click Me	1	-0.158	167	-29.09	0	1	0	0	1654
ENST00000509479	MAML3	Coding	Click Me	1	-0.157	144	-18.4	0	1	0	0	2931
ENST00000269973	ZNF45	Coding	Click Me	1	-0.157	140	-18.15	0	1	0	0	2712
ENST00000399464	NEURL4	Coding	Click Me	1	-0.156	145	-20.74	0	1	0	0	495
ENST00000350796	CYTH3	Coding	Click Me	1	-0.156	156	-26.16	0	1	0	0	3168
ENCT00000438438	CATG00000103342.1	Coding	Click Me	1	-0.156	152	-29.23	0	1	0	0	1000
ENST00000579991	DYNLL2	Coding	Click Me	1	-0.155	149	-23.54	1	0	0	0	12222
ENST00000308167	ELF4	Coding	Click Me	1	-0.155	153	-24.41	0	1	0	0	1793
ENST00000382095	SPATA13	Coding	Click Me	1	-0.154	147	-25	0	1	0	0	4299
ENST00000343003	SPATA13	Coding	Click Me	1	-0.154	147	-25	0	1	0	0	4301
ENST00000424834	SPATA13	Coding	Click Me	1	-0.154	147	-25	0	1	0	0	4296
ENST00000338432	ACACB	Coding	Click Me	1	-0.154	141	-20.01	0	1	0	0	1864
ENST00000433866	HSBP1	Coding	Click Me	1	-0.154	172	-31.22	1	0	0	0	3274
ENST00000321844	GVQW3	Coding	Click Me	1	-0.154	149	-20.01	0	1	0	0	4094
ENST00000382108	SPATA13	Coding	Click Me	1	-0.154	147	-25	0	1	0	0	4301
ENST00000361970	CCDC152	Coding	Click Me	1	-0.153	152	-26.62	0	1	0	0	2656
ENST00000359128	NLRC3	Coding	Click Me	1	-0.153	152	-22.55	0	1	0	0	2792
ENST00000323571	WIPF2	Coding	Click Me	1	-0.152	142	-18.74	1	0	0	0	5911
ENST00000294064	NEU3	Coding	Click Me	1	-0.151	152	-22.07	0	1	0	0	4434
ENCT00000451616	CATG00000107322.1	Coding	Click Me	1	-0.15	149	-27	0	1	0	0	1000
ENST00000344138	GRAP2	Coding	Click Me	1	-0.15	162	-31.38	1	0	0	0	7432
MICT00000124423	CATG00000028403.1	Coding	Click Me	1	-0.15	158	-34.08	0	1	0	0	1000
ENST00000326737	HARBI1	Coding	Click Me	1	-0.15	149	-22.11	0	1	0	0	2268
ENCT00000097705	CATG00000010950.1	Coding	Click Me	1	-0.149	151	-27.31	0	1	0	0	1000
ENCT00000085000	CATG00000007594.1	Coding	Click Me	1	-0.148	147	-22.78	0	1	0	0	1000
FTMT20600014069	CATG00000051629.1	Coding	Click Me	1	-0.148	145	-26.94	0	1	0	0	1000
FTMT28600000310	CATG00000058239.1	Coding	Click Me	1	-0.147	151	-21.15	0	1	0	0	1000
ENST00000256925	CABLES1	Coding	Click Me	1	-0.146	148	-20.96	0	1	0	0	3103
ENST00000374467	BAK1	Coding	Click Me	1	-0.146	152	-22.13	0	1	0	0	3156
ENST00000284073	MSI2	Coding	Click Me	1	-0.146	141	-19.19	0	1	0	0	5168
ENST00000367696	RC3H1	Coding	Click Me	1	-0.143	147	-17.59	0	1	0	0	7637
ENST00000229330	HCFC2	Coding	Click Me	1	-0.143	161	-25.36	0	1	0	0	7655
ENST00000422556	SPATA2	Coding	Click Me	1	-0.142	155	-24.44	0	1	0	0	2225
ENST00000540656	PIANP	Coding	Click Me	1	-0.141	141	-21.11	0	1	0	0	2851
ENST00000320248	KBTBD11	Coding	Click Me	1	-0.141	150	-23.77	0	1	0	0	3879
ENCT00000200348	CATG00000038192.1	Coding	Click Me	1	-0.14	144	-20.24	0	1	0	0	1000
ENST00000376020	SHROOM4	Coding	Click Me	1	-0.14	157	-25.72	0	1	0	0	9907
HBMT00000658578	CATG00000035011.1	Coding	Click Me	1	-0.14	160	-30.49	0	1	0	0	1000
ENST00000179259	TIGAR	Coding	Click Me	1	-0.139	148	-22.47	1	0	0	0	7342
ENST00000392870	GRK5	Coding	Click Me	1	-0.139	151	-23.41	0	1	0	0	4684
ENST00000609686	GRIN2B	Coding	Click Me	1	-0.139	155	-20.62	0	1	0	0	22552
ENST00000279022	MYL9	Coding	Click Me	1	-0.139	163	-30.67	0	1	0	0	2194
ENST00000416904	ZNF740	Coding	Click Me	1	-0.139	141	-18.4	0	1	0	0	3311
ENST00000267260	SRRM4	Coding	Click Me	1	-0.138	143	-27.22	1	0	0	0	6253
ENST00000391769	MYADM	Coding	Click Me	1	-0.138	145	-19.25	0	1	0	0	1937
MICT00000088909	CATG00000013723.1	Coding	Click Me	1	-0.137	158	-23.94	0	1	0	0	1000
ENST00000602477	H6PD	Coding	Click Me	1	-0.136	150	-24.38	0	1	0	0	3029
ENST00000568107	GAN	Coding	Click Me	1	-0.136	156	-23.61	0	1	0	0	13288
ENST00000407627	ELAVL1	Coding	Click Me	1	-0.136	158	-23.16	0	1	0	0	4910
ENST00000219207	PLLP	Coding	Click Me	1	-0.136	146	-19	0	1	0	0	1978
ENST00000427738	CYLD	Coding	Click Me	1	-0.136	161	-25.57	0	1	0	0	5427
ENST00000337318	FAM53B	Coding	Click Me	1	-0.135	141	-20.33	0	1	0	0	3950
ENST00000372022	SURF6	Coding	Click Me	1	-0.135	150	-23.05	0	1	0	0	4908
ENST00000254624	EFR3A	Coding	Click Me	1	-0.133	149	-21.14	0	1	0	0	2747
ENST00000419474	ZFHX2	Coding	Click Me	1	-0.132	149	-24.09	0	1	0	0	2561
ENST00000263246	PACSIN2	Coding	Click Me	1	-0.131	165	-30.09	0	1	0	0	1591
ENST00000399298	TMEM26	Coding	Click Me	1	-0.131	152	-25.87	0	1	0	0	3679
ENCT00000162859	CATG00000028517.1	Coding	Click Me	1	-0.131	175	-33.56	0	1	0	0	1000
ENST00000425528	TNPO2	Coding	Click Me	1	-0.13	147	-25.05	0	1	0	0	2070
ENST00000582970	RNF213	Coding	Click Me	1	-0.13	153	-23.81	1	0	0	0	5288
ENST00000308618	EVX2	Coding	Click Me	1	-0.129	160	-28.37	0	1	0	0	2640
ENST00000263080	ASPA	Coding	Click Me	1	-0.125	147	-17.62	0	1	0	0	4331
ENST00000335464	TMEM104	Coding	Click Me	1	-0.125	166	-32.85	0	1	0	0	3096
ENST00000344120	SPRY4	Coding	Click Me	1	-0.121	154	-28.15	0	1	0	0	3782
ENST00000357447	FRMD4A	Coding	Click Me	1	-0.121	153	-20.58	0	1	0	0	3332
ENCT00000404978	CATG00000093881.1	Coding	Click Me	1	-0.119	156	-26.39	0	1	0	0	1000
ENST00000314565	BORCS5	Coding	Click Me	1	-0.117	152	-23.79	0	1	0	0	3917
ENST00000334956	PARVA	Coding	Click Me	1	-0.117	146	-21.64	0	1	0	0	7451
ENST00000300976	KLHL26	Coding	Click Me	1	-0.117	154	-27.76	0	1	0	0	2490
ENST00000264705	CAD	Coding	Click Me	1	-0.115	158	-28.75	0	1	0	0	2941
ENST00000360864	DNAJC5	Coding	Click Me	1	-0.114	147	-19.42	0	1	0	0	4463
ENST00000392040	GPR55	Coding	Click Me	1	-0.114	161	-25.85	0	1	0	0	2675
ENST00000361822	ZNF277	Coding	Click Me	1	-0.113	153	-17.02	0	1	0	0	5742
ENST00000394957	VSIR	Coding	Click Me	1	-0.113	147	-21.95	1	0	0	0	3696
ENST00000510118	RPS6KA2	Coding	Click Me	1	-0.112	152	-25.42	0	1	0	0	3374
ENST00000380861	WWC3	Coding	Click Me	1	-0.111	146	-23.33	0	1	0	0	2980
ENST00000344862	PUS7L	Coding	Click Me	1	-0.109	150	-27.18	0	1	0	0	11383
ENST00000220509	VPS18	Coding	Click Me	1	-0.109	146	-16.96	0	1	0	0	5197
ENST00000314666	PFAS	Coding	Click Me	1	-0.109	150	-23.23	0	1	0	0	3084
ENST00000322203	RPL10A	Coding	Click Me	1	-0.106	144	-22.42	0	1	0	0	1927
ENST00000377298	CLSTN1	Coding	Click Me	1	-0.106	162	-28.36	0	1	0	0	1599
ENST00000236980	FASTKD2	Coding	Click Me	1	-0.104	143	-18.68	0	1	0	0	4430
ENST00000375120	OTUD3	Coding	Click Me	1	-0.103	148	-24.09	0	1	0	0	5199
ENST00000358127	PAX5	Coding	Click Me	1	-0.102	153	-24.25	0	1	0	0	7285
ENST00000373264	CDK9	Coding	Click Me	1	-0.102	159	-36.29	0	1	0	0	3564
