# Supplementary material for: Expression Profiles of tRNA-Derived Small RNAs and Their Potential Roles in Primary Nasopharyngeal Carcinoma
Source: Front Mol Biosci. 2021 Dec 20;8:780621. doi: 10.3389/fmolb.2021.780621 (PMC8722782; doi:10.3389/fmolb.2021.780621)
Supplement: Supplementary file 2 [file Table3.XLSX]

## Sheet: tRF-1 28-Val-CAC-2
GO.ID	Term	Ontology	Count	Pop.Hits	List.Total	Pop.Total	Fold.Enrichment	Pvalue	FDR	Enrichment.Score	Gene.Ratio	GENES
GO:0045785	positive regulation of cell adhesion	Biological process	69	392	1724	17653	1.80237	9.36667e-07	0.00633468	6.02841	0.0400232	CSF1//UTRN//AGR2//DMP1//ALOX15//VWC2//PTN//NDNF//NODAL//TNFSF13B//TNFRSF13C//MAP3K8//CTLA4//DPP4//EFNB2//HLA-DPA1//HLA-DQA1//HLA-DRB5//LCK//PAK2//CD3G//CD28//GRAP2//FOXP3//GLI2//IL7R//VNN1//RET//SYK//CXCL13//ANK3//FLOT1//FGA//AIF1//IL6ST//CD46//PTPRC//SELENOK//TNFSF4//HAVCR2//PYCARD//IL2RA//STAT5B//FADD//RAG1//LILRB4//BCL6//SOCS5//IL4R//MALT1//FAM49B//ZBTB16//FMN1//TSC1//ITGB1BP1//RREB1//BRAF//CA…
GO:0007155	cell adhesion	Biological process	181	1352	1724	17653	1.37083	4.69904e-06	0.015247	5.32799	0.104988	CDH2//CDH4//CD226//TENM4//ICAM1//TENM3//SMAGP//SELP//DCHS1//BCL2//TSC1//BCL6//CSF1//UTRN//PTPRC//ITGB1BP1//CDH8//CDH17//MPZL2//DSG1//FAT2//DCHS2//PCDHB15//PCDHAC2//PCDHAC1//PCDHA13//PCDHA12//PCDHA11//PCDHA10//PCDHA8//PCDHA7//PCDHA6//PCDHA5//PCDHA4//PCDHA3//PCDHA2//PCDHA1//RET//ESAM//PCDHA9//NRXN3//TNIP1//SYK//FREM1//STRC//FGA//TIMM10B//ITGA2//ITGB5//MKLN1//EPDR1//JAM3//PPFIA1//SEMA4D//ERBB3//MIA3…
GO:0022610	biological adhesion	Biological process	181	1360	1724	17653	1.36276	6.76343e-06	0.015247	5.16983	0.104988	CDH2//CDH4//CD226//TENM4//ICAM1//TENM3//SMAGP//SELP//DCHS1//BCL2//TSC1//BCL6//CSF1//UTRN//CDH8//CDH17//SEMA4D//CHL1//SIGLEC11//SSX2IP//CNTNAP5//COL12A1//COL6A6//NCAN//CTNND2//CYP1B1//DPP4//EFNB2//ITGB3BP//BMP10//GP1BA//IGFBP7//ITGA2//LAMC1//LY9//ARVCF//OLR1//CDON//PNN//PRKCA//PCDHB15//PCDHAC2//PCDHAC1//PCDHA13//PCDHA12//PCDHA11//PCDHA10//PCDHA8//PCDHA7//PCDHA6//PCDHA5//PCDHA4//PCDHA3//PCDHA2//PCD…
GO:0098609	cell-cell adhesion	Biological process	113	782	1724	17653	1.47963	1.24121e-05	0.0173175	4.90615	0.0655452	CDH2//CDH4//CD226//TENM4//ICAM1//TENM3//SMAGP//SELP//DCHS1//CDH8//CDH17//MPZL2//DSG1//FAT2//DCHS2//PCDHB15//PCDHAC2//PCDHAC1//PCDHA13//PCDHA12//PCDHA11//PCDHA10//PCDHA8//PCDHA7//PCDHA6//PCDHA5//PCDHA4//PCDHA3//PCDHA2//PCDHA1//RET//ESAM//PCDHA9//NRXN3//TNIP1//SYK//ARVCF//CLDN19//CLDN22//SPINT2//NODAL//TNFSF13B//TNFRSF13C//MAP3K8//CTLA4//DPP4//EFNB2//HLA-DPA1//HLA-DQA1//HLA-DRB5//LCK//PAK2//CD3G//C…
GO:0071496	cellular response to external stimulus	Biological process	54	307	1724	17653	1.8011	1.41535e-05	0.0173175	4.84914	0.0313225	MYOCD//GABARAPL1//CLEC16A//MTOR//FBXO22//FADS1//RALB//RRAGC//BMPR2//PPM1D//CADPS2//HFE//COMT//GJA1//FAS//ITGA2//MAP3K1//NFKB1//NPPA//PTGS2//BAK1//SLC9A1//TLR5//WNT11//FADD//TNFRSF10A//TNFRSF8//AIF1//FOSL1//UCN3//ICAM1//PRKAA2//KPTN//SESN3//PRKD1//EIF2AK3//DEPDC5//TBL2//BCL2//AVPR1A//VDR//MED1//CYP27B1//ATP2B1//PTN//BGLAP//SSH1//P2RY12//TRPV1//TSC1//CBL//CYBB//OPA1//BCL11A
GO:0010646	regulation of cell communication	Biological process	411	3522	1724	17653	1.19491	1.71356e-05	0.0173175	4.7661	0.238399	STK25//MAP4K5//NRK//MAP4K4//MAP3K8//F2R//MAP3K1//PLCG1//BRAF//TGFBR1//FGF2//FPR1//EPGN//TAB3//CXCL17//RPS27A//TGFB3//C5AR1//WNT5A//SPRED1//DUSP1//PTPRC//PXDN//AGTR2//ERRFI1//CBL//SOCS5//MALT1//MAS1//TNFRSF10A//TNFSF15//SYK//DPP4//ITPR2//ARNTL//PRKCA//PHF24//GRK5//PDCL//TULP3//RGS20//RGS9//GIT2//GLI2//PTCH1//IL6ST//LFNG//CD46//SYNJ2BP//GALNT11//GPC6//SPRY3//PPP1R2B//GPC4//GPC5//CNKSR2//SAMD5//SH2B…
GO:0022409	positive regulation of cell-cell adhesion	Biological process	47	257	1724	17653	1.8726	1.79244e-05	0.0173175	4.74656	0.0272622	TNFSF13B//TNFRSF13C//MAP3K8//CTLA4//DPP4//EFNB2//HLA-DPA1//HLA-DQA1//HLA-DRB5//LCK//PAK2//CD3G//CD28//GRAP2//FOXP3//GLI2//IL7R//VNN1//CXCL13//ANK3//FLOT1//FGA//ALOX15//AIF1//IL6ST//CD46//PTPRC//SELENOK//TNFSF4//HAVCR2//PYCARD//IL2RA//STAT5B//FADD//RAG1//SYK//LILRB4//BCL6//SOCS5//IL4R//MALT1//FAM49B//ZBTB16//NR4A3//ICAM1//WNT5A//NODAL
GO:0030155	regulation of cell adhesion	Biological process	96	650	1724	17653	1.5123	2.35944e-05	0.0199461	4.62719	0.0556845	BCL2//TSC1//BCL6//CSF1//UTRN//PTPRC//ITGB1BP1//SEMA4D//ERBB3//MIA3//KNG1//PDE3B//SEMA5A//AGR2//DMP1//ALOX15//VWC2//PTN//NDNF//PTPRO//SPINT2//NODAL//TNFSF13B//TNFRSF13C//MAP3K8//CTLA4//DPP4//EFNB2//HLA-DPA1//HLA-DQA1//HLA-DRB5//LCK//PAK2//CD3G//CD28//GRAP2//FOXP3//GLI2//IL7R//VNN1//PIK3CG//CYP1B1//RET//SYK//CXCL13//ANK3//FLOT1//FGA//AIF1//IL6ST//CD46//SELENOK//TNFSF4//HAVCR2//PYCARD//IL2RA//STAT5B…
GO:0009966	regulation of signal transduction	Biological process	377	3215	1724	17653	1.20072	2.83399e-05	0.0212959	4.5476	0.218677	STK25//MAP4K5//NRK//MAP4K4//MAP3K8//F2R//MAP3K1//PLCG1//BRAF//TGFBR1//FGF2//FPR1//EPGN//TAB3//CXCL17//RPS27A//TGFB3//C5AR1//WNT5A//SPRED1//DUSP1//PTPRC//PXDN//ERRFI1//CBL//SOCS5//MALT1//MAS1//TNFRSF10A//TNFSF15//SYK//PHF24//GRK5//PDCL//TULP3//RGS20//RGS9//GIT2//GLI2//PTCH1//IL6ST//LFNG//CD46//SYNJ2BP//GALNT11//SH2B3//SH2D3C//SH2D3A//VAV3//KHDRBS1//CHN1//SLA//SLA2//GRAP2//EPHB1//EPHB2//ERBB3//LMTK…
GO:0023051	regulation of signaling	Biological process	414	3575	1724	17653	1.18578	3.31319e-05	0.0224071	4.47975	0.240139	STK25//MAP4K5//NRK//MAP4K4//MAP3K8//F2R//MAP3K1//PLCG1//BRAF//TGFBR1//FGF2//FPR1//EPGN//TAB3//CXCL17//RPS27A//TGFB3//C5AR1//WNT5A//SPRED1//DUSP1//LMTK2//TBC1D16//TRAT1//INPP5F//PTPRC//PXDN//AGTR2//ERRFI1//CBL//SOCS5//MALT1//MAS1//TNFRSF10A//TNFSF15//SYK//DPP4//ITPR2//ARNTL//PRKCA//PHF24//GRK5//PDCL//TULP3//RGS20//RGS9//GIT2//GLI2//PTCH1//IL6ST//LFNG//CD46//SYNJ2BP//GALNT11//GPC6//SPRY3//PPP1R2B//…
GO:0050793	regulation of developmental process	Biological process	305	2563	1724	17653	1.21852	6.89056e-05	0.0423644	4.16175	0.176914	DCT//OTP//PAX6//FZD3//NODAL//BCL6//TNFSF13B//TNFRSF13C//HAVCR2//IL2RA//FOXP3//BMPR2//HAND2//WNT5A//WNT11//SEMA4D//CSNK1A1L//CSNK1A1//DLG1//F2//RHOBTB3//EPB41L3//ARHGEF18//BRWD3//ICAM1//MKLN1//PALMD//PHIP//ATP10A//PTN//RHOU//C15ORF62//TPM1//VRK1//SOSTDC1//CLASP1//DICER1//OPA1//PRKN//OMA1//POFUT2//TGFBR1//MTOR//WWTR1//TGFB3//TWIST1//USF3//ADIPOR1//TBX5//CSF1//CSF2//ALOX15B//APOB//NFKB1//ABCA1//TRIM…
GO:0031668	cellular response to extracellular stimulus	Biological process	42	237	1724	17653	1.81461	0.000102633	0.0578423	3.98871	0.0243619	MYOCD//GABARAPL1//CLEC16A//MTOR//FBXO22//FADS1//RALB//RRAGC//BMPR2//PPM1D//CADPS2//HFE//COMT//UCN3//ICAM1//PRKAA2//KPTN//SESN3//FAS//PRKD1//EIF2AK3//DEPDC5//TBL2//BCL2//AVPR1A//VDR//MED1//CYP27B1//ATP2B1//PTN//BGLAP//SSH1//PTGS2//P2RY12//TRPV1//TSC1//CBL//CYBB//OPA1//BCL11A//AIF1//FOSL1
GO:0031669	cellular response to nutrient levels	Biological process	38	208	1724	17653	1.87069	0.000111945	0.058237	3.951	0.0220418	GABARAPL1//CLEC16A//MTOR//FBXO22//FADS1//RALB//RRAGC//BMPR2//PPM1D//CADPS2//HFE//COMT//KPTN//SESN3//FAS//PRKD1//EIF2AK3//DEPDC5//TBL2//PRKAA2//BCL2//VDR//MED1//CYP27B1//ATP2B1//PTN//BGLAP//SSH1//PTGS2//P2RY12//TRPV1//TSC1//CBL//CYBB//OPA1//BCL11A//UCN3//ICAM1
GO:1903039	positive regulation of leukocyte cell-cell adhesion	Biological process	40	224	1724	17653	1.82849	0.000125246	0.0587267	3.90224	0.0232019	TNFSF13B//TNFRSF13C//MAP3K8//CTLA4//DPP4//EFNB2//HLA-DPA1//HLA-DQA1//HLA-DRB5//LCK//PAK2//CD3G//CD28//GRAP2//FOXP3//GLI2//IL7R//VNN1//AIF1//IL6ST//CD46//PTPRC//SELENOK//TNFSF4//HAVCR2//PYCARD//IL2RA//STAT5B//FADD//RAG1//SYK//LILRB4//BCL6//SOCS5//IL4R//MALT1//FAM49B//ZBTB16//NR4A3//ICAM1
GO:0000122	negative regulation of transcription by RNA polymerase II	Biological process	110	800	1724	17653	1.40794	0.000130253	0.0587267	3.88521	0.0638051	HNRNPU//ZNF451//ATRX//LILRB4//FST//SEMA4D//ZNF268//TCERG1//CHD4//PRDM5//HEXIM2//CREM//HJV//IRX2//EID2//DLG1//DMRT1//TSC22D3//E2F6//ENO1//ETS2//ETV6//BPTF//IKZF2//MTF2//DICER1//GABPA//BCL6B//NIPBL//WWTR1//GATA6//GLI2//RCOR2//PROX2//KCTD1//HIPK2//NR3C1//TFCP2L1//CNOT7//HNRNPA2B1//HOXB4//RBPJ//JARID2//MAF//MDM4//MEF2A//TRIM37//NFATC2//NFKB1//NODAL//CNOT2//NOTCH3//YBX1//PRKN//PAX6//FOXP3//ZBTB7A//CXX…
GO:0009653	anatomical structure morphogenesis	Biological process	312	2656	1724	17653	1.20284	0.000147942	0.0625332	3.82991	0.180974	CDH2//CDH4//CDH8//CAP2//CSNK1A1//DMRT1//TENM4//GP1BA//TFCP2L1//IL7R//SSH1//MED1//TENM3//PTPRO//BCL6//VDR//SART3//OTOR//VAV3//PDCD10//PLCD3//COL8A2//CYP1B1//APLNR//EPHB1//EPHB2//EPGN//CLIC4//NOX1//SRPX2//CXCL17//RBPJ//MEIS1//PDE3B//AMOTL2//PIK3CG//DLL4//PRKCA//PRKD1//PLXDC1//PTGS2//SYK//TAL1//VEGFB//NDNF//COL18A1//FZD8//ARHGAP24//JAM3//NRP2//EIF2AK3//HAND2//GBX2//PITX2//GLMN//ZFP36L1//MYOCD//DLG1/…
GO:0048585	negative regulation of response to stimulus	Biological process	200	1615	1724	17653	1.26806	0.00018086	0.0662762	3.74266	0.116009	SPRED1//DUSP1//IL20RB//A2M//IL7R//PTPRC//PXDN//HFE//FOXP3//ALOX15//HAVCR2//STAT6//ERRFI1//CBL//SOCS5//EPHB1//EPHB2//ERBB3//LMTK2//SNX13//IGF1R//RET//ROS1//RYK//BRAF//BRAP//UBASH3B//RGS20//RGS9//F2//F2RL1//CARD8//CCDC3//TGFB3//TWIST1//MTOR//MGRN1//TULP3//SOSTDC1//GRB10//SFRP4//KNG1//WFIKKN2//EID2//ZNF451//RPS27A//SKIL//TGFBR1//MTMR4//HJV//SPART//HIPK2//VWC2//LRP2//SOST//CTDSPL2//WNT5A//CACTIN//TNF…
GO:0051239	regulation of multicellular organismal process	Biological process	344	2969	1724	17653	1.1864	0.000183866	0.0662762	3.7355	0.199536	BTNL3//NLRP9//JPH4//FLOT1//NFAM1//TMF1//TNFSF4//ADRB1//AGTR2//GLRX3//PRKACA//POPDC2//SNTA1//DCT//OTP//PAX6//FZD3//NODAL//GLS//TSHZ3//HAVCR2//IL2RA//FOXP3//HFE//MALT1//CD226//F2RL1//WNT5A//P2RX1//TPM1//CORIN//AVPR1A//COMT//PTPRO//GJA1//F2R//BMPR2//HAND2//WNT11//NMUR2//HSPB7//CACNA1H//ITGA2//PTGS2//MYOCD//NPPA//CLASP1//SYK//F2//SELP//CYP1B1//SULF1//NOX1//CXCL17//IL6ST//C5AR1//EIF2AK3//PRKCA//PRKD1/…
GO:0050870	positive regulation of T cell activation	Biological process	38	213	1724	17653	1.82678	0.000186197	0.0662762	3.73003	0.0220418	TNFSF13B//TNFRSF13C//MAP3K8//CTLA4//DPP4//EFNB2//HLA-DPA1//HLA-DQA1//HLA-DRB5//LCK//PAK2//CD3G//CD28//GRAP2//FOXP3//GLI2//IL7R//VNN1//AIF1//IL6ST//CD46//PTPRC//SELENOK//TNFSF4//HAVCR2//PYCARD//IL2RA//STAT5B//FADD//RAG1//SYK//LILRB4//BCL6//SOCS5//IL4R//ZBTB16//FAM49B//MALT1
GO:0032989	cellular component morphogenesis	Biological process	143	1101	1724	17653	1.32993	0.00020532	0.0684032	3.68757	0.0829466	CDH2//CDH4//CDH8//CAP2//CSNK1A1//DMRT1//TENM4//GP1BA//TFCP2L1//IL7R//SSH1//MED1//TENM3//PTPRO//BCL6//VDR//SART3//RFX2//TMF1//NODAL//CLIC4//COL18A1//RILPL2//FRMD6//MATN1//FLOT1//ANK3//RAB8A//PARD3//BCL2//RYK//SEMA6C//CHL1//B4GAT1//EFNB2//EPHB1//EPHB2//ETV1//GBX2//GLI2//GRB10//LMX1A//PAX6//PLCG1//DOK4//ENAH//PRKCA//RET//CXCL12//SIAH1//SOS1//WNT5A//NR4A3//SHANK3//KLF7//NRP2//NRXN3//TNFRSF8//CHN1//EG…
GO:0035556	intracellular signal transduction	Biological process	333	2871	1724	17653	1.18766	0.000221403	0.0684032	3.65482	0.193155	STK25//MAP4K5//PSMB11//CSF2//PPM1L//SPRED1//NRK//ERBB3//FGF2//EPGN//GRIN2A//IL2RA//IL2RG//MEF2A//MAP3K1//PSMC6//PSMD5//RASA2//RET//RPS27A//SOS1//BRAF//ZFP36L1//BTC//PABPN1//BRAP//SHANK3//ACTN2//MAP4K4//RASAL2//MAP3K8//F2R//PLCG1//TGFBR1//FPR1//TAB3//CXCL17//TGFB3//C5AR1//WNT5A//DUSP1//CNOT7//MDM4//CNOT2//CNOT4//PLAGL1//CENPJ//CNOT6//RBL2//AURKA//HIPK2//BRCA2//ADCY7//UCN3//DRD1//ABCA1//ADGRF1//MC2…
GO:0090304	nucleic acid metabolic process	Biological process	585	5329	1724	17653	1.12406	0.000226523	0.0684032	3.64489	0.339327	IL7R//RNASEH2A//POLI//RMI2//ORC6//MCM6//NUP98//ORC1//POLK//POLE3//RBBP8//RFC5//FAM111A//TOP3A//DSCC1//CHAF1B//RHNO1//TIMELESS//DHFR//E2F6//BACH1//CCNE1//FST//SEMA4D//ZNF268//TCERG1//CHD4//PRDM5//HEXIM2//CREM//HJV//IRX2//EID2//DLG1//DMRT1//TSC22D3//ENO1//ETS2//ETV6//BPTF//IKZF2//MTF2//DICER1//GABPA//BCL6B//NIPBL//WWTR1//GATA6//GLI2//RCOR2//PROX2//KCTD1//HIPK2//NR3C1//TFCP2L1//CNOT7//HNRNPA2B1//HNR…
GO:0000902	cell morphogenesis	Biological process	131	997	1724	17653	1.34542	0.00023263	0.0684032	3.63333	0.0759861	NODAL//CLIC4//COL18A1//RILPL2//FRMD6//MATN1//FLOT1//ANK3//RAB8A//PARD3//BCL2//RYK//CDH4//SEMA6C//CHL1//B4GAT1//EFNB2//EPHB1//EPHB2//ETV1//GBX2//GLI2//GRB10//LMX1A//PAX6//PLCG1//DOK4//ENAH//PRKCA//PTPRO//RET//CXCL12//SIAH1//SOS1//WNT5A//NR4A3//SHANK3//KLF7//NRP2//NRXN3//TNFRSF8//CHN1//EGR2//SEMA4D//CSNK1A1L//CSNK1A1//DLG1//F2//RHOBTB3//EPB41L3//ARHGEF18//BRWD3//ICAM1//MKLN1//PALMD//PHIP//ATP10A//P…
GO:0042110	T cell activation	Biological process	69	463	1724	17653	1.52598	0.000245748	0.0689025	3.60951	0.0400232	F2RL1//IFNK//ICAM1//STAT6//RAG2//FOXP3//KDELR1//IL7R//LCK//LFNG//DLL4//PTPRC//SP3//TNFSF13B//TNFRSF13C//MAP3K8//CTLA4//DPP4//EFNB2//HLA-DPA1//HLA-DQA1//HLA-DRB5//PAK2//CD3G//CD28//GRAP2//JMJD6//RAG1//BCL2//ZFP36L1//STAT5B//FZD8//FADD//SOS1//GLI2//VNN1//TNFSF4//MALT1//PIK3CG//AIF1//IL6ST//CD46//SELENOK//HAVCR2//PYCARD//IL2RA//GLMN//DLG1//IL20RB//RAB27A//SYK//BRAF//THEMIS//PSMB11//TSC1//BCL6//BATF/…
GO:0044260	cellular macromolecule metabolic process	Biological process	904	8555	1724	17653	1.08201	0.000280576	0.0689025	3.55195	0.524362	IL7R//RNASEH2A//POLI//RMI2//ORC6//MCM6//NUP98//ORC1//POLK//POLE3//RBBP8//RFC5//FAM111A//TOP3A//DSCC1//CHAF1B//RHNO1//TIMELESS//CNPPD1//DHFR//E2F6//BACH1//CCNE1//FST//SEMA4D//ZNF268//TCERG1//CHD4//PRDM5//HEXIM2//CREM//HJV//IRX2//EID2//DLG1//DMRT1//TSC22D3//ENO1//ETS2//ETV6//BPTF//IKZF2//MTF2//DICER1//GABPA//BCL6B//NIPBL//WWTR1//GATA6//GLI2//RCOR2//PROX2//KCTD1//HIPK2//NR3C1//TFCP2L1//CNOT7//HNRNPA…
GO:0097659	nucleic acid-templated transcription	Biological process	441	3924	1724	17653	1.15078	0.000284759	0.0689025	3.54552	0.2558	DHFR//E2F6//ORC1//BACH1//CCNE1//FST//SEMA4D//ZNF268//TCERG1//CHD4//PRDM5//HEXIM2//CREM//HJV//IRX2//EID2//DLG1//DMRT1//TSC22D3//ENO1//ETS2//ETV6//BPTF//IKZF2//MTF2//DICER1//GABPA//BCL6B//NIPBL//WWTR1//GATA6//GLI2//RCOR2//PROX2//KCTD1//HIPK2//NR3C1//TFCP2L1//CNOT7//HNRNPA2B1//HNRNPU//HOXB4//RBPJ//JARID2//MAF//MDM4//MEF2A//TRIM37//NFATC2//NFKB1//NODAL//CNOT2//NOTCH3//YBX1//PRKN//PAX6//FOXP3//ZBTB7A/…
GO:0007156	homophilic cell adhesion via plasma membrane adhesion molecules	Biological process	30	158	1724	17653	1.94422	0.000285217	0.0689025	3.54482	0.0174014	CDH2//CDH4//CDH8//CDH17//MPZL2//CD226//DSG1//FAT2//DCHS2//TENM3//PCDHB15//PCDHAC2//PCDHAC1//PCDHA13//PCDHA12//PCDHA11//PCDHA10//PCDHA8//PCDHA7//PCDHA6//PCDHA5//PCDHA4//PCDHA3//PCDHA2//PCDHA1//SMAGP//RET//DCHS1//ESAM//PCDHA9
GO:0030217	T cell differentiation	Biological process	39	225	1724	17653	1.77486	0.000285268	0.0689025	3.54475	0.0226218	STAT6//RAG2//FOXP3//JMJD6//RAG1//BCL2//ZFP36L1//STAT5B//FZD8//FADD//SOS1//GLI2//IL7R//VNN1//SYK//BRAF//THEMIS//TNFSF4//PSMB11//TSC1//BCL6//CD46//CD28//BATF//BCL3//IL2RA//CTLA4//NFATC2//LILRB4//IL4R//SOCS5//ZBTB16//LY9//KDELR1//LCK//LFNG//DLL4//PTPRC//SP3
GO:1901362	organic cyclic compound biosynthetic process	Biological process	520	4704	1724	17653	1.13192	0.000324156	0.0738336	3.48925	0.301624	DHFR//E2F6//ORC1//BACH1//CCNE1//FST//SEMA4D//ZNF268//TCERG1//CHD4//PRDM5//HEXIM2//CREM//HJV//IRX2//EID2//DLG1//DMRT1//TSC22D3//ENO1//ETS2//ETV6//BPTF//IKZF2//MTF2//DICER1//GABPA//BCL6B//NIPBL//WWTR1//GATA6//GLI2//RCOR2//PROX2//KCTD1//HIPK2//NR3C1//TFCP2L1//CNOT7//HNRNPA2B1//HNRNPU//HOXB4//RBPJ//JARID2//MAF//MDM4//MEF2A//TRIM37//NFATC2//NFKB1//NODAL//CNOT2//NOTCH3//YBX1//PRKN//PAX6//FOXP3//ZBTB7A/…
GO:0032774	RNA biosynthetic process	Biological process	442	3940	1724	17653	1.1487	0.000327518	0.0738336	3.48476	0.256381	DHFR//E2F6//ORC1//BACH1//CCNE1//FST//SEMA4D//ZNF268//TCERG1//CHD4//PRDM5//HEXIM2//CREM//HJV//IRX2//EID2//DLG1//DMRT1//TSC22D3//ENO1//ETS2//ETV6//BPTF//IKZF2//MTF2//DICER1//GABPA//BCL6B//NIPBL//WWTR1//GATA6//GLI2//RCOR2//PROX2//KCTD1//HIPK2//NR3C1//TFCP2L1//CNOT7//HNRNPA2B1//HNRNPU//HOXB4//RBPJ//JARID2//MAF//MDM4//MEF2A//TRIM37//NFATC2//NFKB1//NODAL//CNOT2//NOTCH3//YBX1//PRKN//PAX6//FOXP3//ZBTB7A/…
GO:0002819	regulation of adaptive immune response	Biological process	26	131	1724	17653	2.03228	0.000346081	0.0755014	3.46082	0.0150812	IL20RB//IL7R//PTPRC//FAM49B//FADD//HFE//BCL6//TNFSF13B//TNFRSF13C//HAVCR2//FOXP3//MALT1//TNFSF4//ALOX15//PYCARD//IL6ST//CD226//IL4R//SOCS5//MSH6//EXOSC3//RIF1//CLCF1//STAT6//MSH2//CD28
GO:0045191	regulation of isotype switching	Biological process	10	30	1724	17653	3.41319	0.000369985	0.0781941	3.43182	0.00580046	MSH6//EXOSC3//RIF1//FOXP3//BCL6//CLCF1//STAT6//MSH2//CD28//TNFSF4
GO:0060976	coronary vasculature development	Biological process	13	47	1724	17653	2.83222	0.000412836	0.0833809	3.38422	0.0075406	GATA6//MESP1//TGFBR1//SPRED1//TBX5//LRP2//HAND2//MYOCD//PRICKLE1//APLNR//LTBP1//CPLANE1//VEGFB
GO:1903506	regulation of nucleic acid-templated transcription	Biological process	423	3766	1724	17653	1.15012	0.000419185	0.0833809	3.37759	0.24536	DHFR//E2F6//ORC1//BACH1//CCNE1//FST//SEMA4D//ZNF268//TCERG1//CHD4//PRDM5//HEXIM2//CREM//HJV//IRX2//EID2//DLG1//DMRT1//TSC22D3//ENO1//ETS2//ETV6//BPTF//IKZF2//MTF2//DICER1//GABPA//BCL6B//NIPBL//WWTR1//GATA6//GLI2//RCOR2//PROX2//KCTD1//HIPK2//NR3C1//TFCP2L1//CNOT7//HNRNPA2B1//HNRNPU//HOXB4//RBPJ//JARID2//MAF//MDM4//MEF2A//TRIM37//NFATC2//NFKB1//NODAL//CNOT2//NOTCH3//YBX1//PRKN//PAX6//FOXP3//ZBTB7A/…
GO:0006351	transcription, DNA-templated	Biological process	437	3907	1724	17653	1.1453	0.000463336	0.0886122	3.3341	0.25348	DHFR//E2F6//ORC1//BACH1//CCNE1//FST//SEMA4D//ZNF268//TCERG1//CHD4//PRDM5//HEXIM2//CREM//HJV//IRX2//EID2//DLG1//DMRT1//TSC22D3//ENO1//ETS2//ETV6//BPTF//IKZF2//MTF2//DICER1//GABPA//BCL6B//NIPBL//WWTR1//GATA6//GLI2//RCOR2//PROX2//KCTD1//HIPK2//NR3C1//TFCP2L1//CNOT7//HNRNPA2B1//HNRNPU//HOXB4//RBPJ//JARID2//MAF//MDM4//MEF2A//TRIM37//NFATC2//NFKB1//NODAL//CNOT2//NOTCH3//YBX1//PRKN//PAX6//FOXP3//ZBTB7A/…
GO:0032502	developmental process	Biological process	675	6267	1724	17653	1.10287	0.000499753	0.0886122	3.30125	0.391531	CDH2//CDH4//CDH8//CAP2//CSNK1A1//DMRT1//TENM4//GP1BA//TFCP2L1//IL7R//SSH1//MED1//TENM3//PTPRO//BCL6//VDR//SART3//WDR5//WFIKKN2//COL1A2//COL12A1//NCAN//AHSG//ETS2//GLI2//HOXA10//NPR3//BGLAP//SHOX2//TCOF1//TGFBR1//EIF2AK3//OTOR//VAV3//PDCD10//PLCD3//COL8A2//CYP1B1//APLNR//EPHB1//EPHB2//EPGN//CLIC4//NOX1//SRPX2//CXCL17//RBPJ//MEIS1//PDE3B//AMOTL2//PIK3CG//DLL4//PRKCA//PRKD1//PLXDC1//PTGS2//SYK//TAL1…
GO:2001141	regulation of RNA biosynthetic process	Biological process	423	3774	1724	17653	1.14768	0.000500146	0.0886122	3.3009	0.24536	DHFR//E2F6//ORC1//BACH1//CCNE1//FST//SEMA4D//ZNF268//TCERG1//CHD4//PRDM5//HEXIM2//CREM//HJV//IRX2//EID2//DLG1//DMRT1//TSC22D3//ENO1//ETS2//ETV6//BPTF//IKZF2//MTF2//DICER1//GABPA//BCL6B//NIPBL//WWTR1//GATA6//GLI2//RCOR2//PROX2//KCTD1//HIPK2//NR3C1//TFCP2L1//CNOT7//HNRNPA2B1//HNRNPU//HOXB4//RBPJ//JARID2//MAF//MDM4//MEF2A//TRIM37//NFATC2//NFKB1//NODAL//CNOT2//NOTCH3//YBX1//PRKN//PAX6//FOXP3//ZBTB7A/…
GO:0006139	nucleobase-containing compound metabolic process	Biological process	645	5967	1724	17653	1.10684	0.000503023	0.0886122	3.29841	0.37413	IL7R//RNASEH2A//POLI//RMI2//ORC6//MCM6//NUP98//ORC1//POLK//POLE3//RBBP8//RFC5//FAM111A//TOP3A//DSCC1//CHAF1B//RHNO1//TIMELESS//DHFR//E2F6//BACH1//CCNE1//FST//SEMA4D//ZNF268//TCERG1//CHD4//PRDM5//HEXIM2//CREM//HJV//IRX2//EID2//DLG1//DMRT1//TSC22D3//ENO1//ETS2//ETV6//BPTF//IKZF2//MTF2//DICER1//GABPA//BCL6B//NIPBL//WWTR1//GATA6//GLI2//RCOR2//PROX2//KCTD1//HIPK2//NR3C1//TFCP2L1//CNOT7//HNRNPA2B1//HNR…
GO:0006725	cellular aromatic compound metabolic process	Biological process	666	6178	1724	17653	1.10384	0.000510997	0.0886122	3.29158	0.386311	IL7R//RNASEH2A//POLI//RMI2//ORC6//MCM6//NUP98//ORC1//POLK//POLE3//RBBP8//RFC5//FAM111A//TOP3A//DSCC1//CHAF1B//RHNO1//TIMELESS//DHFR//E2F6//BACH1//CCNE1//FST//SEMA4D//ZNF268//TCERG1//CHD4//PRDM5//HEXIM2//CREM//HJV//IRX2//EID2//DLG1//DMRT1//TSC22D3//ENO1//ETS2//ETV6//BPTF//IKZF2//MTF2//DICER1//GABPA//BCL6B//NIPBL//WWTR1//GATA6//GLI2//RCOR2//PROX2//KCTD1//HIPK2//NR3C1//TFCP2L1//CNOT7//HNRNPA2B1//HNR…
GO:0051252	regulation of RNA metabolic process	Biological process	444	3984	1724	17653	1.14116	0.000557928	0.0905426	3.25342	0.257541	DHFR//E2F6//ORC1//BACH1//CCNE1//FST//SEMA4D//ZNF268//TCERG1//CHD4//PRDM5//HEXIM2//CREM//HJV//IRX2//EID2//DLG1//DMRT1//TSC22D3//ENO1//ETS2//ETV6//BPTF//IKZF2//MTF2//DICER1//GABPA//BCL6B//NIPBL//WWTR1//GATA6//GLI2//RCOR2//PROX2//KCTD1//HIPK2//NR3C1//TFCP2L1//CNOT7//HNRNPA2B1//HNRNPU//HOXB4//RBPJ//JARID2//MAF//MDM4//MEF2A//TRIM37//NFATC2//NFKB1//NODAL//CNOT2//NOTCH3//YBX1//PRKN//PAX6//FOXP3//ZBTB7A/…
GO:1901360	organic cyclic compound metabolic process	Biological process	687	6394	1724	17653	1.10018	0.000564415	0.0905426	3.2484	0.398492	IL7R//RNASEH2A//POLI//RMI2//ORC6//MCM6//NUP98//ORC1//POLK//POLE3//RBBP8//RFC5//FAM111A//TOP3A//DSCC1//CHAF1B//RHNO1//TIMELESS//DHFR//E2F6//BACH1//CCNE1//FST//SEMA4D//ZNF268//TCERG1//CHD4//PRDM5//HEXIM2//CREM//HJV//IRX2//EID2//DLG1//DMRT1//TSC22D3//ENO1//ETS2//ETV6//BPTF//IKZF2//MTF2//DICER1//GABPA//BCL6B//NIPBL//WWTR1//GATA6//GLI2//RCOR2//PROX2//KCTD1//HIPK2//NR3C1//TFCP2L1//CNOT7//HNRNPA2B1//HNR…
GO:0019219	regulation of nucleobase-containing compound metabolic process	Biological process	479	4328	1724	17653	1.13326	0.000570366	0.0905426	3.24385	0.277842	IL7R//DHFR//E2F6//ORC1//BACH1//CCNE1//FST//SEMA4D//ZNF268//TCERG1//CHD4//PRDM5//HEXIM2//CREM//HJV//IRX2//EID2//DLG1//DMRT1//TSC22D3//ENO1//ETS2//ETV6//BPTF//IKZF2//MTF2//DICER1//GABPA//BCL6B//NIPBL//WWTR1//GATA6//GLI2//RCOR2//PROX2//KCTD1//HIPK2//NR3C1//TFCP2L1//CNOT7//HNRNPA2B1//HNRNPU//HOXB4//RBPJ//JARID2//MAF//MDM4//MEF2A//TRIM37//NFATC2//NFKB1//NODAL//CNOT2//NOTCH3//YBX1//PRKN//PAX6//FOXP3//Z…
GO:0016070	RNA metabolic process	Biological process	529	4821	1724	17653	1.12357	0.000575681	0.0905426	3.23982	0.306845	DHFR//E2F6//ORC1//BACH1//CCNE1//FST//SEMA4D//ZNF268//TCERG1//CHD4//PRDM5//HEXIM2//CREM//HJV//IRX2//EID2//DLG1//DMRT1//TSC22D3//ENO1//ETS2//ETV6//BPTF//IKZF2//MTF2//DICER1//GABPA//BCL6B//NIPBL//WWTR1//GATA6//GLI2//RCOR2//PROX2//KCTD1//HIPK2//NR3C1//TFCP2L1//CNOT7//HNRNPA2B1//HNRNPU//HOXB4//RBPJ//JARID2//MAF//MDM4//MEF2A//TRIM37//NFATC2//NFKB1//NODAL//CNOT2//NOTCH3//YBX1//PRKN//PAX6//FOXP3//ZBTB7A/…
GO:0006355	regulation of transcription, DNA-templated	Biological process	419	3745	1724	17653	1.14563	0.000621471	0.0946948	3.20658	0.243039	DHFR//E2F6//ORC1//BACH1//CCNE1//FST//SEMA4D//ZNF268//TCERG1//CHD4//PRDM5//HEXIM2//CREM//HJV//IRX2//EID2//DLG1//DMRT1//TSC22D3//ENO1//ETS2//ETV6//BPTF//IKZF2//MTF2//DICER1//GABPA//BCL6B//NIPBL//WWTR1//GATA6//GLI2//RCOR2//PROX2//KCTD1//HIPK2//NR3C1//TFCP2L1//CNOT7//HNRNPA2B1//HNRNPU//HOXB4//RBPJ//JARID2//MAF//MDM4//MEF2A//TRIM37//NFATC2//NFKB1//NODAL//CNOT2//NOTCH3//YBX1//PRKN//PAX6//FOXP3//ZBTB7A/…
GO:0031323	regulation of cellular metabolic process	Biological process	692	6454	1724	17653	1.09789	0.000674053	0.0946948	3.17131	0.401392	IL7R//CNPPD1//DHFR//E2F6//ORC1//BACH1//CCNE1//FST//SEMA4D//ZNF268//TCERG1//CHD4//PRDM5//HEXIM2//CREM//HJV//IRX2//EID2//DLG1//DMRT1//TSC22D3//ENO1//ETS2//ETV6//BPTF//IKZF2//MTF2//DICER1//GABPA//BCL6B//NIPBL//WWTR1//GATA6//GLI2//RCOR2//PROX2//KCTD1//HIPK2//NR3C1//TFCP2L1//CNOT7//HNRNPA2B1//HNRNPU//HOXB4//RBPJ//JARID2//MAF//MDM4//MEF2A//TRIM37//NFATC2//NFKB1//NODAL//CNOT2//NOTCH3//YBX1//PRKN//PAX6//…
GO:0002821	positive regulation of adaptive immune response	Biological process	18	81	1724	17653	2.27546	0.000683282	0.0946948	3.1654	0.0104408	FAM49B//FADD//TNFSF13B//TNFRSF13C//MALT1//TNFSF4//FOXP3//CD226//SOCS5//MSH6//EXOSC3//RIF1//CLCF1//STAT6//MSH2//CD28//PYCARD//IL6ST
GO:0022407	regulation of cell-cell adhesion	Biological process	58	388	1724	17653	1.53066	0.000685173	0.0946948	3.1642	0.0336427	SPINT2//NODAL//TNFSF13B//TNFRSF13C//MAP3K8//CTLA4//DPP4//EFNB2//HLA-DPA1//HLA-DQA1//HLA-DRB5//LCK//PAK2//CD3G//CD28//GRAP2//FOXP3//GLI2//IL7R//VNN1//CXCL13//ANK3//FLOT1//FGA//ALOX15//AIF1//IL6ST//CD46//PTPRC//SELENOK//TNFSF4//HAVCR2//PYCARD//IL2RA//STAT5B//FADD//GLMN//DLG1//IL20RB//RAG1//SYK//LILRB4//BCL6//IL4R//SOCS5//TNFAIP8L2//MALT1//FAM49B//ZBTB16//PRKCA//PRKG1//UBASH3B//NR4A3//CXCL12//ICAM1/…
GO:0033555	multicellular organismal response to stress	Biological process	16	68	1724	17653	2.40931	0.000688781	0.0946948	3.16192	0.00928074	DPP4//DRD1//BCL2//USP46//NR2E1//VDAC1//ADRB1//COMT//CRH//NMUR2//RET//TRPA1//SCN9A//TRPV1//RAG1//GJA1
GO:0046483	heterocycle metabolic process	Biological process	660	6136	1724	17653	1.10139	0.000712781	0.0946948	3.14704	0.382831	IL7R//RNASEH2A//POLI//RMI2//ORC6//MCM6//NUP98//ORC1//POLK//POLE3//RBBP8//RFC5//FAM111A//TOP3A//DSCC1//CHAF1B//RHNO1//TIMELESS//DHFR//E2F6//BACH1//CCNE1//FST//SEMA4D//ZNF268//TCERG1//CHD4//PRDM5//HEXIM2//CREM//HJV//IRX2//EID2//DLG1//DMRT1//TSC22D3//ENO1//ETS2//ETV6//BPTF//IKZF2//MTF2//DICER1//GABPA//BCL6B//NIPBL//WWTR1//GATA6//GLI2//RCOR2//PROX2//KCTD1//HIPK2//NR3C1//TFCP2L1//CNOT7//HNRNPA2B1//HNR…
GO:0010575	positive regulation of vascular endothelial growth factor production	Biological process	9	27	1724	17653	3.41319	0.000725858	0.0946948	3.13915	0.00522042	CYP1B1//SULF1//NOX1//CXCL17//IL6ST//NODAL//PTGS2//C5AR1//EIF2AK3
GO:0034654	nucleobase-containing compound biosynthetic process	Biological process	494	4488	1724	17653	1.12708	0.000734557	0.0946948	3.13397	0.286543	DHFR//E2F6//ORC1//BACH1//CCNE1//FST//SEMA4D//ZNF268//TCERG1//CHD4//PRDM5//HEXIM2//CREM//HJV//IRX2//EID2//DLG1//DMRT1//TSC22D3//ENO1//ETS2//ETV6//BPTF//IKZF2//MTF2//DICER1//GABPA//BCL6B//NIPBL//WWTR1//GATA6//GLI2//RCOR2//PROX2//KCTD1//HIPK2//NR3C1//TFCP2L1//CNOT7//HNRNPA2B1//HNRNPU//HOXB4//RBPJ//JARID2//MAF//MDM4//MEF2A//TRIM37//NFATC2//NFKB1//NODAL//CNOT2//NOTCH3//YBX1//PRKN//PAX6//FOXP3//ZBTB7A/…
GO:0045830	positive regulation of isotype switching	Biological process	8	22	1724	17653	3.72348	0.000743031	0.0946948	3.12899	0.00464037	CLCF1//STAT6//MSH2//CD28//TNFSF4//MSH6//EXOSC3//RIF1
GO:0019438	aromatic compound biosynthetic process	Biological process	501	4558	1724	17653	1.1255	0.000749714	0.0946948	3.1251	0.290603	DHFR//E2F6//ORC1//BACH1//CCNE1//FST//SEMA4D//ZNF268//TCERG1//CHD4//PRDM5//HEXIM2//CREM//HJV//IRX2//EID2//DLG1//DMRT1//TSC22D3//ENO1//ETS2//ETV6//BPTF//IKZF2//MTF2//DICER1//GABPA//BCL6B//NIPBL//WWTR1//GATA6//GLI2//RCOR2//PROX2//KCTD1//HIPK2//NR3C1//TFCP2L1//CNOT7//HNRNPA2B1//HNRNPU//HOXB4//RBPJ//JARID2//MAF//MDM4//MEF2A//TRIM37//NFATC2//NFKB1//NODAL//CNOT2//NOTCH3//YBX1//PRKN//PAX6//FOXP3//ZBTB7A/…
GO:0002562	somatic diversification of immune receptors via germline recombination within a single locus	Biological process	14	56	1724	17653	2.55989	0.000770104	0.0946948	3.11345	0.00812065	MSH6//MSH2//MSH3//RAG1//RAG2//BATF//EXOSC3//RIF1//FOXP3//BCL6//CLCF1//STAT6//CD28//TNFSF4
GO:0016444	somatic cell DNA recombination	Biological process	14	56	1724	17653	2.55989	0.000770104	0.0946948	3.11345	0.00812065	MSH6//MSH2//MSH3//RAG1//RAG2//BATF//EXOSC3//RIF1//FOXP3//BCL6//CLCF1//STAT6//CD28//TNFSF4
GO:0002088	lens development in camera-type eye	Biological process	16	69	1724	17653	2.37439	0.000816719	0.0985249	3.08793	0.00928074	SHROOM2//MEIS1//HIPK1//HIPK2//MAF//SKIL//TMOD1//PROX2//FOXE3//DLG1//GJA1//PAX6//CDON//MED1//TGFBR1//WNT5A
GO:0010647	positive regulation of cell communication	Biological process	208	1737	1724	17653	1.22615	0.000830389	0.0985249	3.08072	0.12065	STK25//MAP4K5//NRK//MAP4K4//MAP3K8//F2R//MAP3K1//PLCG1//BRAF//TGFBR1//FGF2//FPR1//EPGN//TAB3//CXCL17//RPS27A//TGFB3//C5AR1//WNT5A//MALT1//MAS1//TNFRSF10A//TNFSF15//SYK//SH2B3//SH2D3C//SH2D3A//VAV3//KHDRBS1//CHN1//SLA//SLA2//GRAP2//ANK3//GJA1//IAPP//CALCR//BMP10//HFE//INHBC//NODAL//BMPR2//SEMA4D//PIK3AP1//ERBB3//F2//F2RL1//RGL2//SELP//CBL//CD28//CD226//LCK//TRAT1//KANK1//SULF1//ZRANB1//HIPK2//MYOC…
GO:0045596	negative regulation of cell differentiation	Biological process	92	682	1724	17653	1.38129	0.000846484	0.0987029	3.07238	0.0533643	NODAL//SOSTDC1//DICER1//USF3//ADIPOR1//TBX5//ABCA1//TRIM72//MYOCD//EFNB2//KANK1//DENND5A//PTPRO//NR2F1//TSC1//TNFRSF8//GLI2//RARB//TGFBR1//MESP1//CTLA4//TNFSF4//ANKRD26//WWTR1//INSIG1//ARNTL//ENPP1//WNT5A//RUNX1T1//IL4R//BCL6//SOCS5//MEIS1//ZBTB16//ZFP36L1//STAT5B//GABPA//MBNL3//DDX6//LMX1A//NOTCH3//PAX6//MED1//SLC6A4//NR2E1//CALR//DIXDC1//SEMA4D//NBR1//PTCH1//TWIST1//HAND2//LILRB4//LILRB3//UBASH…
GO:0007399	nervous system development	Biological process	267	2296	1724	17653	1.19075	0.000894048	0.10178	3.04864	0.154872	CHL1//AUTS2//MDGA1//GJA1//PAX6//PITX2//ELP3//PRKG1//NEUROD4//CXCL12//TWIST1//NDNF//FZD3//USP9X//NODAL//SPINT2//GLMN//PRICKLE1//LRP2//LRP6//SEMA4C//PRKACB//PTCH1//TSC1//TULP3//DCT//OTP//HAND2//EML1//FLOT1//ANK3//RAB8A//PARD3//BCL2//RYK//CDH4//SEMA6C//B4GAT1//EFNB2//EPHB1//EPHB2//ETV1//GBX2//GLI2//GRB10//LMX1A//PLCG1//DOK4//ENAH//PRKCA//PTPRO//RET//SIAH1//SOS1//WNT5A//NR4A3//SHANK3//KLF7//NRP2//NRX…
GO:0002696	positive regulation of leukocyte activation	Biological process	53	351	1724	17653	1.54614	0.000902974	0.10178	3.04432	0.0307425	VAV3//TNFSF13B//TNFRSF13C//CLCF1//NFATC2//PTPRC//BCL2//BCL6//MAP3K8//CTLA4//DPP4//EFNB2//HLA-DPA1//HLA-DQA1//HLA-DRB5//LCK//PAK2//CD3G//CD28//GRAP2//STAT5B//FOXP3//CD226//GLI2//IL7R//VNN1//NR4A3//AIF1//IL6ST//CD46//SELENOK//TNFSF4//HAVCR2//PYCARD//IL2RA//FADD//IL4R//WNT5A//SYK//F2RL1//RAG1//LILRB4//SOCS5//MSH6//EXOSC3//RIF1//STAT6//MSH2//MALT1//FAM49B//ZBTB16//NPPA//SNX4
GO:0043170	macromolecule metabolic process	Biological process	1001	9622	1724	17653	1.06525	0.000959178	0.106343	3.0181	0.580626	IL7R//RNASEH2A//POLI//RMI2//ORC6//MCM6//NUP98//ORC1//POLK//POLE3//RBBP8//RFC5//FAM111A//TOP3A//DSCC1//CHAF1B//RHNO1//TIMELESS//CNPPD1//DHFR//E2F6//BACH1//CCNE1//FST//SEMA4D//ZNF268//TCERG1//CHD4//PRDM5//HEXIM2//CREM//HJV//IRX2//EID2//DLG1//DMRT1//TSC22D3//ENO1//ETS2//ETV6//BPTF//IKZF2//MTF2//DICER1//GABPA//BCL6B//NIPBL//WWTR1//GATA6//GLI2//RCOR2//PROX2//KCTD1//HIPK2//NR3C1//TFCP2L1//CNOT7//HNRNPA…
GO:0023056	positive regulation of signaling	Biological process	208	1743	1724	17653	1.22193	0.000989916	0.107981	3.0044	0.12065	STK25//MAP4K5//NRK//MAP4K4//MAP3K8//F2R//MAP3K1//PLCG1//BRAF//TGFBR1//FGF2//FPR1//EPGN//TAB3//CXCL17//RPS27A//TGFB3//C5AR1//WNT5A//INPP5F//MALT1//MAS1//TNFRSF10A//TNFSF15//SYK//SH2B3//SH2D3C//SH2D3A//VAV3//KHDRBS1//CHN1//SLA//SLA2//GRAP2//IAPP//CALCR//BMP10//HFE//INHBC//NODAL//BMPR2//SEMA4D//PIK3AP1//ERBB3//F2//F2RL1//RGL2//SELP//CBL//CD28//CD226//LCK//TRAT1//KANK1//SULF1//ZRANB1//HIPK2//MYOCD//G…
GO:0048856	anatomical structure development	Biological process	628	5836	1724	17653	1.10186	0.0010272	0.110269	2.98835	0.364269	CDH2//CDH4//CDH8//CAP2//CSNK1A1//DMRT1//TENM4//GP1BA//TFCP2L1//IL7R//SSH1//MED1//TENM3//PTPRO//BCL6//VDR//SART3//WDR5//WFIKKN2//COL1A2//COL12A1//NCAN//AHSG//ETS2//GLI2//HOXA10//NPR3//BGLAP//SHOX2//TCOF1//TGFBR1//EIF2AK3//OTOR//VAV3//PDCD10//PLCD3//COL8A2//CYP1B1//APLNR//EPHB1//EPHB2//EPGN//CLIC4//NOX1//SRPX2//CXCL17//RBPJ//MEIS1//PDE3B//AMOTL2//PIK3CG//DLL4//PRKCA//PRKD1//PLXDC1//PTGS2//SYK//TAL1…
GO:0043010	camera-type eye development	Biological process	46	297	1724	17653	1.58592	0.00112253	0.116229	2.9498	0.0266821	PITX2//DLG1//FOXE3//GJA1//PAX6//CDON//MED1//TGFBR1//WNT5A//SHROOM2//MEIS1//CYP1B1//RARB//ATP2B1//HIPK1//HIPK2//TULP3//NEUROD4//CABP4//COL8A2//EPHB1//EPHB2//TENM3//LRP6//SP3//BAK1//JMJD6//GRM6//OPA1//RET//NR2E1//LPCAT1//PTN//TWIST1//SOS1//DLL4//BMPR2//CLIC4//MAF//SKIL//TMOD1//PROX2//MAB21L2//FBN2//RCN1//TMEM231
GO:0019228	neuronal action potential	Biological process	10	34	1724	17653	3.01164	0.00112374	0.116229	2.94933	0.00580046	FGF12//DRD1//KCNMB4//ANK3//KCND2//P2RX1//SCN1A//SCN8A//SCN9A//CACNA1H
GO:0018130	heterocycle biosynthetic process	Biological process	498	4550	1724	17653	1.12073	0.00114165	0.116229	2.94247	0.288863	DHFR//E2F6//ORC1//BACH1//CCNE1//FST//SEMA4D//ZNF268//TCERG1//CHD4//PRDM5//HEXIM2//CREM//HJV//IRX2//EID2//DLG1//DMRT1//TSC22D3//ENO1//ETS2//ETV6//BPTF//IKZF2//MTF2//DICER1//GABPA//BCL6B//NIPBL//WWTR1//GATA6//GLI2//RCOR2//PROX2//KCTD1//HIPK2//NR3C1//TFCP2L1//CNOT7//HNRNPA2B1//HNRNPU//HOXB4//RBPJ//JARID2//MAF//MDM4//MEF2A//TRIM37//NFATC2//NFKB1//NODAL//CNOT2//NOTCH3//YBX1//PRKN//PAX6//FOXP3//ZBTB7A/…
GO:0050867	positive regulation of cell activation	Biological process	54	363	1724	17653	1.52324	0.00115146	0.116229	2.93875	0.0313225	SELP//VAV3//TNFSF13B//TNFRSF13C//CLCF1//NFATC2//PTPRC//BCL2//BCL6//MAP3K8//CTLA4//DPP4//EFNB2//HLA-DPA1//HLA-DQA1//HLA-DRB5//LCK//PAK2//CD3G//CD28//GRAP2//STAT5B//FOXP3//CD226//GLI2//IL7R//VNN1//NR4A3//AIF1//IL6ST//CD46//SELENOK//TNFSF4//HAVCR2//PYCARD//IL2RA//FADD//IL4R//WNT5A//SYK//F2RL1//RAG1//LILRB4//SOCS5//MSH6//EXOSC3//RIF1//STAT6//MSH2//MALT1//FAM49B//ZBTB16//NPPA//SNX4
GO:0044706	multi-multicellular organism process	Biological process	36	218	1724	17653	1.69094	0.00119205	0.116881	2.92371	0.0208817	NODAL//BMPR2//P2RX1//CORIN//COMT//CRH//TFCP2L1//HFE//INSL4//ITGA2//NPPA//PSG4//PSG7//BCL2//RLN2//STAT5B//TGFB3//FOSL1//IGFBP7//PTGS2//RPL29//SPP1//NRK//AVPR1A//SLC6A4//CYP27B1//GJA1//VDR//ADCY7//DSG1//MTOR//HAVCR2//SP3//ARNTL//MED1//CALR
GO:0016447	somatic recombination of immunoglobulin gene segments	Biological process	12	46	1724	17653	2.67119	0.00120418	0.116881	2.91931	0.00696056	BATF//MSH6//MSH2//EXOSC3//RIF1//FOXP3//BCL6//CLCF1//STAT6//CD28//TNFSF4//MSH3
GO:0002822	regulation of adaptive immune response based on somatic recombination of immune receptors built from immunoglobulin superfamily domains	Biological process	23	120	1724	17653	1.96258	0.00121745	0.116881	2.91455	0.0133411	IL20RB//IL7R//PTPRC//FAM49B//FADD//HFE//BCL6//TNFSF13B//TNFRSF13C//HAVCR2//FOXP3//MALT1//TNFSF4//CD226//IL4R//SOCS5//MSH6//EXOSC3//RIF1//CLCF1//STAT6//MSH2//CD28
GO:1902531	regulation of intracellular signal transduction	Biological process	224	1901	1724	17653	1.20656	0.00123043	0.116881	2.90994	0.12993	STK25//MAP4K5//NRK//MAP4K4//MAP3K8//F2R//MAP3K1//PLCG1//BRAF//TGFBR1//FGF2//FPR1//EPGN//TAB3//CXCL17//RPS27A//TGFB3//C5AR1//WNT5A//SPRED1//DUSP1//MALT1//MAS1//TNFRSF10A//TNFSF15//SYK//AKAP7//IAPP//CALCR//TWIST1//SEMA4D//PIK3AP1//ERBB3//F2//F2RL1//RGL2//SELP//CBL//CD28//ROS1//RRAGC//TNFAIP8L1//UBR1//ARNTL//PRKAA2//TSC1//EPM2A//DEPDC5//RICTOR//GOLPH3//ARAP2//ACAP2//ASAP1//ARFGEF3//CYTH1//GIT2//ABCA…
GO:0006366	transcription by RNA polymerase II	Biological process	277	2405	1724	17653	1.17936	0.00126262	0.116881	2.89873	0.160673	FST//SEMA4D//ZNF268//TCERG1//CHD4//PRDM5//HEXIM2//CREM//HJV//IRX2//EID2//DLG1//DMRT1//TSC22D3//E2F6//ENO1//ETS2//ETV6//BPTF//IKZF2//MTF2//DICER1//GABPA//BCL6B//NIPBL//WWTR1//GATA6//GLI2//RCOR2//PROX2//KCTD1//HIPK2//NR3C1//TFCP2L1//CNOT7//HNRNPA2B1//HNRNPU//HOXB4//RBPJ//JARID2//MAF//MDM4//MEF2A//TRIM37//NFATC2//NFKB1//NODAL//CNOT2//NOTCH3//YBX1//PRKN//PAX6//FOXP3//ZBTB7A//CXXC5//TAF9B//BCL11A//POU…
GO:0045064	T-helper 2 cell differentiation	Biological process	6	14	1724	17653	4.38838	0.00129371	0.116881	2.88816	0.00348028	BCL6//SOCS5//IL4R//TNFSF4//BATF//BCL3
GO:0045589	regulation of regulatory T cell differentiation	Biological process	9	29	1724	17653	3.17779	0.00129636	0.116881	2.88728	0.00522042	FOXP3//CTLA4//TNFSF4//LILRB4//CD46//BCL6//IL2RA//NFATC2//CD28
GO:0007154	cell communication	Biological process	717	6744	1724	17653	1.08864	0.00131546	0.116881	2.88092	0.415893	STK25//MAP4K5//PSMB11//CSF2//PPM1L//SPRED1//NRK//ERBB3//FGF2//EPGN//GRIN2A//IL2RA//IL2RG//MEF2A//MAP3K1//PSMC6//PSMD5//RASA2//RET//RPS27A//SOS1//BRAF//ZFP36L1//BTC//PABPN1//BRAP//SHANK3//ACTN2//MAP4K4//RASAL2//MAP3K8//F2R//PLCG1//TGFBR1//FPR1//TAB3//CXCL17//TGFB3//C5AR1//WNT5A//DUSP1//MYOCD//BAK1//BCL2//PTPRC//PXDN//CRH//DRD1//P2RY12//AGTR2//MED1//MALT1//FBXW11//NFKB1//PAK2//PRKACA//PRKACB//SYK//…
GO:2000026	regulation of multicellular organismal development	Biological process	235	2008	1724	17653	1.19835	0.00133873	0.116881	2.87331	0.136311	DCT//OTP//PAX6//FZD3//NODAL//HAVCR2//IL2RA//FOXP3//BMPR2//HAND2//WNT5A//WNT11//CLASP1//DICER1//POFUT2//TGFBR1//MTOR//WWTR1//TGFB3//TWIST1//USF3//ADIPOR1//TBX5//RETREG3//TENM3//PRKD1//PTN//RET//NDNF//SCARB2//EFNB2//KANK1//DENND5A//PTPRO//NR2F1//TSC1//TNFRSF8//OPA1//BCL2//LFNG//SPRED1//SULF1//PDE3B//SYNJ2BP//TULP3//GLI2//SLC6A4//CYP27B1//AHSG//GJA1//NBR1//MATN1//ENPP1//BMP2K//BGLAP//FBN2//ALOX15B//…
GO:0048583	regulation of response to stimulus	Biological process	466	4243	1724	17653	1.12459	0.00134159	0.116881	2.87238	0.270302	STK25//MAP4K5//NRK//MAP4K4//MAP3K8//F2R//MAP3K1//PLCG1//BRAF//TGFBR1//FGF2//FPR1//EPGN//TAB3//CXCL17//RPS27A//TGFB3//C5AR1//WNT5A//SPRED1//DUSP1//IL20RB//COLEC10//A2M//IL7R//PTPRC//FAM49B//FADD//PXDN//PYCARD//MATR3//MALT1//PSMB11//FBXW11//NFKB1//PAK2//PRKACA//PRKACB//PSMC6//PSMD5//SYK//CTSS//FGA//APOB//CD180//SELENOK//MICB//HFE//BCL6//TNFSF13B//TNFRSF13C//HAVCR2//IL6ST//PIK3CG//FOXP3//CXCL13//F2R…
GO:0051384	response to glucocorticoid	Biological process	26	143	1724	17653	1.86174	0.00136409	0.116881	2.86516	0.0150812	NR3C1//UCN3//CRH//AVPR1A//FOSL1//IGFBP7//HNRNPU//SSTR3//ZFP36L1//ATP2B1//FIBIN//FBXO32//AGTR2//ICAM1//ERRFI1//USP8//AKAP13//CDO1//GPR83//DUSP1//AIF1//PTGS2//BCL2//BGLAP//UCP3//CALCR
GO:0006357	regulation of transcription by RNA polymerase II	Biological process	258	2227	1724	17653	1.18626	0.00136531	0.116881	2.86477	0.149652	FST//SEMA4D//ZNF268//TCERG1//CHD4//PRDM5//HEXIM2//CREM//HJV//IRX2//EID2//DLG1//DMRT1//TSC22D3//E2F6//ENO1//ETS2//ETV6//BPTF//IKZF2//MTF2//DICER1//GABPA//BCL6B//NIPBL//WWTR1//GATA6//GLI2//RCOR2//PROX2//KCTD1//HIPK2//NR3C1//TFCP2L1//CNOT7//HNRNPA2B1//HNRNPU//HOXB4//RBPJ//JARID2//MAF//MDM4//MEF2A//TRIM37//NFATC2//NFKB1//NODAL//CNOT2//NOTCH3//YBX1//PRKN//PAX6//FOXP3//ZBTB7A//CXXC5//TAF9B//BCL11A//POU…
GO:0002312	B cell activation involved in immune response	Biological process	15	66	1724	17653	2.32717	0.00146039	0.118803	2.83553	0.0087007	CDH17//LFNG//BCL3//CD180//BATF//MSH6//MSH2//EXOSC3//RIF1//FOXP3//BCL6//CLCF1//STAT6//CD28//TNFSF4
GO:0050966	detection of mechanical stimulus involved in sensory perception of pain	Biological process	5	10	1724	17653	5.11978	0.00146171	0.118803	2.83514	0.00290023	PHF24//ITGA2//SCN1A//CXCL12//TRPA1
GO:0044237	cellular metabolic process	Biological process	1127	10957	1724	17653	1.05321	0.00152318	0.118803	2.81725	0.653712	IL7R//GANC//MGAM//GABARAPL1//ATG101//ATG4C//ATG12//OTC//RNASEH2A//POLI//RMI2//ORC6//MCM6//NUP98//ORC1//POLK//POLE3//RBBP8//RFC5//FAM111A//TOP3A//DSCC1//CHAF1B//RHNO1//TIMELESS//CNPPD1//DHFR//E2F6//BACH1//CCNE1//CDO1//FST//SEMA4D//ZNF268//TCERG1//CHD4//PRDM5//HEXIM2//CREM//HJV//IRX2//EID2//DLG1//DMRT1//TSC22D3//ENO1//ETS2//ETV6//BPTF//IKZF2//MTF2//DICER1//GABPA//BCL6B//NIPBL//WWTR1//GATA6//GLI2//R…
GO:0016051	carbohydrate biosynthetic process	Biological process	36	221	1724	17653	1.66798	0.00152643	0.118803	2.81632	0.0208817	GYS2//PGM2//RPS27A//UGP2//MTOR//PPP1R3D//PPP1R3B//FBP2//ENO1//ALDOB//ALDOC//SLC37A4//PC//SLC25A11//GALNT5//GALNT13//GALNT15//FUT3//GALNT2//GALNT10//GALNT11//B3GALT1//CHST15//B3GNT7//POU1F1//WDR5//PASK//ENPP1//C1QTNF3//EPM2AIP1//SORD//MAS1//CLTC//NFKB1//ST8SIA6//CHST12
GO:0048738	cardiac muscle tissue development	Biological process	36	221	1724	17653	1.66798	0.00152643	0.118803	2.81632	0.0208817	TBX5//RBPJ//DLL4//MED1//TGFBR1//LRP2//MEF2A//AKAP13//GATA6//PROX2//MESP1//SLC9A1//TSC1//CALR//MYOCD//XIRP2//EGLN1//BMP10//PITX2//TPM1//RARB//MTOR//HNRNPU//ACTN2//JPH2//ERBB3//TENM4//GJA1//JARID2//KCNK2//MEIS1//FGF2//AGTR2//NPPA//WNT5A//EFNB2
GO:0045893	positive regulation of transcription, DNA-templated	Biological process	175	1450	1724	17653	1.23581	0.00153662	0.118803	2.81343	0.101508	MYOCD//RBPJ//NOTCH3//THOC5//INSIG1//ELOC//WDR5//CHD6//PSMC6//HEATR1//UTP15//EIF2AK3//STAG1//TNIP1//SLC30A9//BATF//SIX2//ZNF268//PRDM4//MYSM1//GABPB2//CREM//HJV//DMRT1//E2F3//EGR2//ETS2//ETV1//ETV6//MECOM//F2RL1//FGF2//TFEC//IKZF2//MTF2//GABPA//NIPBL//WWTR1//AUTS2//PYGO1//GATA6//GBX2//PELP1//GLI2//PROX2//HIPK2//NR3C1//GTF2A2//CNOT7//H2AFZ//HNRNPU//HOXA10//HOXB4//HOXC13//MACC1//IL17A//FOXK2//LMO2//…
GO:1903508	positive regulation of nucleic acid-templated transcription	Biological process	175	1450	1724	17653	1.23581	0.00153662	0.118803	2.81343	0.101508	MYOCD//RBPJ//NOTCH3//THOC5//YAF2//IVNS1ABP//WBP2NL//AGTR2//EGR2//ETS2//MECOM//F2R//BPTF//FGF2//MTF2//FBXW11//ATMIN//GATA6//BMP10//GLI2//HIPK2//ILF3//LRP6//ARNTL//NFATC2//NFKB1//NFYB//PAX3//PAX6//FOXP3//SOST//CRLF3//POU1F1//MED1//ANKRD49//PHIP//MESP1//PTCH1//ZNF287//RET//BCL3//RREB1//TFB2M//SP3//SPP1//BRCA2//TAL1//TBL1X//TBX5//HNF1B//TGFB3//TGFBR1//WNT5A//WNT11//ZIC2//ZBTB16//TBL1XR1//NRIP1//SUPT3…
GO:0051169	nuclear transport	Biological process	52	351	1724	17653	1.51697	0.00154049	0.118803	2.81234	0.0301624	ABCE1//ARNTL//BCL3//BCL6//SIX2//NUP50//PRICKLE1//DRD1//NUP98//SPRN//NUP153//AGTR2//CASC3//MAGOHB//SRSF3//THOC3//THOC5//SMG1//HNRNPA2B1//NDC1//FYTTD1//BUD13//SMG7//TSC1//XPOT//KPNA4//KPNA5//AHCYL1//CHP1//EGR2//CCHCR1//CALR//STRADA//ANKRD54//FBXO22//ANP32E//PABPN1//UBR5//MED1//PTGS2//PPP1R12A//PPP1CC//CTDSPL2//KHDRBS1//MALT1//AKAP13//GEMIN4//SNRPD1//SNRPF//SNRPG//GEMIN2//POU1F1
GO:0016311	dephosphorylation	Biological process	65	461	1724	17653	1.44376	0.00158297	0.118803	2.80053	0.037703	PPM1M//UBLCP1//PPM1L//PPP4R2//DLG1//DUSP1//FBXW11//DAPP1//PPP2R3B//LCK//MYH3//PPP1R12A//CTDSPL2//SSH1//PPP1CC//PPP1R3D//PTPN12//PTPRC//PTPRO//BCL2//LHPP//PPP1R3B//PPM1D//CDC14B//MTMR2//MTMR6//MTMR4//SEMA4D//ITGA2//PPP1R42//CHP1//SH3RF2//SPRED1//DLG2//DLG3//GPATCH2//ARFGEF3//SH2D4A//EYA3//PPP1R2B//PHACTR1//LMTK2//TIPRL//PTN//AGTR2//MTOR//SMG7//SPPL3//DUSP15//MDP1//DUSP28//UBASH3B//CDC25B//B3GAT3//…
GO:1902680	positive regulation of RNA biosynthetic process	Biological process	175	1451	1724	17653	1.23496	0.00158412	0.118803	2.80021	0.101508	MYOCD//RBPJ//NOTCH3//THOC5//YAF2//IVNS1ABP//WBP2NL//AGTR2//EGR2//ETS2//MECOM//F2R//BPTF//FGF2//MTF2//FBXW11//ATMIN//GATA6//BMP10//GLI2//HIPK2//ILF3//LRP6//ARNTL//NFATC2//NFKB1//NFYB//PAX3//PAX6//FOXP3//SOST//CRLF3//POU1F1//MED1//ANKRD49//PHIP//MESP1//PTCH1//ZNF287//RET//BCL3//RREB1//TFB2M//SP3//SPP1//BRCA2//TAL1//TBL1X//TBX5//HNF1B//TGFB3//TGFBR1//WNT5A//WNT11//ZIC2//ZBTB16//TBL1XR1//NRIP1//SUPT3…
GO:1903037	regulation of leukocyte cell-cell adhesion	Biological process	46	302	1724	17653	1.55967	0.00158977	0.118803	2.79867	0.0266821	TNFSF13B//TNFRSF13C//MAP3K8//CTLA4//DPP4//EFNB2//HLA-DPA1//HLA-DQA1//HLA-DRB5//LCK//PAK2//CD3G//CD28//GRAP2//FOXP3//GLI2//IL7R//VNN1//AIF1//IL6ST//CD46//PTPRC//SELENOK//TNFSF4//HAVCR2//PYCARD//IL2RA//STAT5B//FADD//GLMN//DLG1//IL20RB//RAG1//SYK//LILRB4//BCL6//IL4R//SOCS5//TNFAIP8L2//MALT1//FAM49B//ZBTB16//NR4A3//CXCL12//ICAM1//HFE
GO:0007159	leukocyte cell-cell adhesion	Biological process	50	335	1724	17653	1.52829	0.00159856	0.118803	2.79627	0.0290023	TNFSF13B//TNFRSF13C//MAP3K8//CTLA4//DPP4//EFNB2//HLA-DPA1//HLA-DQA1//HLA-DRB5//LCK//PAK2//CD3G//CD28//GRAP2//FOXP3//GLI2//IL7R//VNN1//AIF1//IL6ST//CD46//PTPRC//SELENOK//TNFSF4//HAVCR2//PYCARD//IL2RA//STAT5B//FADD//GLMN//DLG1//IL20RB//RAG1//SYK//LILRB4//BCL6//IL4R//SOCS5//TNFAIP8L2//MALT1//FAM49B//SELP//GOLPH3//ZBTB16//SEMA4D//NR4A3//CXCL12//ICAM1//HFE//TNIP1
GO:0036294	cellular response to decreased oxygen levels	Biological process	34	206	1724	17653	1.69002	0.00162037	0.119115	2.79038	0.0197216	PSMB11//EGLN1//PSMC6//BACH1//PSMD5//RPS27A//ELOC//RBPJ//ACAA2//UCN3//CPEB2//MTOR//GATA6//TBL2//HIPK2//ICAM1//KCND2//KCNK2//KCNK3//MDM4//OPA1//PTGS2//PTN//BCL2//SLC2A4//SLC9A1//ZFP36L1//TWIST1//NDNF//CCNA2//TSC1//CBL//CYBB//ENO1
GO:0071453	cellular response to oxygen levels	Biological process	36	222	1724	17653	1.66047	0.00165472	0.120332	2.78128	0.0208817	PSMB11//EGLN1//PSMC6//BACH1//PSMD5//RPS27A//ELOC//RBPJ//NOX1//FAS//ACAA2//UCN3//CPEB2//MTOR//GATA6//TBL2//HIPK2//ICAM1//KCND2//KCNK2//KCNK3//MDM4//OPA1//PTGS2//PTN//BCL2//SLC2A4//SLC9A1//ZFP36L1//TWIST1//NDNF//CCNA2//TSC1//CBL//CYBB//ENO1
GO:0031325	positive regulation of cellular metabolic process	Biological process	345	3074	1724	17653	1.1492	0.00175621	0.121905	2.75542	0.200116	STK25//MAP4K5//NRK//MAP4K4//MAP3K8//F2R//MAP3K1//PLCG1//BRAF//TGFBR1//FGF2//FPR1//EPGN//TAB3//CXCL17//RPS27A//TGFB3//C5AR1//WNT5A//INPP5F//FLOT1//SEMA4D//WDFY2//CRH//AIF1//F2//MTOR//FAS//RALB//RAP2A//CDK2AP1//SFRP4//SYK//MYOCD//CARD8//BCL2L13//PYCARD//LCK//P2RX1//FADD//TNFRSF10A//HIP1R//EIF2AK3//TNFSF15//BAK1//PILRB//RBPJ//NOTCH3//MALT1//MAS1//THOC5//CASP7//DHRSX//MEFV//PRKAA2//PRKD1//ATRX//RNF41…
GO:0030001	metal ion transport	Biological process	111	868	1724	17653	1.30944	0.0017721	0.121905	2.75151	0.0643852	NKAIN2//ACTN2//CHP1//KCNMB4//SLC24A5//KCNJ10//KCNJ13//KCNK3//TSC1//KCNAB1//SLC5A12//SLC5A9//NDUFA9//SLC38A4//SLC5A7//SCN1A//SCN8A//SCN9A//SLC10A1//SLC12A3//SLC4A8//GRIN3A//CSN2//CYP27B1//PANX1//NALCN//NMUR2//CACHD1//SELENOK//VDR//CACNA1H//SLC24A1//TCN2//CUTC//SLC30A9//MCUB//VDAC1//MCU//BCL2//BAK1//AHCYL1//FGF12//ANK3//PRKACA//STEAP3//NIPAL1//SLC41A1//NIPAL2//MMGT1//ACTN4//CLTC//LMTK2//HFE//ATP6V1…
GO:0009725	response to hormone	Biological process	123	977	1724	17653	1.28912	0.00181043	0.121905	2.74222	0.0713457	MED1//EIF4EBP2//IGF1R//ATP6V1D//PHIP//SOS1//CRH//SSTR3//UCN3//ADIPOR1//RARB//MED17//TRIP4//NRIP1//CCNE1//PIAS2//SRD5A2//DUSP1//HTR5A//APOB//PTCH1//PTGS2//PTN//RBBP8//SLC6A4//STAT5B//CALR//DSG1//GABRB1//TGFB3//FOSL1//SESN3//EGR2//MTOR//ICAM1//NPPA//OTC//TSC1//UCP3//EPM2AIP1//RAB31//CPEB2//RAB8A//PDE3B//ENPP1//RAB8B//ERRFI1//SLC2A4//SLC9A1//ZFP36L1//AIF1//SIK2//IGFBP7//AVPR1A//CACNA1H//UFM1//UBA5//…
GO:0051093	negative regulation of developmental process	Biological process	122	968	1724	17653	1.29052	0.00181513	0.121905	2.74109	0.0707657	NODAL//BMPR2//SOSTDC1//DICER1//OMA1//PRKN//USF3//ADIPOR1//TBX5//ABCA1//TRIM72//MYOCD//EFNB2//KANK1//DENND5A//PTPRO//NR2F1//TSC1//TNFRSF8//SPRED1//SULF1//PDE3B//SYNJ2BP//PTN//TULP3//SLC6A4//AHSG//MTMR2//EIF2AK3//GLI2//RARB//TGFBR1//BRCA2//ADRB1//PLAC8//PTCH1//MESP1//CTLA4//TNFSF4//PRMT5//SIX2//IAPP//RBPJ//P2RY12//SKIL//HOPX//ANKRD26//WWTR1//INSIG1//ARNTL//ENPP1//WNT5A//RUNX1T1//IL4R//BCL6//SOCS5//…
GO:0009790	embryo development	Biological process	121	959	1724	17653	1.29196	0.00181948	0.121905	2.74005	0.0701856	GABPA//GATA6//GJA1//GLI2//APOB//MGAT1//MSH2//YBX1//OCRL//PITX2//PLCG1//PTCH1//RCN1//RIC8A//TGFB3//TGFBR1//TWIST1//ZFAND5//TMEM231//RNASEH2B//FOSL1//HAND2//TENM4//LRP6//UGDH//DUSP1//POFUT2//MESP1//BMPR2//TXNRD1//NR4A3//ETS2//HNF1B//RBPJ//LFNG//WNT5A//SKIL//RBM46//CNOT2//SP3//HOPX//NODAL//BRCA2//RBBP8//RET//SPINT2//GLMN//PRICKLE1//LRP2//SEMA4C//PRKACB//TSC1//TULP3//FZD3//CSF2//BPTF//MED1//CCDC40//B…
GO:0002204	somatic recombination of immunoglobulin genes involved in immune response	Biological process	11	42	1724	17653	2.68179	0.0018415	0.121905	2.73483	0.00638051	BATF//MSH6//MSH2//EXOSC3//RIF1//FOXP3//BCL6//CLCF1//STAT6//CD28//TNFSF4
GO:0002208	somatic diversification of immunoglobulins involved in immune response	Biological process	11	42	1724	17653	2.68179	0.0018415	0.121905	2.73483	0.00638051	BATF//MSH6//MSH2//EXOSC3//RIF1//FOXP3//BCL6//CLCF1//STAT6//CD28//TNFSF4
GO:0045190	isotype switching	Biological process	11	42	1724	17653	2.68179	0.0018415	0.121905	2.73483	0.00638051	MSH6//EXOSC3//RIF1//FOXP3//BCL6//CLCF1//STAT6//MSH2//CD28//TNFSF4//BATF
GO:0023052	signaling	Biological process	713	6724	1724	17653	1.08578	0.00184507	0.121905	2.73399	0.413573	STK25//MAP4K5//PSMB11//CSF2//PPM1L//SPRED1//NRK//ERBB3//FGF2//EPGN//GRIN2A//IL2RA//IL2RG//MEF2A//MAP3K1//PSMC6//PSMD5//RASA2//RET//RPS27A//SOS1//BRAF//ZFP36L1//BTC//PABPN1//BRAP//SHANK3//ACTN2//MAP4K4//RASAL2//MAP3K8//F2R//PLCG1//TGFBR1//FPR1//TAB3//CXCL17//TGFB3//C5AR1//WNT5A//DUSP1//BAK1//BCL2//TBC1D16//TRAT1//INPP5F//PTPRC//PXDN//CRH//DRD1//P2RY12//AGTR2//MED1//MALT1//FBXW11//NFKB1//PAK2//PRKA…
GO:0009719	response to endogenous stimulus	Biological process	191	1606	1724	17653	1.21778	0.00187347	0.121905	2.72735	0.110789	MED1//WFIKKN2//COL1A2//DUSP15//ARHGEF18//HIPK2//ITGB5//PARD3//RPS27A//SKIL//TGFB3//TGFBR1//USP9X//CBL//MTMR4//EID2//EIF4EBP2//IGF1R//ATP6V1D//PHIP//SOS1//SPRED1//FGF2//FGF12//RAB14//POLR2C//ESRP1//SHCBP1//CRH//SSTR3//H3F3B//ACAT1//PITX2//SFRP4//SORD//UCN3//ADIPOR1//RARB//SESN3//SPAAR//MTOR//RRAGC//HJV//SOSTDC1//BMP10//HFE//NODAL//BMPR2//PCSK6//MYOCD//ZNF451//SULF1//GATA6//RBPJ//SPART//VWC2//LRP2/…
GO:0019233	sensory perception of pain	Biological process	19	95	1724	17653	2.04791	0.00187463	0.121905	2.72708	0.0110209	EPHB1//CXCL12//TRPV1//PHF24//ITGA2//SCN1A//TRPA1//COMT//F2R//GRIN2A//NMUR2//SLC9A1//MTOR//DLG2//IAPP//KCND2//NPY1R//PTGS2//SCN9A
GO:0007411	axon guidance	Biological process	39	248	1724	17653	1.61025	0.00194113	0.123997	2.71195	0.0226218	CHN1//EGR2//EPHB1//EPHB2//FZD3//WNT5A//RYK//CXCL12//BMPR2//SEMA5A//SEMA4D//SEMA4C//SEMA4G//NRP2//PTCH1//PTPRO//CDH4//SEMA6C//CHL1//B4GAT1//EFNB2//ETV1//GBX2//GLI2//GRB10//LMX1A//PAX6//PLCG1//DOK4//ENAH//PRKCA//RET//SIAH1//SOS1//NR4A3//SHANK3//KLF7//NRXN3//TNFRSF8
GO:0007030	Golgi organization	Biological process	25	139	1724	17653	1.84165	0.00194995	0.123997	2.70998	0.0145012	PRMT5//GOLPH3//STX16//VRK1//STK25//PDCD10//YWHAZ//PDE4DIP//GOLGA8R//SEC23IP//TANGO2//CSNK1A1//TMED4//GOLGA8A//CLASP1//ATL3//TICAM2//DYM//PRKD1//HACE1//RAB2A//GOLGA8N//BLZF1//ZW10//COG1
GO:0030098	lymphocyte differentiation	Biological process	49	330	1724	17653	1.52042	0.00197247	0.123997	2.70499	0.0284223	SP3//STAT5B//MALT1//STAT6//CDH17//LFNG//BCL3//RAG2//BCL2//RAG1//BAK1//FOXP3//NFAM1//CLCF1//RBPJ//MSH2//POU1F1//IFNK//BCL6//KDELR1//IL7R//LCK//DLL4//PTPRC//JMJD6//ZFP36L1//FZD8//FADD//SOS1//GLI2//VNN1//SYK//BRAF//THEMIS//TNFSF4//PSMB11//TSC1//CD46//CD28//BATF//IL2RA//CTLA4//NFATC2//LILRB4//RNF41//IL4R//SOCS5//ZBTB16//LY9
GO:0023057	negative regulation of signaling	Biological process	167	1384	1724	17653	1.23555	0.00198013	0.123997	2.70331	0.0968677	SPRED1//DUSP1//TRAT1//PTPRC//PXDN//ERRFI1//CBL//SOCS5//EPHB1//EPHB2//ERBB3//LMTK2//SNX13//IGF1R//RET//ROS1//RYK//BRAF//BRAP//UBASH3B//RGS20//RGS9//F2RL1//CARD8//CCDC3//TWIST1//MGRN1//SYT11//TULP3//SOSTDC1//GRB10//SFRP4//WFIKKN2//EID2//ZNF451//RPS27A//SKIL//TGFB3//TGFBR1//MTMR4//HJV//SPART//HIPK2//VWC2//LRP2//SOST//CTDSPL2//WNT5A//CACTIN//TNFAIP8L1//UBR1//ARNTL//PRKAA2//TSC1//EPM2A//DEPDC5//PTGS2/…
GO:0006913	nucleocytoplasmic transport	Biological process	51	347	1724	17653	1.50495	0.00201755	0.125181	2.69517	0.0295824	ABCE1//ARNTL//BCL3//BCL6//SIX2//NUP50//PRICKLE1//DRD1//NUP98//SPRN//NUP153//AGTR2//CASC3//MAGOHB//SRSF3//THOC3//THOC5//SMG1//HNRNPA2B1//NDC1//FYTTD1//BUD13//SMG7//TSC1//XPOT//KPNA4//KPNA5//AHCYL1//CHP1//EGR2//CCHCR1//CALR//STRADA//PABPN1//UBR5//MED1//PTGS2//PPP1R12A//PPP1CC//CTDSPL2//KHDRBS1//MALT1//AKAP13//GEMIN4//SNRPD1//SNRPF//SNRPG//GEMIN2//ANKRD54//FBXO22//ANP32E
GO:0048634	regulation of muscle organ development	Biological process	26	147	1724	17653	1.81108	0.00204846	0.125943	2.68857	0.0150812	GJA1//SFMBT1//TSC22D3//TWIST1//FLOT1//CDON//FBXO22//LMOD3//BCL2//SHOX2//JPH2//ERBB3//TGFBR1//JARID2//KCNK2//MEIS1//TBX5//FGF2//GATA6//BMP10//RBPJ//MTOR//EPHB1//EFNB2//MYOCD//ARNTL
GO:0045595	regulation of cell differentiation	Biological process	207	1761	1724	17653	1.20363	0.00213144	0.128744	2.67133	0.12007	DCT//OTP//PAX6//FZD3//NODAL//SOSTDC1//DICER1//POFUT2//CLASP1//TGFBR1//MTOR//WWTR1//TGFB3//TWIST1//USF3//ADIPOR1//TBX5//CSF1//CSF2//ALOX15B//APOB//NFKB1//ABCA1//TRIM72//MYOCD//RETREG3//TENM3//PRKD1//PTN//RET//WNT5A//NDNF//SCARB2//EFNB2//KANK1//DENND5A//PTPRO//NR2F1//TSC1//TNFRSF8//OPA1//BCL2//STAT5B//SIX2//MAF//SHOX2//GLI2//RARB//SOX5//ZBTB16//FOXP3//SOS1//IL7R//VNN1//FGF2//MESP1//HNF1B//TNFSF4//B…
GO:0051251	positive regulation of lymphocyte activation	Biological process	47	315	1724	17653	1.52781	0.00218127	0.128744	2.66129	0.0272622	VAV3//TNFSF13B//TNFRSF13C//CLCF1//NFATC2//PTPRC//BCL2//BCL6//MAP3K8//CTLA4//DPP4//EFNB2//HLA-DPA1//HLA-DQA1//HLA-DRB5//LCK//PAK2//CD3G//CD28//GRAP2//STAT5B//FOXP3//GLI2//IL7R//VNN1//AIF1//IL6ST//CD46//SELENOK//TNFSF4//HAVCR2//PYCARD//IL2RA//FADD//SYK//RAG1//LILRB4//SOCS5//IL4R//MSH6//EXOSC3//RIF1//STAT6//MSH2//MALT1//FAM49B//ZBTB16
GO:0003209	cardiac atrium morphogenesis	Biological process	9	31	1724	17653	2.97278	0.00218208	0.128744	2.66113	0.00522042	MESP1//BMP10//PITX2//BMPR2//TBX5//WNT5A//DLL4//SHOX2//SOS1
GO:0045066	regulatory T cell differentiation	Biological process	9	31	1724	17653	2.97278	0.00218208	0.128744	2.66113	0.00522042	FOXP3//CTLA4//IL2RA//NFATC2//CD28//TNFSF4//LILRB4//CD46//BCL6
GO:0009968	negative regulation of signal transduction	Biological process	155	1276	1724	17653	1.24383	0.00218919	0.128744	2.65972	0.0899072	SPRED1//DUSP1//PTPRC//PXDN//ERRFI1//CBL//SOCS5//F2RL1//CARD8//CCDC3//TWIST1//MGRN1//TULP3//SOSTDC1//GRB10//SFRP4//WFIKKN2//EID2//ZNF451//RPS27A//SKIL//TGFB3//TGFBR1//MTMR4//HJV//SPART//HIPK2//VWC2//LRP2//SOST//CTDSPL2//WNT5A//CACTIN//TNFAIP8L1//UBR1//ARNTL//PRKAA2//TSC1//EPM2A//DEPDC5//FST//CALR//CNOT2//CYP7B1//TICAM2//ARHGAP42//KANK1//BCL6//CD46//FBN2//LTBP1//INSIG1//SPRY3//SULF1//STAM2//INPP5F/…
GO:1901576	organic substance biosynthetic process	Biological process	706	6665	1724	17653	1.08464	0.00222812	0.128897	2.65206	0.409513	OTC//RNASEH2A//POLI//RMI2//ORC6//MCM6//NUP98//ORC1//POLK//POLE3//RBBP8//RFC5//FAM111A//TOP3A//DSCC1//CHAF1B//RHNO1//TIMELESS//DHFR//E2F6//BACH1//CCNE1//CDO1//FST//SEMA4D//ZNF268//TCERG1//CHD4//PRDM5//HEXIM2//CREM//HJV//IRX2//EID2//DLG1//DMRT1//TSC22D3//ENO1//ETS2//ETV6//BPTF//IKZF2//MTF2//DICER1//GABPA//BCL6B//NIPBL//WWTR1//GATA6//GLI2//RCOR2//PROX2//KCTD1//HIPK2//NR3C1//TFCP2L1//CNOT7//HNRNPA2B1…
GO:0048522	positive regulation of cellular process	Biological process	554	5142	1724	17653	1.10321	0.00223317	0.128897	2.65108	0.321346	STK25//MAP4K5//NRK//MAP4K4//MAP3K8//F2R//MAP3K1//PLCG1//BRAF//TGFBR1//FGF2//FPR1//EPGN//TAB3//CXCL17//RPS27A//TGFB3//C5AR1//WNT5A//INPP5F//FLOT1//SEMA4D//WDFY2//CRH//AIF1//F2//MTOR//FAS//RALB//RAP2A//CDK2AP1//RICTOR//PRKCA//PRKD1//CXCL12//BMPR2//VEGFB//NRP2//SEMA5A//DCT//OTP//PAX6//FZD3//SHOX2//SFRP4//SYK//ITGA2//MIA3//SELP//CXCL13//F2RL1//CXCL1//CXCL2//ICAM1//MYOCD//ERCC4//GTF2H3//CARD8//BCL2L13…
GO:0097485	neuron projection guidance	Biological process	39	250	1724	17653	1.59737	0.00224897	0.128897	2.64802	0.0226218	CDH4//SEMA6C//CHL1//B4GAT1//EFNB2//EPHB1//EPHB2//ETV1//GBX2//GLI2//GRB10//LMX1A//PAX6//PLCG1//DOK4//ENAH//PRKCA//PTPRO//RET//RYK//CXCL12//SIAH1//SOS1//WNT5A//NR4A3//SHANK3//KLF7//NRP2//NRXN3//TNFRSF8//CHN1//EGR2//FZD3//BMPR2//SEMA5A//SEMA4D//SEMA4C//SEMA4G//PTCH1
GO:0042596	fear response	Biological process	10	37	1724	17653	2.76745	0.0022769	0.129401	2.64266	0.00580046	DPP4//DRD1//BCL2//USP46//NR2E1//VDAC1//RAG1//CRH//GJA1//ADRB1
GO:0010648	negative regulation of cell communication	Biological process	166	1380	1724	17653	1.23172	0.00232396	0.130974	2.63377	0.0962877	SPRED1//DUSP1//PTPRC//PXDN//ERRFI1//CBL//SOCS5//EPHB1//EPHB2//ERBB3//LMTK2//SNX13//IGF1R//RET//ROS1//RYK//BRAF//BRAP//UBASH3B//RGS20//RGS9//F2RL1//CARD8//CCDC3//TWIST1//MGRN1//SYT11//TULP3//SOSTDC1//GRB10//SFRP4//WFIKKN2//EID2//ZNF451//RPS27A//SKIL//TGFB3//TGFBR1//MTMR4//HJV//SPART//HIPK2//VWC2//LRP2//SOST//CTDSPL2//WNT5A//CACTIN//TNFAIP8L1//UBR1//ARNTL//PRKAA2//TSC1//EPM2A//DEPDC5//PTGS2//SLC6A4…
GO:0007565	female pregnancy	Biological process	31	187	1724	17653	1.69747	0.00236432	0.132148	2.62629	0.0179814	NODAL//BMPR2//IGFBP7//PTGS2//RPL29//SPP1//CYP27B1//GJA1//VDR//ADCY7//DSG1//MTOR//HAVCR2//SP3//MED1//CALR//CORIN//COMT//CRH//TFCP2L1//HFE//INSL4//ITGA2//NPPA//PSG4//PSG7//BCL2//RLN2//STAT5B//TGFB3//FOSL1
GO:0009059	macromolecule biosynthetic process	Biological process	592	5526	1724	17653	1.09696	0.00243433	0.134946	2.61362	0.343387	RNASEH2A//POLI//RMI2//ORC6//MCM6//NUP98//ORC1//POLK//POLE3//RBBP8//RFC5//FAM111A//TOP3A//DSCC1//CHAF1B//RHNO1//TIMELESS//DHFR//E2F6//BACH1//CCNE1//FST//SEMA4D//ZNF268//TCERG1//CHD4//PRDM5//HEXIM2//CREM//HJV//IRX2//EID2//DLG1//DMRT1//TSC22D3//ENO1//ETS2//ETV6//BPTF//IKZF2//MTF2//DICER1//GABPA//BCL6B//NIPBL//WWTR1//GATA6//GLI2//RCOR2//PROX2//KCTD1//HIPK2//NR3C1//TFCP2L1//CNOT7//HNRNPA2B1//HNRNPU//H…
GO:0045944	positive regulation of transcription by RNA polymerase II	Biological process	139	1132	1724	17653	1.25733	0.00245662	0.135074	2.60966	0.0806265	MYOCD//RBPJ//NOTCH3//INSIG1//ELOC//WDR5//CHD6//PSMC6//HNF1B//NIPBL//ATRX//HAND2//STAG1//TNIP1//SLC30A9//BATF//SIX2//ZNF268//PRDM4//MYSM1//GABPB2//CREM//HJV//DMRT1//E2F3//EGR2//ETS2//ETV1//ETV6//MECOM//F2RL1//FGF2//TFEC//IKZF2//MTF2//GABPA//WWTR1//AUTS2//PYGO1//GATA6//GBX2//PELP1//GLI2//PROX2//HIPK2//NR3C1//GTF2A2//CNOT7//H2AFZ//HNRNPU//HOXA10//HOXB4//HOXC13//MACC1//IL17A//FOXK2//LMO2//LMX1A//LRP6…
GO:0048523	negative regulation of cellular process	Biological process	521	4821	1724	17653	1.10658	0.00252209	0.137364	2.59824	0.302204	TIMELESS//TIPRL//USP28//RHNO1//FST//SEMA4D//ZNF268//TCERG1//CHD4//PRDM5//HEXIM2//CREM//HJV//IRX2//EID2//DLG1//DMRT1//TSC22D3//E2F6//ENO1//ETS2//ETV6//BPTF//IKZF2//MTF2//DICER1//GABPA//BCL6B//NIPBL//WWTR1//GATA6//GLI2//RCOR2//PROX2//KCTD1//HIPK2//NR3C1//TFCP2L1//CNOT7//HNRNPA2B1//HNRNPU//HOXB4//RBPJ//JARID2//MAF//MDM4//MEF2A//TRIM37//NFATC2//NFKB1//NODAL//CNOT2//NOTCH3//YBX1//PRKN//PAX6//FOXP3//ZB…
GO:0009058	biosynthetic process	Biological process	712	6735	1724	17653	1.08249	0.0025925	0.137364	2.58628	0.412993	OTC//RNASEH2A//POLI//RMI2//ORC6//MCM6//NUP98//ORC1//POLK//POLE3//RBBP8//RFC5//FAM111A//TOP3A//DSCC1//CHAF1B//RHNO1//TIMELESS//DHFR//E2F6//BACH1//CCNE1//CDO1//FST//SEMA4D//ZNF268//TCERG1//CHD4//PRDM5//HEXIM2//CREM//HJV//IRX2//EID2//DLG1//DMRT1//TSC22D3//ENO1//ETS2//ETV6//BPTF//IKZF2//MTF2//DICER1//GABPA//BCL6B//NIPBL//WWTR1//GATA6//GLI2//RCOR2//PROX2//KCTD1//HIPK2//NR3C1//TFCP2L1//CNOT7//HNRNPA2B1…
GO:0048546	digestive tract morphogenesis	Biological process	12	50	1724	17653	2.45749	0.00260572	0.137364	2.58407	0.00696056	GLI2//WNT5A//SIX2//NIPBL//PITX2//SHOX2//HNF1B//WNT11//AGR2//NODAL//BBS7//BCL2
GO:0007275	multicellular organism development	Biological process	574	5351	1724	17653	1.09839	0.0026349	0.137364	2.57924	0.332947	WDR5//WFIKKN2//COL1A2//COL12A1//NCAN//AHSG//ETS2//GLI2//HOXA10//NPR3//BGLAP//SHOX2//TCOF1//TGFBR1//VDR//EIF2AK3//OTOR//VAV3//PDCD10//PLCD3//COL8A2//CYP1B1//APLNR//EPHB1//EPHB2//EPGN//CLIC4//NOX1//SRPX2//CXCL17//RBPJ//MEIS1//PDE3B//AMOTL2//PIK3CG//DLL4//MED1//PRKCA//PRKD1//PLXDC1//PTGS2//SYK//TAL1//VEGFB//NDNF//COL18A1//FZD8//ARHGAP24//JAM3//NRP2//HAND2//ICAM1//LFNG//BCL2//NRIP1//STAT5B//PAX6//GBX…
GO:0019226	transmission of nerve impulse	Biological process	15	70	1724	17653	2.19419	0.00270929	0.137364	2.56715	0.0087007	CLDN19//SCN1A//DRD1//KCNMB4//ANK3//KCND2//P2RX1//SCN8A//SCN9A//CACNA1H//AVPR1A//ITGA2//FGF12//CACNG4//JAM3
GO:0045935	positive regulation of nucleobase-containing compound metabolic process	Biological process	204	1742	1724	17653	1.19912	0.0027322	0.137364	2.56349	0.118329	MYOCD//BAK1//RBPJ//NOTCH3//THOC5//ATRX//YAF2//IVNS1ABP//WBP2NL//AGTR2//EGR2//ETS2//MECOM//F2R//BPTF//FGF2//MTF2//FBXW11//ATMIN//GATA6//BMP10//GLI2//HIPK2//ILF3//LRP6//ARNTL//NFATC2//NFKB1//NFYB//PAX3//PAX6//FOXP3//SOST//CRLF3//POU1F1//MED1//ANKRD49//PHIP//MESP1//PTCH1//ZNF287//RET//BCL3//RREB1//TFB2M//SP3//SPP1//BRCA2//TAL1//TBL1X//TBX5//HNF1B//TGFB3//TGFBR1//WNT5A//WNT11//ZIC2//ZBTB16//TBL1XR1//…
GO:0002824	positive regulation of adaptive immune response based on somatic recombination of immune receptors built from immunoglobulin superfamily domains	Biological process	16	77	1724	17653	2.1277	0.00276916	0.137364	2.55765	0.00928074	FAM49B//FADD//TNFSF13B//TNFRSF13C//MALT1//TNFSF4//FOXP3//CD226//SOCS5//MSH6//EXOSC3//RIF1//CLCF1//STAT6//MSH2//CD28
GO:0006073	cellular glucan metabolic process	Biological process	16	77	1724	17653	2.1277	0.00276916	0.137364	2.55765	0.00928074	PPP1R2B//IL6ST//PPP1CC//PPP1R3A//PPP1R3D//UGP2//PPP1R3B//GYS2//PGM2//RPS27A//MTOR//STBD1//MGAM//PASK//ENPP1//EPM2AIP1
GO:0044042	glucan metabolic process	Biological process	16	77	1724	17653	2.1277	0.00276916	0.137364	2.55765	0.00928074	PPP1R2B//IL6ST//PPP1CC//PPP1R3A//PPP1R3D//UGP2//PPP1R3B//GYS2//PGM2//RPS27A//MTOR//STBD1//MGAM//PASK//ENPP1//EPM2AIP1
GO:0002714	positive regulation of B cell mediated immunity	Biological process	9	32	1724	17653	2.87988	0.00277666	0.137364	2.55648	0.00522042	CD226//TNFSF4//MSH6//EXOSC3//RIF1//CLCF1//STAT6//MSH2//CD28
GO:0002891	positive regulation of immunoglobulin mediated immune response	Biological process	9	32	1724	17653	2.87988	0.00277666	0.137364	2.55648	0.00522042	MSH6//EXOSC3//RIF1//CLCF1//STAT6//MSH2//CD28//TNFSF4//CD226
GO:0010574	regulation of vascular endothelial growth factor production	Biological process	9	32	1724	17653	2.87988	0.00277666	0.137364	2.55648	0.00522042	CYP1B1//SULF1//NOX1//CXCL17//IL6ST//NODAL//PTGS2//C5AR1//EIF2AK3
GO:0001654	eye development	Biological process	50	344	1724	17653	1.48831	0.00279668	0.137364	2.55336	0.0290023	PITX2//DLG1//FOXE3//GJA1//PAX6//CDON//MED1//TGFBR1//WNT5A//SHROOM2//MEIS1//CYP1B1//RARB//ATP2B1//HIPK1//HIPK2//TULP3//NEUROD4//MAB21L2//FBN2//RCN1//TMEM231//CABP4//BCL2//NIPBL//COL8A2//EPHB1//EPHB2//TENM3//LRP6//SP3//BAK1//JMJD6//GRM6//OPA1//RET//NR2E1//LPCAT1//PTN//TWIST1//SOS1//DLL4//BMPR2//CLIC4//MAF//SKIL//TMOD1//PROX2//BBS7//ZDHHC16
GO:0002820	negative regulation of adaptive immune response	Biological process	10	38	1724	17653	2.69462	0.00282394	0.137364	2.54914	0.00580046	IL20RB//IL7R//PTPRC//HFE//FOXP3//HAVCR2//IL4R//TNFSF4//BCL6//ALOX15
GO:0033554	cellular response to stress	Biological process	227	1962	1724	17653	1.1847	0.00288272	0.137364	2.5402	0.131671	TIPRL//USP28//RHNO1//MSH6//MSH2//MSH3//RPS27A//XPC//COPS2//GTF2H3//ERCC4//FAN1//EXD2//AP5S1//WDR48//RBBP8//RAD21L1//BRCA2//SEM1//RMI2//TOP3A//POLI//FANCC//PDS5B//SMG1//PDS5A//MTOR//BOD1L1//UBR5//POLK//ATRX//UBE2W//BACH1//INIP//RFC5//CHAF1B//TRRAP//ZRANB3//CDC14B//TIMELESS//TTC5//POLR2C//TCEA1//SLC30A9//RAD23A//RNASEH2A//MLH3//CDCA5//EYA3//NIPBL//RIF1//ASCC3//ASCC1//VAV3//BATF//CTLA4//CCDC13//ATMI…
GO:0071495	cellular response to endogenous stimulus	Biological process	162	1350	1724	17653	1.22875	0.00288347	0.137364	2.54008	0.0939675	MED1//WFIKKN2//COL1A2//DUSP15//ARHGEF18//HIPK2//ITGB5//PARD3//RPS27A//SKIL//TGFB3//TGFBR1//USP9X//CBL//MTMR4//EID2//EIF4EBP2//IGF1R//ATP6V1D//PHIP//SOS1//SPRED1//FGF2//FGF12//RAB14//POLR2C//ESRP1//SHCBP1//CRH//SSTR3//UCN3//ADIPOR1//RARB//SESN3//SPAAR//MTOR//RRAGC//HJV//SOSTDC1//BMP10//HFE//NODAL//BMPR2//PCSK6//SFRP4//MYOCD//ZNF451//SULF1//GATA6//RBPJ//SPART//VWC2//LRP2//SOST//CTDSPL2//WNT5A//MED1…
GO:0016202	regulation of striated muscle tissue development	Biological process	25	143	1724	17653	1.79013	0.00290268	0.137364	2.5372	0.0145012	GJA1//TSC22D3//TWIST1//FLOT1//CDON//FBXO22//LMOD3//BCL2//SHOX2//JPH2//ERBB3//TGFBR1//JARID2//KCNK2//MEIS1//TBX5//FGF2//GATA6//BMP10//RBPJ//MTOR//EPHB1//EFNB2//MYOCD//ARNTL
GO:0048598	embryonic morphogenesis	Biological process	78	586	1724	17653	1.36294	0.00290383	0.137364	2.53703	0.0452436	TENM4//LRP6//UGDH//DUSP1//POFUT2//MESP1//BMPR2//TXNRD1//NR4A3//ETS2//HNF1B//NODAL//RET//SPINT2//GLMN//PRICKLE1//LRP2//SEMA4C//PRKACB//PTCH1//TSC1//TULP3//TWIST1//FZD3//GJA1//CCDC40//BBS7//WNT5A//HAND2//DLL4//SOS1//APLNR//SUPT20H//GATA6//SIX2//MAB21L2//CDON//CLASP1//GLI2//GBX2//FBN2//SP8//HOXA10//MYH3//TBX5//NIPBL//SHOX2//PITX2//MED1//RARB//ZBTB16//COL12A1//ITGB5//RIC8A//EPHB2//INSIG1//SOBP//CPLAN…
GO:0003085	negative regulation of systemic arterial blood pressure	Biological process	6	16	1724	17653	3.83983	0.002907	0.137364	2.53656	0.00348028	ADRB1//AGTR2//CRH//ARHGAP42//NPPA//BMPR2
GO:0048731	system development	Biological process	514	4760	1724	17653	1.1057	0.00292225	0.137364	2.53428	0.298144	WDR5//WFIKKN2//COL1A2//COL12A1//NCAN//AHSG//ETS2//GLI2//HOXA10//NPR3//BGLAP//SHOX2//TCOF1//TGFBR1//VDR//EIF2AK3//OTOR//VAV3//PDCD10//PLCD3//COL8A2//CYP1B1//APLNR//EPHB1//EPHB2//EPGN//CLIC4//NOX1//SRPX2//CXCL17//RBPJ//MEIS1//PDE3B//AMOTL2//PIK3CG//DLL4//MED1//PRKCA//PRKD1//PLXDC1//PTGS2//SYK//TAL1//VEGFB//NDNF//COL18A1//FZD8//ARHGAP24//JAM3//NRP2//HAND2//ICAM1//LFNG//BCL2//NRIP1//STAT5B//PAX6//GBX…
GO:0006470	protein dephosphorylation	Biological process	45	303	1724	17653	1.52073	0.0029248	0.137364	2.5339	0.0261021	EYA3//PPP1R2B//SH3RF2//PHACTR1//LMTK2//TIPRL//PTN//AGTR2//MTOR//SPPL3//DUSP15//MDP1//DUSP1//DUSP28//SSH1//PTPN12//PTPRC//PTPRO//UBASH3B//CDC14B//MTMR2//MTMR6//MTMR4//CDC25B//PPP1R12A//PPM1D//PPP4R2//B3GAT3//PPP2R3B//PPP2R2D//TSC1//PPP1R3B//PPM1M//UBLCP1//PPM1L//DLG1//FBXW11//DAPP1//LCK//MYH3//CTDSPL2//PPP1CC//PPP1R3D//BCL2//LHPP
GO:0048608	reproductive structure development	Biological process	60	430	1724	17653	1.42878	0.00297675	0.13884	2.52626	0.0348028	ICAM1//LFNG//BCL2//NRIP1//STAT5B//TEX19//MC2R//NODAL//CCNF//CSF2//BPTF//MED1//SP3//BMPR2//MAMLD1//ZFP42//RHOBTB3//GATA6//HOXA10//LRP2//MAS1//MSH2//PITX2//SRD5A2//TGFBR1//TLR5//WNT5A//ARID5B//CBL//BRCA2//ASB1//ALOX15B//PTCH1//TMF1//NIPBL//LRP6//CYP27B1//GJA1//PTGS2//SPP1//VDR//DMRT1//ATRX//MYOCD//BAK1//GLI2//SPINT2//FOSL1//SULF1//KRT19//ZFP36L1//EGLN1//PLCD3//RBPJ//NSDHL//NRK//CYP7B1//WDR48//RAD21…
GO:0051173	positive regulation of nitrogen compound metabolic process	Biological process	331	2965	1724	17653	1.1431	0.00308553	0.142928	2.51067	0.191995	STK25//MAP4K5//NRK//MAP4K4//MAP3K8//F2R//MAP3K1//PLCG1//BRAF//TGFBR1//FGF2//FPR1//EPGN//TAB3//CXCL17//RPS27A//TGFB3//C5AR1//WNT5A//FLOT1//SEMA4D//WDFY2//CRH//AIF1//F2//MTOR//FAS//RALB//RAP2A//CDK2AP1//MYOCD//CARD8//BCL2L13//PYCARD//LCK//P2RX1//FADD//TNFRSF10A//HIP1R//EIF2AK3//TNFSF15//BAK1//PILRB//RBPJ//NOTCH3//MALT1//MAS1//SYK//THOC5//CASP7//ATRX//ENO1//BMP10//HFE//INHBC//NODAL//BMPR2//PASK//ITG…
GO:0031644	regulation of neurological system process	Biological process	15	71	1724	17653	2.16329	0.00313126	0.144059	2.50428	0.0087007	MTMR2//TNFRSF8//EIF2AK3//DICER1//TENM4//PARD3//COMT//F2R//GRIN2A//NMUR2//SLC9A1//AVPR1A//ITGA2//FGF12//MTOR
GO:0008284	positive regulation of cell proliferation	Biological process	114	911	1724	17653	1.28135	0.00319644	0.146064	2.49533	0.0661253	FGF2//MTOR//RICTOR//PRKCA//PRKD1//CXCL12//BMPR2//TGFBR1//VEGFB//WNT5A//NRP2//SEMA5A//DCT//OTP//PAX6//FZD3//SHOX2//GLI2//VAV3//TNFSF13B//TNFRSF13C//CLCF1//NFATC2//PTPRC//BCL2//BCL6//STAT5B//CSF1//FOXP3//MED1//RREB1//AIF1//HLA-DPA1//IL6ST//CD46//SELENOK//TNFSF4//HAVCR2//CD28//PYCARD//IL2RA//FADD//SYK//BMI1//BTC//RNASEH2B//CCNA2//NOX1//ITGA2//NOTCH3//PTGS2//NR4A3//EPGN//LAMC1//NODAL//WDR48//C5AR1//T…
GO:0071456	cellular response to hypoxia	Biological process	32	199	1724	17653	1.64656	0.00331418	0.148781	2.47962	0.0185615	PSMB11//EGLN1//PSMC6//BACH1//PSMD5//RPS27A//ELOC//RBPJ//CYBB//KCNK2//ENO1//ACAA2//UCN3//CPEB2//MTOR//GATA6//TBL2//HIPK2//ICAM1//KCND2//KCNK3//MDM4//OPA1//PTGS2//PTN//BCL2//SLC2A4//SLC9A1//ZFP36L1//TWIST1//NDNF//CCNA2
GO:0045911	positive regulation of DNA recombination	Biological process	8	27	1724	17653	3.03394	0.00331442	0.148781	2.47959	0.00464037	MSH6//EXOSC3//RIF1//CLCF1//STAT6//MSH2//CD28//TNFSF4
GO:0009893	positive regulation of metabolic process	Biological process	368	3329	1724	17653	1.13192	0.00332224	0.148781	2.47857	0.213457	STK25//MAP4K5//NRK//MAP4K4//MAP3K8//F2R//MAP3K1//PLCG1//BRAF//TGFBR1//FGF2//FPR1//EPGN//TAB3//CXCL17//RPS27A//TGFB3//C5AR1//WNT5A//INPP5F//FLOT1//SEMA4D//WDFY2//CRH//AIF1//F2//MTOR//FAS//RALB//RAP2A//CDK2AP1//SFRP4//SYK//MYOCD//CARD8//BCL2L13//PYCARD//LCK//P2RX1//FADD//TNFRSF10A//HIP1R//EIF2AK3//TNFSF15//BAK1//PILRB//RBPJ//NOTCH3//MALT1//MAS1//THOC5//CASP7//DHRSX//MEFV//PRKAA2//PRKD1//ATRX//AGR2/…
GO:0072331	signal transduction by p53 class mediator	Biological process	41	272	1724	17653	1.54346	0.00334388	0.148781	2.47575	0.0237819	CNOT7//MDM4//CNOT2//CNOT4//PLAGL1//CENPJ//CNOT6//RBL2//RPS27A//AURKA//HIPK2//BRCA2//BATF//MYO6//ATRX//BCL3//HIPK1//PYCARD//MSH2//USP28//SPRED1//EEF1E1//TWIST1//PPP1R13B//ZNF346//ZMAT1//PRMT5//CHD4//RMI2//PHF20//TAF9B//PRKAA2//RBBP8//RFC5//MEAF6//TAF2//TOP3A//RHNO1//TTC5//RNF34//PRKN
GO:0031960	response to corticosteroid	Biological process	27	160	1724	17653	1.72793	0.00338482	0.149618	2.47046	0.0156613	NR3C1//CDO1//GPR83//DUSP1//AIF1//PTGS2//BCL2//BGLAP//UCP3//CALCR//UCN3//CRH//AVPR1A//FOSL1//IGFBP7//HNRNPU//SSTR3//ZFP36L1//ATP2B1//FIBIN//FBXO32//AGTR2//ICAM1//ERRFI1//USP8//AKAP13//CYBB
GO:0010604	positive regulation of macromolecule metabolic process	Biological process	345	3106	1724	17653	1.13736	0.0034071	0.149625	2.46762	0.200116	STK25//MAP4K5//NRK//MAP4K4//MAP3K8//F2R//MAP3K1//PLCG1//BRAF//TGFBR1//FGF2//FPR1//EPGN//TAB3//CXCL17//RPS27A//TGFB3//C5AR1//WNT5A//INPP5F//FLOT1//SEMA4D//WDFY2//CRH//AIF1//F2//MTOR//FAS//RALB//RAP2A//CDK2AP1//SFRP4//SYK//MYOCD//CARD8//BCL2L13//PYCARD//LCK//P2RX1//FADD//TNFRSF10A//HIP1R//EIF2AK3//TNFSF15//BAK1//PILRB//RBPJ//NOTCH3//MALT1//MAS1//THOC5//CASP7//ATRX//AGR2//PDCD10//CSF1//CSF2//DRD1//A…
GO:0002705	positive regulation of leukocyte mediated immunity	Biological process	19	100	1724	17653	1.94552	0.00344602	0.149814	2.46268	0.0110209	FAM49B//FADD//MALT1//TNFSF4//CD226//FOXP3//IL4R//SYK//F2RL1//MSH6//EXOSC3//RIF1//STAT5B//CLCF1//STAT6//MSH2//CD28//NPPA//SNX4
GO:0061458	reproductive system development	Biological process	60	433	1724	17653	1.41888	0.00348294	0.149814	2.45805	0.0348028	ICAM1//LFNG//BCL2//NRIP1//STAT5B//TEX19//MC2R//NODAL//CCNF//CSF2//BPTF//MED1//SP3//BMPR2//MAMLD1//ZFP42//RHOBTB3//GATA6//HOXA10//LRP2//MAS1//MSH2//PITX2//SRD5A2//TGFBR1//TLR5//WNT5A//ARID5B//CBL//BRCA2//ASB1//ALOX15B//PTCH1//TMF1//NIPBL//LRP6//CYP27B1//GJA1//PTGS2//SPP1//VDR//DLG1//DMRT1//ATRX//MYOCD//BAK1//GLI2//SPINT2//FOSL1//SULF1//KRT19//ZFP36L1//EGLN1//PLCD3//RBPJ//NSDHL//NRK//CYP7B1//WDR48/…
GO:0018345	protein palmitoylation	Biological process	9	33	1724	17653	2.79261	0.00349227	0.149814	2.45689	0.00522042	ZDHHC15//ZDHHC20//GOLGA7B//ZDHHC9//ZDHHC2//ABHD17B//ABHD17C//SELENOK//ZDHHC16
GO:1901861	regulation of muscle tissue development	Biological process	25	145	1724	17653	1.76544	0.0035108	0.149814	2.45459	0.0145012	GJA1//TSC22D3//TWIST1//FLOT1//CDON//FBXO22//LMOD3//BCL2//SHOX2//JPH2//ERBB3//TGFBR1//JARID2//KCNK2//MEIS1//TBX5//FGF2//GATA6//BMP10//RBPJ//MTOR//EPHB1//EFNB2//MYOCD//ARNTL
GO:0033077	T cell differentiation in thymus	Biological process	14	65	1724	17653	2.20544	0.00352216	0.149814	2.45319	0.00812065	SOS1//GLI2//IL7R//VNN1//FOXP3//CD28//JMJD6//RAG1//RAG2//BCL2//ZFP36L1//STAT5B//FZD8//FADD
GO:0051241	negative regulation of multicellular organismal process	Biological process	141	1162	1724	17653	1.24249	0.00355801	0.150392	2.44879	0.0817865	HFE//FOXP3//COMT//F2R//PTPRO//BMPR2//AGTR2//F2//BMP10//DLL4//SYNJ2BP//GLRX3//JARID2//DICER1//CORO1C//ADIPOR1//MARVELD3//USF3//TBX5//TGFB3//EFNB2//KANK1//DENND5A//NR2F1//TSC1//TNFRSF8//MTOR//SPRED1//SULF1//PDE3B//PTN//TULP3//SLC6A4//KNG1//RBPJ//SOST//BCL2//AHSG//MTMR2//EIF2AK3//NPVF//GLI2//RARB//TGFBR1//RPS27A//TAX1BP1//HAVCR2//PYCARD//CACTIN//IL20RB//TNFSF4//MEFV//ERRFI1//SOCS5//TWIST1//BCL6//CD2…
GO:0048593	camera-type eye morphogenesis	Biological process	20	108	1724	17653	1.89621	0.00372423	0.156441	2.42896	0.0116009	SHROOM2//MEIS1//WNT5A//HIPK1//HIPK2//CABP4//LRP6//PAX6//SP3//BAK1//CDON//PTN//TWIST1//FOXE3//PITX2//PROX2//COL8A2//EPHB1//EPHB2//TENM3
GO:0008152	metabolic process	Biological process	1197	11746	1724	17653	1.04348	0.00380752	0.158952	2.41936	0.694316	IL7R//GANC//MGAM//GABARAPL1//ATG101//ATG4C//ATG12//OTC//RNASEH2A//POLI//RMI2//ORC6//MCM6//NUP98//ORC1//POLK//POLE3//RBBP8//RFC5//FAM111A//TOP3A//DSCC1//CHAF1B//RHNO1//TIMELESS//CNPPD1//DHFR//E2F6//BACH1//CCNE1//CDO1//FST//SEMA4D//ZNF268//TCERG1//CHD4//PRDM5//HEXIM2//CREM//HJV//IRX2//EID2//DLG1//DMRT1//TSC22D3//ENO1//ETS2//ETV6//BPTF//IKZF2//MTF2//DICER1//GABPA//BCL6B//NIPBL//WWTR1//GATA6//GLI2//R…
GO:0030278	regulation of ossification	Biological process	30	185	1724	17653	1.66047	0.00384685	0.159367	2.41489	0.0174014	RBPJ//SOST//BCL2//CYP27B1//AHSG//GJA1//NBR1//MATN1//ENPP1//BMP2K//BGLAP//TWIST1//FBN2//BMPR2//TGFB3//PRKACA//PIAS2//SEMA4D//PTCH1//HAND2//IL6ST//SUCO//PRKD1//NIPBL//WNT5A//ZBTB16//SIX2//CSF1//EGR2//LRP6
GO:0030497	fatty acid elongation	Biological process	5	12	1724	17653	4.26648	0.00388814	0.159367	2.41026	0.00290023	ELOVL2//ELOVL1//ELOVL4//ELOVL6//HACD4
GO:0048505	regulation of timing of cell differentiation	Biological process	5	12	1724	17653	4.26648	0.00388814	0.159367	2.41026	0.00290023	NODAL//NR2E1//RBPJ//PAX6//GDPD5
GO:0010256	endomembrane system organization	Biological process	59	427	1724	17653	1.41483	0.00398628	0.160738	2.39943	0.0342227	RFX2//TMF1//SYT11//TRIM72//ANK3//TOR1AIP2//ATL3//SEC31B//EIF2AK3//GOLGA8R//SEC23IP//TANGO2//CSNK1A1//TMED4//GOLGA8A//CLASP1//TICAM2//DYM//PRKD1//HACE1//RAB2A//GOLPH3//GOLGA8N//BLZF1//ZW10//COG1//LAPTM4B//VPS11//USP8//NUP50//NUP98//NDC1//PRKCA//VRK1//NUP153//RAB27A//STAM2//VPS37A//CHMP4A//IST1//EPB41L3//FLOT1//NOX1//CLCN3//ABCA1//F2R//BLOC1S1//TMEM43//PRMT5//STX16//STK25//PDCD10//YWHAZ//SNX9//FNBP…
GO:0002712	regulation of B cell mediated immunity	Biological process	11	46	1724	17653	2.44859	0.00399289	0.160738	2.39871	0.00638051	CD226//TNFSF4//MSH6//EXOSC3//RIF1//FOXP3//BCL6//CLCF1//STAT6//MSH2//CD28
GO:0002889	regulation of immunoglobulin mediated immune response	Biological process	11	46	1724	17653	2.44859	0.00399289	0.160738	2.39871	0.00638051	CD226//TNFSF4//MSH6//EXOSC3//RIF1//FOXP3//BCL6//CLCF1//STAT6//MSH2//CD28
GO:0098742	cell-cell adhesion via plasma-membrane adhesion molecules	Biological process	37	242	1724	17653	1.56555	0.00404512	0.16171	2.39307	0.0214617	CDH2//CDH4//CD226//TENM4//ICAM1//TENM3//SMAGP//SELP//DCHS1//CDH8//CDH17//MPZL2//DSG1//FAT2//DCHS2//PCDHB15//PCDHAC2//PCDHAC1//PCDHA13//PCDHA12//PCDHA11//PCDHA10//PCDHA8//PCDHA7//PCDHA6//PCDHA5//PCDHA4//PCDHA3//PCDHA2//PCDHA1//RET//ESAM//PCDHA9//ARVCF//CLDN19//CLDN22//RIC8A
GO:0072511	divalent inorganic cation transport	Biological process	63	462	1724	17653	1.3963	0.00406487	0.16171	2.39095	0.0365429	GRIN3A//CSN2//CYP27B1//PANX1//NALCN//NMUR2//CACHD1//SELENOK//VDR//CACNA1H//SLC24A1//TCN2//SLC30A9//MCUB//VDAC1//MCU//BCL2//BAK1//PRKACA//NIPAL1//SLC41A1//NIPAL2//MMGT1//OPA1//F2R//FGF2//ITPR2//LCK//JPH2//JPH3//PTPRC//TRPV1//TRPA1//UBASH3B//DRD1//APLNR//F2//PLCG1//GJA1//P2RX1//P2RY12//ICAM1//PTGS2//JPH1//JPH4//DENND5A//CACNG4//SLC24A5//ATP2B1//TRPM3//CACNA2D4//SLC30A7//CRH//GRM6//CXCL12//GRIN2A//S…
GO:1903830	magnesium ion transmembrane transport	Biological process	6	17	1724	17653	3.61396	0.00412523	0.161749	2.38455	0.00348028	NIPAL1//SLC41A1//CNNM4//ZDHHC13//NIPAL2//MMGT1
GO:0000018	regulation of DNA recombination	Biological process	15	73	1724	17653	2.10402	0.00413759	0.161749	2.38325	0.0087007	PPP4R2//FIGNL2//MSH2//MSH6//EXOSC3//RIF1//MSH3//ZRANB3//FOXP3//BCL6//CLCF1//STAT6//CD28//TNFSF4//IL7R
GO:0045582	positive regulation of T cell differentiation	Biological process	15	73	1724	17653	2.10402	0.00413759	0.161749	2.38325	0.0087007	FOXP3//GLI2//IL7R//VNN1//TNFSF4//CD46//STAT5B//SYK//LILRB4//BCL6//SOCS5//IL4R//ZBTB16//IL2RA//RAG1
GO:0010573	vascular endothelial growth factor production	Biological process	9	34	1724	17653	2.71047	0.00434494	0.167964	2.36202	0.00522042	CYP1B1//SULF1//NOX1//CXCL17//IL6ST//NODAL//PTGS2//C5AR1//EIF2AK3
GO:0010721	negative regulation of cell development	Biological process	44	301	1724	17653	1.49681	0.00434625	0.167964	2.36189	0.025522	DICER1//EFNB2//KANK1//DENND5A//PTPRO//NR2F1//TSC1//TNFRSF8//DDX6//LMX1A//MEIS1//NOTCH3//PAX6//MED1//SLC6A4//NR2E1//CALR//DIXDC1//BCL2//INPP5F//SPP1//SPART//F2//SEMA4D//SEMA4C//SEMA4G//WNT5A//SEMA5A//PRTG//TRIM11//EPHB2//PTN//ASAP1//DNM3//MAP4K4//TRPV1//CORO1C//GBP1//ACTN4//ITGB1BP1//S1PR3//BCL11A//SRGAP2//NODAL
GO:0007264	small GTPase mediated signal transduction	Biological process	76	578	1724	17653	1.34638	0.0044501	0.171	2.35163	0.0440835	G3BP1//FGF2//CNKSR2//RAPGEF6//PRKD1//USP28//RGL2//RALB//RREB1//SOS1//BRAP//CCNA2//USP8//GRAP2//G3BP2//COL1A2//RHOBTB3//PAK2//ARHGEF3//SYNJ2BP//RHOU//BCL6//C15ORF62//AIF1//HACE1//ARAP2//ACAP2//ASAP1//ARFGEF3//CYTH1//GIT2//RAB31//RAB12//RABL3//RAB8A//RAB14//RAB8B//RAB2A//RAB27A//RAP2A//ABCA1//SSX2IP//AUTS2//ARHGEF33//FLOT1//VAV3//ARHGEF18//ARHGEF4//ARHGEF40//ARHGEF10//ARHGAP42//KANK1//AKAP13//F2R//…
GO:0044057	regulation of system process	Biological process	71	534	1724	17653	1.36144	0.00447722	0.17107	2.34899	0.0411833	ADRB1//AGTR2//GLRX3//PRKACA//POPDC2//SNTA1//GLS//TSHZ3//P2RX1//TPM1//CORIN//AVPR1A//COMT//PTPRO//F2RL1//GJA1//F2R//NMUR2//HSPB7//CACNA1H//ITGA2//PTGS2//MYOCD//NPPA//AKAP13//BMP10//IL6ST//MEF2A//PRKCA//SLC9A1//NR4A3//HAND2//JARID2//MTOR//AIF1//FBXO32//UTRN//MTMR4//KCNMB4//MTMR2//TNFRSF8//EIF2AK3//DICER1//TENM4//PARD3//NPVF//CRH//BMPR2//FGA//ICAM1//ENO1//RAB8B//GRIN2A//RNF207//PIK3CG//PRKG1//HIP1R/…
GO:0048646	anatomical structure formation involved in morphogenesis	Biological process	137	1133	1724	17653	1.23815	0.00456376	0.173397	2.34068	0.0794664	VAV3//PDCD10//PLCD3//COL8A2//CYP1B1//APLNR//EPHB1//EPHB2//EPGN//CLIC4//NOX1//SRPX2//CXCL17//RBPJ//MEIS1//PDE3B//AMOTL2//PIK3CG//DLL4//MED1//PRKCA//PRKD1//PLXDC1//PTGS2//SYK//TAL1//VEGFB//NDNF//COL18A1//FZD8//ARHGAP24//JAM3//NRP2//EIF2AK3//HAND2//GBX2//PITX2//RFX2//TMF1//DUSP1//POFUT2//MESP1//BMPR2//TXNRD1//NR4A3//ETS2//HNF1B//LFNG//WNT5A//SKIL//RBM46//CNOT2//SP3//HOPX//NODAL//RET//SPINT2//GLMN//P…
GO:0002200	somatic diversification of immune receptors	Biological process	14	67	1724	17653	2.13961	0.00470128	0.177624	2.32778	0.00812065	MSH6//MSH2//MSH3//RAG1//RAG2//BATF//EXOSC3//RIF1//FOXP3//BCL6//CLCF1//STAT6//CD28//TNFSF4
GO:0009409	response to cold	Biological process	11	47	1724	17653	2.39649	0.0047621	0.178923	2.3222	0.00638051	SLC9A1//RNF34//EIF2AK3//CDH8//ADRB1//GMPR//ATP2B1//PLAC8//TMEM135//UCP3//TRPA1
GO:0032946	positive regulation of mononuclear cell proliferation	Biological process	23	133	1724	17653	1.77075	0.0047908	0.179007	2.31959	0.0133411	VAV3//TNFSF13B//TNFRSF13C//CLCF1//NFATC2//PTPRC//BCL2//BCL6//STAT5B//FOXP3//AIF1//HLA-DPA1//IL6ST//CD46//SELENOK//TNFSF4//HAVCR2//CD28//PYCARD//IL2RA//FADD//SYK//CSF1
GO:0009891	positive regulation of biosynthetic process	Biological process	212	1841	1724	17653	1.17913	0.00490862	0.182401	2.30904	0.12297	MYOCD//RBPJ//NOTCH3//THOC5//ATRX//PASK//MTOR//ITGA2//BCL3//CD28//CCDC3//YAF2//IVNS1ABP//WBP2NL//AGTR2//EGR2//ETS2//MECOM//F2R//BPTF//FGF2//MTF2//FBXW11//ATMIN//GATA6//BMP10//GLI2//HIPK2//ILF3//LRP6//ARNTL//NFATC2//NFKB1//NFYB//PAX3//PAX6//FOXP3//SOST//CRLF3//POU1F1//MED1//ANKRD49//PHIP//MESP1//PTCH1//ZNF287//RET//RREB1//TFB2M//SP3//SPP1//BRCA2//TAL1//TBL1X//TBX5//HNF1B//TGFB3//TGFBR1//WNT5A//WNT1…
GO:0035239	tube morphogenesis	Biological process	110	887	1724	17653	1.26984	0.00494756	0.182843	2.30561	0.0638051	VAV3//PDCD10//PLCD3//COL8A2//CYP1B1//APLNR//EPHB1//EPHB2//EPGN//CLIC4//NOX1//SRPX2//CXCL17//RBPJ//MEIS1//PDE3B//AMOTL2//PIK3CG//DLL4//MED1//PRKCA//PRKD1//PLXDC1//PTGS2//SYK//TAL1//VEGFB//NDNF//COL18A1//FZD8//ARHGAP24//JAM3//NRP2//EIF2AK3//HAND2//GBX2//PITX2//GLMN//ZFP36L1//MYOCD//DLG1//FGF2//PTCH1//BCL2//DCHS1//RET//NODAL//SPINT2//PRICKLE1//LRP2//LRP6//SEMA4C//PRKACB//TSC1//TULP3//TWIST1//FZD3//G…
GO:0009967	positive regulation of signal transduction	Biological process	185	1586	1724	17653	1.1944	0.00504596	0.183715	2.29706	0.107309	STK25//MAP4K5//NRK//MAP4K4//MAP3K8//F2R//MAP3K1//PLCG1//BRAF//TGFBR1//FGF2//FPR1//EPGN//TAB3//CXCL17//RPS27A//TGFB3//C5AR1//WNT5A//MALT1//MAS1//TNFRSF10A//TNFSF15//SYK//IAPP//CALCR//BMP10//HFE//INHBC//NODAL//BMPR2//SEMA4D//PIK3AP1//ERBB3//F2//F2RL1//RGL2//SELP//CBL//CD28//CD226//LCK//TRAT1//KANK1//SULF1//ZRANB1//HIPK2//MYOCD//GATA6//RBPJ//GRB10//CD180//PRKCA//RICTOR//GOLPH3//RRAGC//PDCD10//SEMA4C…
GO:0070838	divalent metal ion transport	Biological process	62	458	1724	17653	1.38614	0.00510966	0.183715	2.29161	0.0359629	GRIN3A//CSN2//CYP27B1//PANX1//NALCN//NMUR2//CACHD1//SELENOK//VDR//CACNA1H//SLC24A1//SLC30A9//MCUB//VDAC1//MCU//BCL2//BAK1//PRKACA//NIPAL1//SLC41A1//NIPAL2//MMGT1//OPA1//F2R//FGF2//ITPR2//LCK//JPH2//JPH3//PTPRC//TRPV1//TRPA1//UBASH3B//DRD1//APLNR//F2//PLCG1//GJA1//P2RX1//P2RY12//ICAM1//PTGS2//JPH1//JPH4//DENND5A//CACNG4//SLC24A5//ATP2B1//TRPM3//CACNA2D4//SLC30A7//CRH//GRM6//CXCL12//GRIN2A//STAC//N…
GO:0051240	positive regulation of multicellular organismal process	Biological process	187	1606	1724	17653	1.19228	0.00518993	0.183715	2.28484	0.108469	FLOT1//NFAM1//TMF1//TNFSF4//ADRB1//DCT//OTP//PAX6//FZD3//FOXP3//MALT1//CD226//F2RL1//WNT5A//TPM1//AGTR2//AVPR1A//GJA1//F2R//ITGA2//PTGS2//MYOCD//NPPA//SELP//CYP1B1//SULF1//NOX1//CXCL17//IL6ST//NODAL//C5AR1//EIF2AK3//PRKCA//PRKD1//BMPR2//CALR//NRP2//ITGB1BP1//BMP10//MEF2A//SLC9A1//NR4A3//HAND2//CLASP1//PLCG1//RREB1//MTOR//WWTR1//TGFB3//TGFBR1//TWIST1//CRH//RETREG3//TENM3//PTN//RET//NDNF//SCARB2//D…
GO:0110053	regulation of actin filament organization	Biological process	38	254	1724	17653	1.5319	0.00522356	0.183715	2.28203	0.0220418	PFN4//SSH1//CXCL12//FCHSD2//PLEKHH2//LIMA1//F2RL1//SEMA5A//KANK1//HIP1R//DLG1//ALOX15//MTOR//RICTOR//PYCARD//ICAM1//MYO1C//C15ORF62//BAG4//PRKN//SHANK3//ARPC5//ARPC3//FMN1//LMOD3//SLC9A1//TSC1//BRAF//TGFB3//TGFBR1//TPM1//WNT11//ITGB1BP1//ARHGEF10//CLASP1//PPFIA1//TMOD1//ACTN2
GO:0050863	regulation of T cell activation	Biological process	46	321	1724	17653	1.46735	0.00525158	0.183715	2.27971	0.0266821	TNFSF13B//TNFRSF13C//MAP3K8//CTLA4//DPP4//EFNB2//HLA-DPA1//HLA-DQA1//HLA-DRB5//LCK//PAK2//CD3G//CD28//GRAP2//FOXP3//SOS1//GLI2//IL7R//VNN1//AIF1//IL6ST//CD46//PTPRC//SELENOK//TNFSF4//HAVCR2//PYCARD//IL2RA//STAT5B//FADD//GLMN//DLG1//IL20RB//BCL6//BRAF//RAG1//SYK//NFATC2//LILRB4//IL4R//SOCS5//TNFAIP8L2//MALT1//FAM49B//ZBTB16//HFE
GO:0051146	striated muscle cell differentiation	Biological process	41	279	1724	17653	1.50474	0.00525291	0.183715	2.2796	0.0237819	MYMX//CDON//PITX2//ADAM12//CACNA1H//MTOR//TRIM72//MYOCD//AVPR1A//NFATC2//LMOD3//TMOD1//BMP10//KRT19//MYH3//TPM1//ACTN2//FBXO22//BCL2//SHOX2//WFIKKN2//YBX1//MESP1//MEF2A//AKAP13//GATA6//PROX2//SLC9A1//TBX5//TSC1//CALR//RARB//HNRNPU//AGTR2//NPPA//RBPJ//FLOT1//IL4R//EFNB2//CDH2//POPDC2
GO:0031670	cellular response to nutrient	Biological process	13	61	1724	17653	2.1822	0.00531587	0.183715	2.27443	0.0075406	VDR//MED1//CYP27B1//ATP2B1//PTN//BGLAP//SSH1//PTGS2//P2RY12//TRPV1//CYBB//OPA1//BCL11A
GO:0001662	behavioral fear response	Biological process	9	35	1724	17653	2.63303	0.00535144	0.183715	2.27153	0.00522042	RAG1//CRH//GJA1//DPP4//DRD1//BCL2//USP46//NR2E1//VDAC1
GO:0002209	behavioral defense response	Biological process	9	35	1724	17653	2.63303	0.00535144	0.183715	2.27153	0.00522042	DPP4//DRD1//BCL2//USP46//NR2E1//VDAC1//RAG1//CRH//GJA1
GO:0002823	negative regulation of adaptive immune response based on somatic recombination of immune receptors built from immunoglobulin superfamily domains	Biological process	9	35	1724	17653	2.63303	0.00535144	0.183715	2.27153	0.00522042	IL20RB//IL7R//PTPRC//HFE//FOXP3//HAVCR2//IL4R//TNFSF4//BCL6
GO:0003230	cardiac atrium development	Biological process	9	35	1724	17653	2.63303	0.00535144	0.183715	2.27153	0.00522042	DLL4//SHOX2//SOS1//MESP1//BMP10//PITX2//BMPR2//TBX5//WNT5A
GO:0031641	regulation of myelination	Biological process	9	35	1724	17653	2.63303	0.00535144	0.183715	2.27153	0.00522042	MTMR2//TNFRSF8//EIF2AK3//DICER1//TENM4//PARD3//DLG1//MTOR//RARB
GO:0048048	embryonic eye morphogenesis	Biological process	9	35	1724	17653	2.63303	0.00535144	0.183715	2.27153	0.00522042	WNT5A//HIPK1//HIPK2//LRP6//PAX6//SP3//TWIST1//FBN2//RARB
GO:2000826	regulation of heart morphogenesis	Biological process	9	35	1724	17653	2.63303	0.00535144	0.183715	2.27153	0.00522042	BMPR2//HAND2//MESP1//TBX5//RNF207//TGFBR1//BMP10//RBPJ//TWIST1
GO:0045216	cell-cell junction organization	Biological process	36	238	1724	17653	1.54884	0.00539355	0.184225	2.26813	0.0208817	PRKCA//CDH2//CDH4//CDH8//DSG1//GJD3//GJA1//EPB41L3//CDH17//RAB8B//HIPK1//PTPRO//CLDN19//F2R//F2RL1//PRTN3//ITGA2//BCL2//ACTN2//CLASP1//CORO1C//SLC9A1//FMN1//TSC1//ITGB1BP1//DLG1//PARD3//STRN//WNT11//ACTN4//MARVELD3//TGFB3//TGFBR1//MYO1C//PRKACA//XIRP2
GO:0045892	negative regulation of transcription, DNA-templated	Biological process	141	1176	1724	17653	1.2277	0.00544736	0.184967	2.26381	0.0817865	FST//SEMA4D//ZNF268//TCERG1//CHD4//PRDM5//HEXIM2//CREM//HJV//IRX2//EID2//DLG1//DMRT1//TSC22D3//E2F6//ENO1//ETS2//ETV6//BPTF//IKZF2//MTF2//DICER1//GABPA//BCL6B//NIPBL//WWTR1//GATA6//GLI2//RCOR2//PROX2//KCTD1//HIPK2//NR3C1//TFCP2L1//CNOT7//HNRNPA2B1//HNRNPU//HOXB4//RBPJ//JARID2//MAF//MDM4//MEF2A//TRIM37//NFATC2//NFKB1//NODAL//CNOT2//NOTCH3//YBX1//PRKN//PAX6//FOXP3//ZBTB7A//CXXC5//TAF9B//BCL11A//POU…
GO:0051254	positive regulation of RNA metabolic process	Biological process	178	1523	1724	17653	1.19674	0.00546998	0.184967	2.26201	0.103248	MYOCD//RBPJ//NOTCH3//THOC5//YAF2//IVNS1ABP//WBP2NL//AGTR2//EGR2//ETS2//MECOM//F2R//BPTF//FGF2//MTF2//FBXW11//ATMIN//GATA6//BMP10//GLI2//HIPK2//ILF3//LRP6//ARNTL//NFATC2//NFKB1//NFYB//PAX3//PAX6//FOXP3//SOST//CRLF3//POU1F1//MED1//ANKRD49//PHIP//MESP1//PTCH1//ZNF287//RET//BCL3//RREB1//TFB2M//SP3//SPP1//BRCA2//TAL1//TBL1X//TBX5//HNF1B//TGFB3//TGFBR1//WNT5A//WNT11//ZIC2//ZBTB16//TBL1XR1//NRIP1//SUPT3…
GO:0003205	cardiac chamber development	Biological process	26	158	1724	17653	1.68499	0.00559686	0.187481	2.25206	0.0150812	GATA6//LRP2//RARB//BMPR2//NRP2//DLL4//SHOX2//SOS1//MESP1//RBPJ//TBX5//HAND2//MED1//TGFBR1//KCNK2//MYOCD//XIRP2//LTBP1//CPLANE1//BMP10//PITX2//TPM1//EGLN1//ADGRG6//WNT11//WNT5A
GO:0002381	immunoglobulin production involved in immunoglobulin mediated immune response	Biological process	11	48	1724	17653	2.34657	0.00564413	0.187481	2.2484	0.00638051	BATF//MSH6//MSH2//EXOSC3//RIF1//FOXP3//BCL6//CLCF1//STAT6//CD28//TNFSF4
GO:0015693	magnesium ion transport	Biological process	6	18	1724	17653	3.41319	0.00568293	0.187481	2.24543	0.00348028	NIPAL1//SLC41A1//CNNM4//ZDHHC13//NIPAL2//MMGT1
GO:0033005	positive regulation of mast cell activation	Biological process	6	18	1724	17653	3.41319	0.00568293	0.187481	2.24543	0.00348028	NR4A3//IL4R//SYK//NPPA//SNX4//CD226
GO:0061323	cell proliferation involved in heart morphogenesis	Biological process	6	18	1724	17653	3.41319	0.00568293	0.187481	2.24543	0.00348028	BMPR2//HAND2//PITX2//TBX5//BMP10//RBPJ
GO:0040034	regulation of development, heterochronic	Biological process	5	13	1724	17653	3.93829	0.00581475	0.188159	2.23547	0.00290023	NODAL//RBPJ//PAX6//GDPD5//NR2E1
GO:0042761	very long-chain fatty acid biosynthetic process	Biological process	5	13	1724	17653	3.93829	0.00581475	0.188159	2.23547	0.00290023	HACD4//ELOVL2//ELOVL1//ELOVL4//ELOVL6
GO:0060831	smoothened signaling pathway involved in dorsal/ventral neural tube patterning	Biological process	5	13	1724	17653	3.93829	0.00581475	0.188159	2.23547	0.00290023	PRKACB//TULP3//GORAB//GLI2//PTCH1
GO:1900025	negative regulation of substrate adhesion-dependent cell spreading	Biological process	5	13	1724	17653	3.93829	0.00581475	0.188159	2.23547	0.00290023	KANK1//CORO1C//GBP1//ACTN4//ITGB1BP1
GO:0019222	regulation of metabolic process	Biological process	725	6920	1724	17653	1.07279	0.00584858	0.188352	2.23295	0.420534	IL7R//CNPPD1//DHFR//E2F6//ORC1//BACH1//CCNE1//FST//SEMA4D//ZNF268//TCERG1//CHD4//PRDM5//HEXIM2//CREM//HJV//IRX2//EID2//DLG1//DMRT1//TSC22D3//ENO1//ETS2//ETV6//BPTF//IKZF2//MTF2//DICER1//GABPA//BCL6B//NIPBL//WWTR1//GATA6//GLI2//RCOR2//PROX2//KCTD1//HIPK2//NR3C1//TFCP2L1//CNOT7//HNRNPA2B1//HNRNPU//HOXB4//RBPJ//JARID2//MAF//MDM4//MEF2A//TRIM37//NFATC2//NFKB1//NODAL//CNOT2//NOTCH3//YBX1//PRKN//PAX6//…
GO:0045844	positive regulation of striated muscle tissue development	Biological process	16	83	1724	17653	1.97389	0.00600333	0.191512	2.22161	0.00928074	FLOT1//CDON//LMOD3//BCL2//SHOX2//ERBB3//FGF2//GATA6//BMP10//RBPJ//TBX5//MTOR//EFNB2//MYOCD//ARNTL//GJA1
GO:0048636	positive regulation of muscle organ development	Biological process	16	83	1724	17653	1.97389	0.00600333	0.191512	2.22161	0.00928074	GJA1//FLOT1//CDON//LMOD3//BCL2//SHOX2//ERBB3//FGF2//GATA6//BMP10//RBPJ//TBX5//MTOR//EFNB2//MYOCD//ARNTL
GO:0048519	negative regulation of biological process	Biological process	564	5303	1724	17653	1.08903	0.00608277	0.192104	2.2159	0.327146	TIMELESS//TIPRL//USP28//RHNO1//FST//SEMA4D//ZNF268//TCERG1//CHD4//PRDM5//HEXIM2//CREM//HJV//IRX2//EID2//DLG1//DMRT1//TSC22D3//E2F6//ENO1//ETS2//ETV6//BPTF//IKZF2//MTF2//DICER1//GABPA//BCL6B//NIPBL//WWTR1//GATA6//GLI2//RCOR2//PROX2//KCTD1//HIPK2//NR3C1//TFCP2L1//CNOT7//HNRNPA2B1//HNRNPU//HOXB4//RBPJ//JARID2//MAF//MDM4//MEF2A//TRIM37//NFATC2//NFKB1//NODAL//CNOT2//NOTCH3//YBX1//PRKN//PAX6//FOXP3//ZB…
GO:0005977	glycogen metabolic process	Biological process	15	76	1724	17653	2.02097	0.00612717	0.192104	2.21274	0.0087007	GYS2//PGM2//RPS27A//UGP2//MTOR//PPP1R3D//PPP1R3B//STBD1//PASK//ENPP1//EPM2AIP1//PPP1R2B//IL6ST//PPP1CC//PPP1R3A
GO:0021536	diencephalon development	Biological process	15	76	1724	17653	2.02097	0.00612717	0.192104	2.21274	0.0087007	PITX2//GBX2//LRP6//PTN//CRH//SRD5A2//OTP//GLI2//RBPJ//PAX6//TBX19//SLC6A3//WNT5A//POU1F1//SEMA5A
GO:0010557	positive regulation of macromolecule biosynthetic process	Biological process	196	1698	1724	17653	1.18195	0.00613551	0.192104	2.21215	0.113689	MYOCD//RBPJ//NOTCH3//THOC5//ATRX//PASK//MTOR//ITGA2//BCL3//CD28//YAF2//IVNS1ABP//WBP2NL//AGTR2//EGR2//ETS2//MECOM//F2R//BPTF//FGF2//MTF2//FBXW11//ATMIN//GATA6//BMP10//GLI2//HIPK2//ILF3//LRP6//ARNTL//NFATC2//NFKB1//NFYB//PAX3//PAX6//FOXP3//SOST//CRLF3//POU1F1//MED1//ANKRD49//PHIP//MESP1//PTCH1//ZNF287//RET//RREB1//TFB2M//SP3//SPP1//BRCA2//TAL1//TBL1X//TBX5//HNF1B//TGFB3//TGFBR1//WNT5A//WNT11//ZIC2…
GO:0060562	epithelial tube morphogenesis	Biological process	45	316	1724	17653	1.45817	0.00640941	0.199211	2.19318	0.0261021	GBX2//PITX2//DLL4//DLG1//FGF2//PTCH1//BCL2//DCHS1//RET//NODAL//SPINT2//GLMN//PRICKLE1//LRP2//LRP6//SEMA4C//PRKACB//TSC1//TULP3//TWIST1//FZD3//GJA1//CCDC40//BBS7//MESP1//WNT5A//HAND2//CLIC4//GLI2//HNF1B//TIMELESS//CSF1//SOSTDC1//WNT11//MED1//VDR//IRX2//FMN1//KLHL3//CXCR2//EFNB2//RBPJ//SIX2//AGTR2//RNF207
GO:0044238	primary metabolic process	Biological process	1113	10905	1724	17653	1.04508	0.0064214	0.199211	2.19237	0.645592	IL7R//GANC//MGAM//RNASEH2A//POLI//RMI2//ORC6//MCM6//NUP98//ORC1//POLK//POLE3//RBBP8//RFC5//FAM111A//TOP3A//DSCC1//CHAF1B//RHNO1//TIMELESS//CNPPD1//DHFR//E2F6//BACH1//CCNE1//CDO1//FST//SEMA4D//ZNF268//TCERG1//CHD4//PRDM5//HEXIM2//CREM//HJV//IRX2//EID2//DLG1//DMRT1//TSC22D3//ENO1//ETS2//ETV6//BPTF//IKZF2//MTF2//DICER1//GABPA//BCL6B//NIPBL//WWTR1//GATA6//GLI2//RCOR2//PROX2//KCTD1//HIPK2//NR3C1//TFCP…
GO:0048592	eye morphogenesis	Biological process	24	144	1724	17653	1.70659	0.0064518	0.19924	2.19032	0.0139211	SHROOM2//MEIS1//WNT5A//HIPK1//HIPK2//PAX6//CABP4//BCL2//FBN2//RARB//COL8A2//EPHB1//EPHB2//TENM3//LRP6//SP3//BAK1//CDON//PTN//TWIST1//FOXE3//PITX2//PROX2//NIPBL
GO:0007064	mitotic sister chromatid cohesion	Biological process	7	24	1724	17653	2.98654	0.0065165	0.199417	2.18599	0.00406032	NIPBL//NAA50//DSCC1//ATRX//CDCA5//PDS5B//PDS5A
GO:0045910	negative regulation of DNA recombination	Biological process	7	24	1724	17653	2.98654	0.0065165	0.199417	2.18599	0.00406032	MSH2//FOXP3//BCL6//RIF1//MSH6//MSH3//ZRANB3
GO:0001819	positive regulation of cytokine production	Biological process	56	411	1724	17653	1.39517	0.00658549	0.20062	2.18141	0.0324826	MALT1//TNFSF4//CD226//F2RL1//WNT5A//CYP1B1//SULF1//NOX1//CXCL17//IL6ST//NODAL//PTGS2//C5AR1//EIF2AK3//NFKB1//POLR3B//POLR3E//STAT6//SYK//HAVCR2//FLOT1//PYCARD//HLA-DPA1//TICAM2//FAM49B//BCL3//FADD//CD46//IL20RB//CD28//LY9//NLRP9//CSF2//IL17A//FOXP3//MAPK13//TLR5//SELENOK//TWIST1//NR4A3//WNT11//CYBB//TNFRSF8//TNFRSF13C//GLMN//STAT5B//C1QTNF3//AGTR2//CLEC9A//PANX1//CARD8//ALOX15B//IL4R//F2R//NFAM1/…
GO:0080090	regulation of primary metabolic process	Biological process	672	6394	1724	17653	1.07616	0.00669964	0.203182	2.17395	0.389791	IL7R//CNPPD1//DHFR//E2F6//ORC1//BACH1//CCNE1//FST//SEMA4D//ZNF268//TCERG1//CHD4//PRDM5//HEXIM2//CREM//HJV//IRX2//EID2//DLG1//DMRT1//TSC22D3//ENO1//ETS2//ETV6//BPTF//IKZF2//MTF2//DICER1//GABPA//BCL6B//NIPBL//WWTR1//GATA6//GLI2//RCOR2//PROX2//KCTD1//HIPK2//NR3C1//TFCP2L1//CNOT7//HNRNPA2B1//HNRNPU//HOXB4//RBPJ//JARID2//MAF//MDM4//MEF2A//TRIM37//NFATC2//NFKB1//NODAL//CNOT2//NOTCH3//YBX1//PRKN//PAX6//…
GO:1901863	positive regulation of muscle tissue development	Biological process	16	84	1724	17653	1.95039	0.00676049	0.204113	2.17002	0.00928074	GJA1//FLOT1//CDON//LMOD3//BCL2//SHOX2//ERBB3//FGF2//GATA6//BMP10//RBPJ//TBX5//MTOR//EFNB2//MYOCD//ARNTL
GO:0008584	male gonad development	Biological process	23	137	1724	17653	1.71905	0.00691499	0.205882	2.16021	0.0133411	TMF1//DMRT1//ATRX//WDR48//RAD21L1//ICAM1//MAMLD1//ZFP42//RHOBTB3//GATA6//HOXA10//TEX19//LRP2//MAS1//MSH2//PITX2//BCL2//SRD5A2//TGFBR1//TLR5//WNT5A//ARID5B//CBL
GO:0031295	T cell costimulation	Biological process	15	77	1724	17653	1.99472	0.00693959	0.205882	2.15867	0.0087007	TNFSF4//TNFSF13B//TNFRSF13C//MAP3K8//CTLA4//DPP4//EFNB2//HLA-DPA1//HLA-DQA1//HLA-DRB5//LCK//PAK2//CD3G//CD28//GRAP2
GO:2000177	regulation of neural precursor cell proliferation	Biological process	15	77	1724	17653	1.99472	0.00693959	0.205882	2.15867	0.0087007	DCT//OTP//PAX6//FZD3//GLI2//SLC6A4//CDH2//LRP2//WNT5A//SPINT2//NR2E1//CDON//DLL4//CIP2A//SHCBP1
GO:0016445	somatic diversification of immunoglobulins	Biological process	12	56	1724	17653	2.19419	0.00694086	0.205882	2.15859	0.00696056	MSH6//MSH2//MSH3//BATF//EXOSC3//RIF1//FOXP3//BCL6//CLCF1//STAT6//CD28//TNFSF4
GO:0044249	cellular biosynthetic process	Biological process	690	6579	1724	17653	1.07392	0.00703238	0.207685	2.1529	0.400232	OTC//RNASEH2A//POLI//RMI2//ORC6//MCM6//NUP98//ORC1//POLK//POLE3//RBBP8//RFC5//FAM111A//TOP3A//DSCC1//CHAF1B//RHNO1//TIMELESS//DHFR//E2F6//BACH1//CCNE1//CDO1//FST//SEMA4D//ZNF268//TCERG1//CHD4//PRDM5//HEXIM2//CREM//HJV//IRX2//EID2//DLG1//DMRT1//TSC22D3//ENO1//ETS2//ETV6//BPTF//IKZF2//MTF2//DICER1//GABPA//BCL6B//NIPBL//WWTR1//GATA6//GLI2//RCOR2//PROX2//KCTD1//HIPK2//NR3C1//TFCP2L1//CNOT7//HNRNPA2B1…
GO:0002521	leukocyte differentiation	Biological process	64	483	1724	17653	1.35679	0.00723035	0.212604	2.14084	0.037123	SP3//STAT5B//MALT1//STAT6//CDH17//LFNG//BCL3//RAG2//BCL2//RAG1//BAK1//FOXP3//NFAM1//CLCF1//RBPJ//MSH2//POU1F1//IFNK//BCL6//KDELR1//IL7R//LCK//DLL4//PTPRC//TAL1//CSF2//MED1//THOC5//CSF1//JMJD6//ZFP36L1//FZD8//FADD//SOS1//GLI2//VNN1//BATF//SYK//BRAF//THEMIS//TNFSF4//PSMB11//TSC1//CD46//CD28//IL2RA//CTLA4//NFATC2//LILRB4//RNF41//IL4R//SOCS5//PRKCA//MTOR//BGLAP//TFE3//UBASH3B//LILRB3//GPR55//IL17A//Z…
GO:0046546	development of primary male sexual characteristics	Biological process	23	138	1724	17653	1.70659	0.00755218	0.220153	2.12193	0.0133411	MAMLD1//ZFP42//RHOBTB3//GATA6//HOXA10//TEX19//LRP2//MAS1//MSH2//PITX2//BCL2//SRD5A2//TGFBR1//TLR5//WNT5A//ARID5B//CBL//TMF1//DMRT1//ATRX//WDR48//RAD21L1//ICAM1
GO:0061351	neural precursor cell proliferation	Biological process	23	138	1724	17653	1.70659	0.00755218	0.220153	2.12193	0.0133411	DCT//OTP//PAX6//FZD3//EML1//NEUROD4//C5AR1//DIXDC1//GBX2//SLC6A4//RYK//SOX5//CDH2//LRP2//WNT5A//SHCBP1//SPINT2//NR2E1//CDON//DLL4//CIP2A//EPHB1
GO:0060973	cell migration involved in heart development	Biological process	6	19	1724	17653	3.23354	0.00762964	0.220752	2.1175	0.00348028	PITX2//TWIST1//HAND2//MESP1//DCHS1//TBX5
GO:0031328	positive regulation of cellular biosynthetic process	Biological process	207	1812	1724	17653	1.16975	0.00763804	0.220752	2.11702	0.12007	MYOCD//RBPJ//NOTCH3//THOC5//ATRX//PASK//MTOR//ITGA2//BCL3//CD28//YAF2//IVNS1ABP//WBP2NL//AGTR2//EGR2//ETS2//MECOM//F2R//BPTF//FGF2//MTF2//FBXW11//ATMIN//GATA6//BMP10//GLI2//HIPK2//ILF3//LRP6//ARNTL//NFATC2//NFKB1//NFYB//PAX3//PAX6//FOXP3//SOST//CRLF3//POU1F1//MED1//ANKRD49//PHIP//MESP1//PTCH1//ZNF287//RET//RREB1//TFB2M//SP3//SPP1//BRCA2//TAL1//TBL1X//TBX5//HNF1B//TGFB3//TGFBR1//WNT5A//WNT11//ZIC2…
GO:0014070	response to organic cyclic compound	Biological process	114	937	1724	17653	1.24579	0.00767609	0.220908	2.11486	0.0661253	DRD1//FADD//AGO3//DICER1//MED1//MED17//TRIP4//NRIP1//CCNE1//PIAS2//HNRNPA2B1//DHFR//DUSP1//HTR5A//APOB//PTCH1//PTGS2//PTN//RBBP8//SLC6A4//STAT5B//CALR//DSG1//GABRB1//TGFB3//FOSL1//UFM1//UBA5//CNOT2//CYP7B1//PANX1//P2RX1//CYP27B1//BGLAP//SPP1//SRD5A2//CBL//INSIG1//MTOR//SLC6A3//NR3C1//IFNK//PGRMC2//RARB//NR2F1//NR2E1//VDR//NR4A3//UBR5//CDO1//GPR83//AIF1//BCL2//UCP3//CALCR//UCN3//CRH//AVPR1A//IGFBP…
GO:0031294	lymphocyte costimulation	Biological process	15	78	1724	17653	1.96915	0.007836	0.224555	2.10591	0.0087007	TNFSF13B//TNFRSF13C//MAP3K8//CTLA4//DPP4//EFNB2//HLA-DPA1//HLA-DQA1//HLA-DRB5//LCK//PAK2//CD3G//CD28//GRAP2//TNFSF4
GO:0002687	positive regulation of leukocyte migration	Biological process	21	123	1724	17653	1.74822	0.00790774	0.225654	2.10195	0.012181	CXCL13//F2RL1//CXCL1//CXCL2//ICAM1//CSF1//CXCL17//C5AR1//WNT5A//VEGFB//CXCR2//AIF1//CXCL12//IL1R1//PYCARD//SELENOK//FADD//CALR//ITGA2//MIA3//SELP
GO:0034645	cellular macromolecule biosynthetic process	Biological process	572	5401	1724	17653	1.08443	0.00798339	0.226856	2.09781	0.331787	RNASEH2A//POLI//RMI2//ORC6//MCM6//NUP98//ORC1//POLK//POLE3//RBBP8//RFC5//FAM111A//TOP3A//DSCC1//CHAF1B//RHNO1//TIMELESS//DHFR//E2F6//BACH1//CCNE1//FST//SEMA4D//ZNF268//TCERG1//CHD4//PRDM5//HEXIM2//CREM//HJV//IRX2//EID2//DLG1//DMRT1//TSC22D3//ENO1//ETS2//ETV6//BPTF//IKZF2//MTF2//DICER1//GABPA//BCL6B//NIPBL//WWTR1//GATA6//GLI2//RCOR2//PROX2//KCTD1//HIPK2//NR3C1//TFCP2L1//CNOT7//HNRNPA2B1//HNRNPU//H…
GO:0022604	regulation of cell morphogenesis	Biological process	62	468	1724	17653	1.35652	0.00813612	0.229844	2.08958	0.0359629	SEMA4D//CSNK1A1L//CSNK1A1//DLG1//F2//RHOBTB3//EPB41L3//ARHGEF18//BRWD3//ICAM1//MKLN1//PALMD//PHIP//ATP10A//PTN//RHOU//C15ORF62//TPM1//VRK1//CDH4//IST1//SPP1//SPART//RAP2A//NR2E1//CXCL12//BMPR2//SEMA5A//SEMA4C//SEMA4G//WNT5A//CDH2//CHN1//SSH1//RET//EPHB2//STK25//SHOX2//SKIL//BRAF//ANKRD27//SHANK3//DNM3//OPA1//LRP8//BHLHB9//PTPRO//CORO1C//KANK1//GBP1//ACTN4//ITGB1BP1//FGA//RREB1//CALR//BCL11A//PRKN…
GO:0051961	negative regulation of nervous system development	Biological process	40	278	1724	17653	1.47332	0.00822735	0.229844	2.08474	0.0232019	DICER1//EFNB2//KANK1//DENND5A//PTPRO//NR2F1//TSC1//TNFRSF8//TULP3//SLC6A4//MTMR2//EIF2AK3//DDX6//LMX1A//MEIS1//NOTCH3//PAX6//MED1//NR2E1//CALR//DIXDC1//INPP5F//SPP1//SPART//F2//SEMA4D//SEMA4C//SEMA4G//WNT5A//SEMA5A//PRTG//TRIM11//EPHB2//PTN//ASAP1//DNM3//MAP4K4//PRKACB//BCL11A//SRGAP2
GO:0030201	heparan sulfate proteoglycan metabolic process	Biological process	8	31	1724	17653	2.64247	0.00828795	0.229844	2.08155	0.00464037	GLCE//B3GAT3//DSE//XYLT2//HS3ST3B1//SGSH//SULF1//HS3ST4
GO:0045992	negative regulation of embryonic development	Biological process	7	25	1724	17653	2.86708	0.00830149	0.229844	2.08084	0.00406032	MESP1//FZD3//SULF1//WNT5A//PRKACB//TULP3//LFNG
GO:2000406	positive regulation of T cell migration	Biological process	7	25	1724	17653	2.86708	0.00830149	0.229844	2.08084	0.00406032	CXCL13//WNT5A//FADD//AIF1//PYCARD//SELENOK//CXCL12
GO:0045623	negative regulation of T-helper cell differentiation	Biological process	5	14	1724	17653	3.65699	0.00832644	0.229844	2.07954	0.00290023	IL4R//TNFSF4//BCL6//SOCS5//FOXP3
GO:0090196	regulation of chemokine secretion	Biological process	5	14	1724	17653	3.65699	0.00832644	0.229844	2.07954	0.00290023	ALOX15B//PYCARD//IL4R//SELENOK//F2RL1
GO:0003206	cardiac chamber morphogenesis	Biological process	21	124	1724	17653	1.73412	0.00866837	0.23831	2.06206	0.012181	GATA6//LRP2//RARB//BMPR2//NRP2//DLL4//SHOX2//SOS1//MESP1//RBPJ//TBX5//HAND2//MED1//TGFBR1//BMP10//PITX2//TPM1//EGLN1//ADGRG6//WNT11//WNT5A
GO:0009311	oligosaccharide metabolic process	Biological process	15	79	1724	17653	1.94422	0.00882227	0.241185	2.05442	0.0087007	GANC//MGAM//FBP2//GALNT5//GALNT13//GALNT15//FUT3//GALNT2//GALNT10//GALNT11//B3GALT1//NEU3//CTBS//BRAF//ST8SIA6
GO:0050671	positive regulation of lymphocyte proliferation	Biological process	22	132	1724	17653	1.70659	0.00884553	0.241185	2.05328	0.012761	VAV3//TNFSF13B//TNFRSF13C//CLCF1//NFATC2//PTPRC//BCL2//BCL6//STAT5B//FOXP3//AIF1//HLA-DPA1//IL6ST//CD46//SELENOK//TNFSF4//HAVCR2//CD28//PYCARD//IL2RA//FADD//SYK
GO:0048545	response to steroid hormone	Biological process	53	391	1724	17653	1.38797	0.00887996	0.241185	2.05159	0.0307425	MED1//MED17//TRIP4//NRIP1//CCNE1//PIAS2//DSG1//GABRB1//PTN//TGFB3//FOSL1//CALR//UFM1//UBA5//CNOT2//CYP7B1//NR3C1//PGRMC2//RARB//NR2F1//NR2E1//VDR//NR4A3//UBR5//CDO1//GPR83//DUSP1//AIF1//PTGS2//BCL2//BGLAP//UCP3//CALCR//UCN3//CRH//AVPR1A//IGFBP7//NODAL//HNRNPU//SSTR3//ZFP36L1//ATP2B1//FIBIN//FBXO32//AGTR2//ICAM1//ERRFI1//USP8//AKAP13//CYBB//ARNTL//SPP1//SRD5A2
GO:0070665	positive regulation of leukocyte proliferation	Biological process	23	140	1724	17653	1.68221	0.00897073	0.242676	2.04717	0.0133411	VAV3//TNFSF13B//TNFRSF13C//CLCF1//NFATC2//PTPRC//BCL2//BCL6//STAT5B//CSF1//FOXP3//AIF1//HLA-DPA1//IL6ST//CD46//SELENOK//TNFSF4//HAVCR2//CD28//PYCARD//IL2RA//FADD//SYK
GO:0048518	positive regulation of biological process	Biological process	615	5841	1724	17653	1.07813	0.00904672	0.243757	2.04351	0.356729	STK25//MAP4K5//NRK//MAP4K4//MAP3K8//F2R//MAP3K1//PLCG1//BRAF//TGFBR1//FGF2//FPR1//EPGN//TAB3//CXCL17//RPS27A//TGFB3//C5AR1//WNT5A//FLOT1//NFAM1//TMF1//TNFSF4//COLEC10//A2M//FAM49B//FADD//INPP5F//SEMA4D//WDFY2//CRH//AIF1//F2//MTOR//FAS//RALB//RAP2A//CDK2AP1//RICTOR//PRKCA//PRKD1//CXCL12//BMPR2//VEGFB//NRP2//SEMA5A//CSF1//UTRN//ADRB1//DCT//OTP//PAX6//FZD3//SHOX2//SFRP4//SYK//PYCARD//MATR3//MALT1//P…
GO:0090101	negative regulation of transmembrane receptor protein serine/threonine kinase signaling pathway	Biological process	20	117	1724	17653	1.75035	0.00926379	0.248615	2.03321	0.0116009	WFIKKN2//EID2//ZNF451//RPS27A//SKIL//TGFB3//TGFBR1//MTMR4//HJV//SPART//SOSTDC1//HIPK2//VWC2//LRP2//SOST//CTDSPL2//WNT5A//FST//FBN2//LTBP1
GO:0042127	regulation of cell proliferation	Biological process	191	1668	1724	17653	1.17252	0.00935248	0.250003	2.02907	0.110789	SULF1//GJA1//SYNJ2BP//TGFBR1//FGF2//MTOR//RICTOR//PRKCA//PRKD1//CXCL12//BMPR2//VEGFB//WNT5A//NRP2//SEMA5A//DCT//OTP//PAX6//FZD3//SHOX2//HAND2//MAB21L2//TNFSF13B//ZNF268//PDCD10//CRH//CSF1//CSF2//DLG1//DPP4//AGTR2//E2F3//S1PR3//EFNB2//HIPK1//F2//F2R//CLCF1//EPGN//WWTR1//NOX1//GRK5//HIPK2//CNOT7//IGF1R//IL6ST//IL7R//CXCR2//EPCAM//MAS1//CEACAM6//PLAC8//POU1F1//SLC35F6//PHIP//AVPR1A//PRTN3//CNOT6//PT…
GO:0002639	positive regulation of immunoglobulin production	Biological process	9	38	1724	17653	2.42516	0.00947001	0.251034	2.02365	0.00522042	MSH6//EXOSC3//RIF1//CLCF1//STAT6//MSH2//CD28//TNFSF4//IL4R
GO:0031076	embryonic camera-type eye development	Biological process	9	38	1724	17653	2.42516	0.00947001	0.251034	2.02365	0.00522042	WNT5A//HIPK1//HIPK2//LRP6//PAX6//SP3//TWIST1//PITX2//TULP3
GO:0060021	roof of mouth development	Biological process	16	87	1724	17653	1.88314	0.00950238	0.251034	2.02217	0.00928074	DLG1//MMP25//BBS7//HAND2//WFIKKN2//EPHB2//INSIG1//LRP6//CPLANE1//SOS1//TGFB3//TGFBR1//TWIST1//WNT5A//WNT11//ARID5B
GO:1903507	negative regulation of nucleic acid-templated transcription	Biological process	144	1224	1724	17653	1.20465	0.00958744	0.252295	2.0183	0.0835267	FST//SEMA4D//ZNF268//TCERG1//CHD4//PRDM5//HEXIM2//CREM//HJV//IRX2//EID2//DLG1//DMRT1//TSC22D3//E2F6//ENO1//ETS2//ETV6//BPTF//IKZF2//MTF2//DICER1//GABPA//BCL6B//NIPBL//WWTR1//GATA6//GLI2//RCOR2//PROX2//KCTD1//HIPK2//NR3C1//TFCP2L1//CNOT7//HNRNPA2B1//HNRNPU//HOXB4//RBPJ//JARID2//MAF//MDM4//MEF2A//TRIM37//NFATC2//NFKB1//NODAL//CNOT2//NOTCH3//YBX1//PRKN//PAX6//FOXP3//ZBTB7A//CXXC5//TAF9B//BCL11A//POU…
GO:0007265	Ras protein signal transduction	Biological process	61	463	1724	17653	1.34906	0.00964832	0.252913	2.01555	0.0353828	COL1A2//RHOBTB3//PAK2//ARHGEF3//SYNJ2BP//RHOU//BCL6//C15ORF62//AIF1//HACE1//ARAP2//ACAP2//ASAP1//ARFGEF3//CYTH1//GIT2//RAB31//RAB12//RABL3//RAB8A//RAB14//RAB8B//RAB2A//RAB27A//RGL2//RAP2A//ABCA1//SSX2IP//AUTS2//ARHGEF33//FLOT1//VAV3//ARHGEF18//ARHGEF4//ARHGEF40//SOS1//ARHGEF10//ARHGAP42//KANK1//AKAP13//F2R//F2RL1//GPR55//CSF1//SPRY3//EPHB2//RASA2//RASAL2//G3BP1//FGF2//CNKSR2//RAPGEF6//PRKD1//USP2…
GO:0035107	appendage morphogenesis	Biological process	24	149	1724	17653	1.64932	0.00981779	0.254163	2.00799	0.0139211	FBN2//SP8//HOXA10//LRP6//MYH3//PTCH1//TBX5//BAK1//FMN1//NIPBL//SHOX2//TWIST1//PITX2//MED1//RARB//ZBTB16//ATRX//GJA1//GLI2//CPLANE1//TULP3//WNT5A//TMEM231//HAND2
GO:0035108	limb morphogenesis	Biological process	24	149	1724	17653	1.64932	0.00981779	0.254163	2.00799	0.0139211	FBN2//SP8//HOXA10//LRP6//MYH3//PTCH1//TBX5//FMN1//NIPBL//SHOX2//TWIST1//PITX2//MED1//RARB//ZBTB16//ATRX//GJA1//GLI2//CPLANE1//TULP3//WNT5A//TMEM231//HAND2//BAK1
GO:0030330	DNA damage response, signal transduction by p53 class mediator	Biological process	19	110	1724	17653	1.76865	0.00987941	0.254163	2.00527	0.0110209	CNOT7//MDM4//CNOT2//CNOT4//PLAGL1//CENPJ//CNOT6//RBL2//RPS27A//AURKA//HIPK2//BRCA2//SPRED1//EEF1E1//TWIST1//BATF//MYO6//ATRX//BCL3
GO:0018243	protein O-linked glycosylation via threonine	Biological process	6	20	1724	17653	3.07187	0.0100142	0.254163	1.99938	0.00348028	GALNT5//GALNT13//GALNT15//GALNT2//GALNT10//GALNT11
GO:0043369	CD4-positive or CD8-positive, alpha-beta T cell lineage commitment	Biological process	6	20	1724	17653	3.07187	0.0100142	0.254163	1.99938	0.00348028	STAT6//FOXP3//BCL2//BATF//LY9//BRAF
GO:0060039	pericardium development	Biological process	6	20	1724	17653	3.07187	0.0100142	0.254163	1.99938	0.00348028	LRP6//DLL4//SOS1//HAND2//WNT5A//TBX5
GO:0071305	cellular response to vitamin D	Biological process	6	20	1724	17653	3.07187	0.0100142	0.254163	1.99938	0.00348028	VDR//MED1//CYP27B1//ATP2B1//PTN//BGLAP
GO:1902679	negative regulation of RNA biosynthetic process	Biological process	144	1226	1724	17653	1.20269	0.0101188	0.254163	1.99487	0.0835267	FST//SEMA4D//ZNF268//TCERG1//CHD4//PRDM5//HEXIM2//CREM//HJV//IRX2//EID2//DLG1//DMRT1//TSC22D3//E2F6//ENO1//ETS2//ETV6//BPTF//IKZF2//MTF2//DICER1//GABPA//BCL6B//NIPBL//WWTR1//GATA6//GLI2//RCOR2//PROX2//KCTD1//HIPK2//NR3C1//TFCP2L1//CNOT7//HNRNPA2B1//HNRNPU//HOXB4//RBPJ//JARID2//MAF//MDM4//MEF2A//TRIM37//NFATC2//NFKB1//NODAL//CNOT2//NOTCH3//YBX1//PRKN//PAX6//FOXP3//ZBTB7A//CXXC5//TAF9B//BCL11A//POU…
GO:0060603	mammary gland duct morphogenesis	Biological process	8	32	1724	17653	2.55989	0.0101251	0.254163	1.9946	0.00464037	CSF1//LRP6//WNT5A//SOSTDC1//MED1//VDR//GLI2//PTCH1
GO:0022603	regulation of anatomical structure morphogenesis	Biological process	133	1123	1724	17653	1.2127	0.0101647	0.254163	1.99291	0.0771462	NODAL//BCL6//TNFSF13B//TNFRSF13C//BMPR2//HAND2//WNT5A//WNT11//SEMA4D//CSNK1A1L//CSNK1A1//DLG1//F2//RHOBTB3//EPB41L3//ARHGEF18//BRWD3//ICAM1//MKLN1//PALMD//PHIP//ATP10A//PTN//RHOU//C15ORF62//TPM1//VRK1//CLASP1//OPA1//PRKN//OMA1//LFNG//SPRED1//SULF1//PDE3B//SYNJ2BP//FITM2//SH3D19//CAMSAP1//KIAA1958//ZRANB1//MESP1//CSF1//HNF1B//CXCL13//FGF2//EGLN1//CYBB//CYP1B1//APLNR//HIPK1//GATA6//HIPK2//CXCR2//PL…
GO:0006814	sodium ion transport	Biological process	33	223	1724	17653	1.51527	0.0103046	0.254163	1.98697	0.0191415	NKAIN2//AHCYL1//FGF12//ANK3//CHP1//ACTN4//SLC9B1//SLC41A1//NALCN//CNNM4//SLC24A5//SHROOM2//SCN1A//SCN8A//SCN9A//SLC12A3//SLC20A1//ABCB11//CACNA1H//SLC24A1//SLC9A1//KLHL3//DLG1//SNTA1//SLMAP//UTRN//SLC5A12//SLC5A9//NDUFA9//SLC38A4//SLC5A7//SLC10A1//SLC4A8
GO:0006807	nitrogen compound metabolic process	Biological process	1060	10390	1724	17653	1.04465	0.0103235	0.254163	1.98617	0.614849	IL7R//OTC//RNASEH2A//POLI//RMI2//ORC6//MCM6//NUP98//ORC1//POLK//POLE3//RBBP8//RFC5//FAM111A//TOP3A//DSCC1//CHAF1B//RHNO1//TIMELESS//CNPPD1//DHFR//E2F6//BACH1//CCNE1//CDO1//FST//SEMA4D//ZNF268//TCERG1//CHD4//PRDM5//HEXIM2//CREM//HJV//IRX2//EID2//DLG1//DMRT1//TSC22D3//ENO1//ETS2//ETV6//BPTF//IKZF2//MTF2//DICER1//GABPA//BCL6B//NIPBL//WWTR1//GATA6//GLI2//RCOR2//PROX2//KCTD1//HIPK2//NR3C1//TFCP2L1//CN…
GO:0019932	second-messenger-mediated signaling	Biological process	47	342	1724	17653	1.40719	0.0103502	0.254163	1.98505	0.0272622	ADCY7//UCN3//DRD1//ABCA1//ADGRF1//MC2R//ADGRG6//CALCR//GRIN2A//PLCG1//AVPR1A//NMUR2//MCU//EIF2AK3//AGTR2//FPR1//NDNF//PRKACA//SLC9A1//EIF4EBP2//HTR5A//PDE3A//PRKG1//ITPR2//NFATC2//SELP//GNAI1//CRH//ADRB1//APLNR//MGRN1//PDE3B//CRTC3//GBP1//SELENOK//SLA2//TRAT1//SYK//JPH1//JPH2//JPH3//JPH4//CHP1//SPPL3//ERBB3//AKAP13//PRKCA
GO:0006464	cellular protein modification process	Biological process	449	4192	1724	17653	1.09675	0.0103761	0.254163	1.98397	0.260441	CNPPD1//STK25//MAP4K5//PSMB11//CSF2//PPM1L//SPRED1//NRK//ERBB3//FGF2//EPGN//GRIN2A//IL2RA//IL2RG//MEF2A//MAP3K1//PSMC6//PSMD5//RASA2//RET//RPS27A//SOS1//BRAF//ZFP36L1//BTC//PABPN1//BRAP//SHANK3//ACTN2//MAP4K4//RASAL2//MAP3K8//F2R//PLCG1//TGFBR1//FPR1//TAB3//CXCL17//TGFB3//C5AR1//WNT5A//DUSP1//RNF41//FBXO32//MARCH8//FBXW11//MGRN1//FBXW2//FBXO22//RNF180//PRKN//UBR5//MARCH1//UBE2W//CHFR//HACE1//BCL2…
GO:0036211	protein modification process	Biological process	449	4192	1724	17653	1.09675	0.0103761	0.254163	1.98397	0.260441	CNPPD1//STK25//MAP4K5//PSMB11//CSF2//PPM1L//SPRED1//NRK//ERBB3//FGF2//EPGN//GRIN2A//IL2RA//IL2RG//MEF2A//MAP3K1//PSMC6//PSMD5//RASA2//RET//RPS27A//SOS1//BRAF//ZFP36L1//BTC//PABPN1//BRAP//SHANK3//ACTN2//MAP4K4//RASAL2//MAP3K8//F2R//PLCG1//TGFBR1//FPR1//TAB3//CXCL17//TGFB3//C5AR1//WNT5A//DUSP1//RNF41//FBXO32//MARCH8//FBXW11//MGRN1//FBXW2//FBXO22//RNF180//PRKN//UBR5//MARCH1//UBE2W//CHFR//HACE1//BCL2…
GO:0002360	T cell lineage commitment	Biological process	7	26	1724	17653	2.7568	0.0104214	0.254163	1.98207	0.00406032	STAT6//FOXP3//BRAF//BCL2//BATF//LY9//RAG2
GO:0048596	embryonic camera-type eye morphogenesis	Biological process	7	26	1724	17653	2.7568	0.0104214	0.254163	1.98207	0.00406032	WNT5A//TWIST1//HIPK1//HIPK2//LRP6//PAX6//SP3
GO:1990776	response to angiotensin	Biological process	7	26	1724	17653	2.7568	0.0104214	0.254163	1.98207	0.00406032	AHCYL1//AGTR2//MAS1//ACTN2//NFKB1//CYBB//PTGS2
GO:0071407	cellular response to organic cyclic compound	Biological process	73	572	1724	17653	1.3068	0.0104774	0.254163	1.97974	0.0423434	AGO3//DICER1//MED1//MED17//TRIP4//NRIP1//CCNE1//PIAS2//HNRNPA2B1//CALR//UFM1//UBA5//CNOT2//CYP7B1//INSIG1//NR3C1//PGRMC2//RARB//NR2F1//NR2E1//VDR//NR4A3//UBR5//NODAL//CYP27B1//ATP2B1//PTN//BGLAP//CRH//CCNA2//AIF1//SSH1//PTGS2//P2RY12//TRPV1//ITPR2//PIK3CG//ZFP36L1//PDE3A//SLC6A4//NFKB1//FLOT1//IFIT1//RALB//HNRNPU//SSTR3//H2AFZ//ITGA2//DDX18//SPP1//ABCA1//LRP6//PTCH1//LRP8//GABRB1//FBXO32//AGTR2//…
GO:1901617	organic hydroxy compound biosynthetic process	Biological process	35	240	1724	17653	1.49327	0.0105042	0.254163	1.97864	0.0203016	DCT//ACAA2//INSIG1//LBR//NSDHL//PRKAA2//ACAT1//ABCB11//CYP7B1//OSBPL2//DHFR//SPR//CYP27B1//NFKB1//LDHC//SRD5A3//CACNA1H//IP6K3//FGF2//POU1F1//CYP2R1//AGTR2//SLC6A3//TYRP1//ACACA//APOB//NFYB//ELOVL6//SLC24A5//WNT5A//VDR//MAS1//SRD5A2//HAND2//ALOX15
GO:0051053	negative regulation of DNA metabolic process	Biological process	22	134	1724	17653	1.68112	0.0105108	0.254163	1.97836	0.012761	PDS5A//TGFB3//ERCC4//DCP2//HNRNPU//STN1//TIMELESS//MSH2//MSH6//MSH3//ZRANB3//FOXP3//BCL6//BRCA2//ZNF91//RIF1//DUSP1//GJA1//KCNK2//BMPR2//UBR5//TWIST1
GO:0048641	regulation of skeletal muscle tissue development	Biological process	11	52	1724	17653	2.16606	0.0105228	0.254163	1.97787	0.00638051	TSC22D3//TWIST1//FLOT1//CDON//FBXO22//LMOD3//BCL2//SHOX2//EPHB1//MYOCD//ARNTL
GO:0060135	maternal process involved in female pregnancy	Biological process	12	59	1724	17653	2.08262	0.010603	0.255109	1.97457	0.00696056	NODAL//BMPR2//CYP27B1//GJA1//PTGS2//SPP1//VDR//MED1//ADCY7//DSG1//MTOR//HAVCR2
GO:0035051	cardiocyte differentiation	Biological process	24	150	1724	17653	1.63833	0.0106374	0.255109	1.97316	0.0139211	PITX2//TWIST1//HAND2//RBPJ//MYOCD//GATA6//TBX5//MEF2A//AKAP13//PROX2//MESP1//SLC9A1//TSC1//CALR//RARB//MTOR//HNRNPU//ACTN2//BMP10//TENM4//AGTR2//NPPA//PRICKLE1//EFNB2
GO:0005976	polysaccharide metabolic process	Biological process	19	111	1724	17653	1.75272	0.0108599	0.25829	1.96417	0.0110209	PPP1R2B//IL6ST//PPP1CC//PPP1R3A//PPP1R3D//UGP2//PPP1R3B//GYS2//PGM2//RPS27A//MTOR//STBD1//MGAM//B3GNT7//PASK//ENPP1//EPM2AIP1//CLTC//NFKB1
GO:0072089	stem cell proliferation	Biological process	19	111	1724	17653	1.75272	0.0108599	0.25829	1.96417	0.0110209	DCT//OTP//PAX6//FZD3//EML1//NEUROD4//SOX5//ETV6//MECOM//WNT5A//SART3//AGO3//ZFP36L1//SIX2//HNRNPU//EPCAM//PTPRC//NR2E1//FGF2
GO:0035303	regulation of dephosphorylation	Biological process	30	199	1724	17653	1.54365	0.0108846	0.25829	1.96319	0.0174014	SEMA4D//ITGA2//PPP1R42//CHP1//SH3RF2//SPRED1//DLG2//DLG3//PPP1R12A//GPATCH2//ARFGEF3//SH2D4A//PPP1R2B//PHACTR1//LMTK2//TIPRL//PTN//AGTR2//MTOR//SPPL3//PPP4R2//B3GAT3//PPP2R3B//PPP2R2D//TSC1//PPP1R3B//MTMR2//MTMR4//BAG4//SMG7
GO:0008283	cell proliferation	Biological process	233	2078	1724	17653	1.14813	0.0109377	0.258642	1.96107	0.135151	BRCA2//DLG1//BMPR2//SULF1//GJA1//SYNJ2BP//TGFBR1//FGF2//MTOR//RICTOR//PRKCA//PRKD1//CXCL12//VEGFB//WNT5A//NRP2//SEMA5A//ITGB1BP1//DCT//OTP//PAX6//FZD3//SHOX2//CSF1//NPR3//DMRT1//CD180//RAG2//HAND2//EML1//NEUROD4//MAB21L2//TNFSF13B//ZNF268//PDCD10//CRH//CSF2//DPP4//AGTR2//E2F3//S1PR3//EFNB2//HIPK1//F2//F2R//CLCF1//EPGN//WWTR1//NOX1//GRK5//HIPK2//CNOT7//IGF1R//IL6ST//IL7R//CXCR2//EPCAM//MAS1//CEACA…
GO:0002456	T cell mediated immunity	Biological process	15	81	1724	17653	1.89621	0.0110885	0.259388	1.95513	0.0087007	IL20RB//MICB//IL7R//PTPRC//FAM49B//FADD//KDELR1//DLG1//ICAM1//HFE//FOXP3//MALT1//TNFSF4//RAB27A//CD46
GO:0042102	positive regulation of T cell proliferation	Biological process	17	96	1724	17653	1.81326	0.0111452	0.259388	1.95291	0.00986079	FOXP3//PYCARD//IL2RA//STAT5B//FADD//SYK//TNFSF4//CD28//TNFSF13B//TNFRSF13C//AIF1//HLA-DPA1//IL6ST//CD46//PTPRC//SELENOK//HAVCR2
GO:1901654	response to ketone	Biological process	28	183	1724	17653	1.56671	0.0111964	0.259388	1.95092	0.0162413	DSG1//GABRB1//PTN//TGFB3//FOSL1//DUSP1//BGLAP//SRD5A2//CALR//CBL//UCN3//CRH//AVPR1A//IGFBP7//ACACA//PRKAA2//TNFSF4//ATP2B1//SPP1//FIBIN//FBXO32//AGTR2//NR3C1//ICAM1//ERRFI1//USP8//CYBB//GNAI1
GO:0010628	positive regulation of gene expression	Biological process	212	1877	1724	17653	1.15652	0.011204	0.259388	1.95063	0.12297	MYOCD//RBPJ//NOTCH3//THOC5//ENO1//PASK//MTOR//ITGA2//BCL3//CD28//YAF2//IVNS1ABP//WBP2NL//AGTR2//EGR2//ETS2//MECOM//F2R//BPTF//FGF2//MTF2//FBXW11//ATMIN//GATA6//BMP10//GLI2//HIPK2//ILF3//LRP6//ARNTL//NFATC2//NFKB1//NFYB//PAX3//PAX6//FOXP3//SOST//CRLF3//POU1F1//MED1//ANKRD49//PHIP//MESP1//PTCH1//ZNF287//RET//RREB1//TFB2M//SP3//SPP1//BRCA2//TAL1//TBL1X//TBX5//HNF1B//TGFB3//TGFBR1//WNT5A//WNT11//ZIC2…
GO:0007610	behavior	Biological process	74	583	1724	17653	1.2997	0.0113208	0.259388	1.94612	0.0429234	DRD1//DPP4//BCL2//USP46//NR2E1//VDAC1//GLS//HAND2//NMUR2//AVPR1A//CRH//EGR2//EPHB2//AFF2//GRIN2A//KCNAB1//BHLHB9//COMT//PRKN//UBA6//JPH3//PTGS2//PTN//FOSL1//JPH4//SHANK3//NRXN3//EIF4EBP2//ADGRF1//KCNK2//LMX1A//SLC6A4//MTOR//GRM6//MEIS1//NOVA1//NPY1R//SOBP//SELENOP//SLC6A3//STRN//TAL1//HIPK2//KCNJ10//SCN1A//GPR19//MCHR1//TAS2R5//TRPV1//ETV1//RNF180//NR4A3//FADD//CHL1//CSTB//FGF12//INPP5F//CXCL12//…
GO:0000904	cell morphogenesis involved in differentiation	Biological process	87	701	1724	17653	1.27082	0.0113529	0.259388	1.94489	0.050464	NODAL//CLIC4//COL18A1//RILPL2//FRMD6//MATN1//FLOT1//ANK3//RAB8A//PARD3//BCL2//RYK//CDH4//SEMA6C//CHL1//B4GAT1//EFNB2//EPHB1//EPHB2//ETV1//GBX2//GLI2//GRB10//LMX1A//PAX6//PLCG1//DOK4//ENAH//PRKCA//PTPRO//RET//CXCL12//SIAH1//SOS1//WNT5A//NR4A3//SHANK3//KLF7//NRP2//NRXN3//TNFRSF8//CHN1//EGR2//CABP4//NR2E1//TAL1//SRGAP2//LAMC1//FZD3//SEMA4D//IST1//AUTS2//RAPH1//USP9X//SPP1//SPART//FMN1//MEF2A//RAP2A/…
GO:0001829	trophectodermal cell differentiation	Biological process	5	15	1724	17653	3.41319	0.0115001	0.259388	1.9393	0.00290023	NODAL//RBM46//CNOT2//SP3//HOPX
GO:0002467	germinal center formation	Biological process	5	15	1724	17653	3.41319	0.0115001	0.259388	1.9393	0.00290023	BCL6//TNFSF13B//TNFRSF13C//CXCL13//BCL3
GO:0006000	fructose metabolic process	Biological process	5	15	1724	17653	3.41319	0.0115001	0.259388	1.9393	0.00290023	SORD//ALDOB//ALDOC//PFKFB3//FBP2
GO:0043371	negative regulation of CD4-positive, alpha-beta T cell differentiation	Biological process	5	15	1724	17653	3.41319	0.0115001	0.259388	1.9393	0.00290023	IL4R//TNFSF4//BCL6//SOCS5//FOXP3
GO:0002702	positive regulation of production of molecular mediator of immune response	Biological process	14	74	1724	17653	1.93721	0.011531	0.259388	1.93813	0.00812065	CLCF1//IL4R//MALT1//TNFSF4//CD226//F2RL1//WNT5A//NR4A3//MSH6//EXOSC3//RIF1//STAT6//MSH2//CD28
GO:0006812	cation transport	Biological process	131	1109	1724	17653	1.20954	0.0115947	0.259388	1.93574	0.0759861	CSF2//NKAIN2//P2RX1//SYK//ACTN2//CHP1//KCNMB4//SLC24A5//KCNJ10//KCNJ13//KCNK3//TSC1//KCNAB1//SLC5A12//SLC5A9//NDUFA9//SLC38A4//SLC5A7//SCN1A//SCN8A//SCN9A//SLC10A1//SLC12A3//SLC4A8//GRIN3A//CSN2//CYP27B1//PANX1//NALCN//NMUR2//CACHD1//SELENOK//VDR//CACNA1H//SLC24A1//TIMM8B//LRP2//NDFIP2//TCN2//CUTC//SLC30A9//SLC6A4//MCUB//VDAC1//MCU//BCL2//BAK1//AHCYL1//FGF12//ANK3//PRKACA//PRKN//CRH//SLC9B1//STEA…
GO:0090092	regulation of transmembrane receptor protein serine/threonine kinase signaling pathway	Biological process	33	225	1724	17653	1.5018	0.0117042	0.259388	1.93166	0.0191415	BMP10//HFE//INHBC//NODAL//BMPR2//TGFB3//TGFBR1//EID2//PCSK6//SFRP4//HIPK2//MYOCD//WFIKKN2//ZNF451//RPS27A//SKIL//MTMR4//SULF1//GATA6//RBPJ//HJV//SPART//SOSTDC1//VWC2//LRP2//SOST//CTDSPL2//WNT5A//FST//FBN2//LTBP1//WWTR1//DMRT1
GO:0007423	sensory organ development	Biological process	67	521	1724	17653	1.3168	0.0117249	0.259388	1.93089	0.0388631	MAB21L2//HIPK1//FOXE3//HIPK2//PAX6//BBS7//ZDHHC16//PITX2//DLG1//GJA1//CDON//MED1//TGFBR1//WNT5A//SHROOM2//MEIS1//CYP1B1//RARB//ATP2B1//RBPJ//TULP3//NEUROD4//NIPBL//EPHB2//GBX2//INSIG1//SOBP//FZD3//TWIST1//SIX2//FBN2//RCN1//TMEM231//BCL2//HAND2//HOXC13//CABP4//COL8A2//EPHB1//TENM3//LRP6//SP3//BAK1//NR4A3//LRP10//MAF//TGFB3//JMJD6//GRM6//OPA1//RET//NR2E1//LPCAT1//STRC//PTN//SOS1//DLL4//BMPR2//CLIC4…
GO:0001820	serotonin secretion	Biological process	4	10	1724	17653	4.09582	0.0117537	0.259388	1.92983	0.00232019	P2RX1//SYK//CRH//SLC6A4
GO:0007028	cytoplasm organization	Biological process	4	10	1724	17653	4.09582	0.0117537	0.259388	1.92983	0.00232019	ETV6//SOS1//FOSL1//TFCP2L1
GO:0032905	transforming growth factor beta1 production	Biological process	4	10	1724	17653	4.09582	0.0117537	0.259388	1.92983	0.00232019	CD2AP//GATA6//LAPTM4B//FOXP3
GO:0032908	regulation of transforming growth factor beta1 production	Biological process	4	10	1724	17653	4.09582	0.0117537	0.259388	1.92983	0.00232019	CD2AP//GATA6//LAPTM4B//FOXP3
GO:0033089	positive regulation of T cell differentiation in thymus	Biological process	4	10	1724	17653	4.09582	0.0117537	0.259388	1.92983	0.00232019	FOXP3//GLI2//IL7R//VNN1
GO:0051292	nuclear pore complex assembly	Biological process	4	10	1724	17653	4.09582	0.0117537	0.259388	1.92983	0.00232019	AHCTF1//NUP98//NDC1//NUP153
GO:0030510	regulation of BMP signaling pathway	Biological process	16	89	1724	17653	1.84082	0.0117747	0.259388	1.92905	0.00928074	SULF1//GATA6//RBPJ//BMPR2//HJV//SPART//SOSTDC1//HIPK2//VWC2//LRP2//SOST//CTDSPL2//SKIL//WNT5A//PCSK6//SFRP4
GO:0032007	negative regulation of TOR signaling	Biological process	10	46	1724	17653	2.22599	0.0118945	0.260332	1.92465	0.00580046	KPTN//SESN3//SPAAR//DEPDC5//TNFAIP8L1//UBR1//ARNTL//PRKAA2//TSC1//EPM2A
GO:2000179	positive regulation of neural precursor cell proliferation	Biological process	10	46	1724	17653	2.22599	0.0118945	0.260332	1.92465	0.00580046	DCT//OTP//PAX6//FZD3//GLI2//LRP2//CDON//DLL4//CIP2A//NR2E1
GO:0048729	tissue morphogenesis	Biological process	80	639	1724	17653	1.28195	0.0120667	0.262011	1.91841	0.0464037	GBX2//PITX2//DLL4//DLG1//FGF2//PTCH1//BCL2//DCHS1//POFUT2//MESP1//BMPR2//TXNRD1//NR4A3//DLG3//CPLANE1//WNT5A//FZD3//RET//NODAL//SPINT2//GLMN//PRICKLE1//LRP2//LRP6//SEMA4C//PRKACB//TSC1//TULP3//TWIST1//GJA1//CCDC40//BBS7//HAND2//TBX5//TIMELESS//HOXB4//RBPJ//MED1//TGFBR1//SIX2//SOS1//WNT11//MATN1//GLI2//SOSTDC1//GORAB//PDCD10//ITGA2//CLIC4//HNF1B//XIRP2//EGLN1//BMP10//TPM1//GPC6//CLTC//PSMB11//GPC4…
GO:0048736	appendage development	Biological process	27	176	1724	17653	1.57084	0.0121649	0.262011	1.91489	0.0156613	FBN2//SP8//HOXA10//LRP6//MYH3//PTCH1//TBX5//BAK1//FMN1//NIPBL//SHOX2//TWIST1//PITX2//MED1//RARB//ZBTB16//ATRX//HOXC13//GJA1//GLI2//CPLANE1//TULP3//WNT5A//TMEM231//HAND2//BBS7//BMPR2
GO:0060173	limb development	Biological process	27	176	1724	17653	1.57084	0.0121649	0.262011	1.91489	0.0156613	FBN2//SP8//HOXA10//LRP6//MYH3//PTCH1//TBX5//BAK1//FMN1//NIPBL//SHOX2//TWIST1//PITX2//MED1//RARB//ZBTB16//ATRX//HOXC13//GJA1//GLI2//CPLANE1//TULP3//WNT5A//TMEM231//HAND2//BBS7//BMPR2
GO:0032885	regulation of polysaccharide biosynthetic process	Biological process	8	33	1724	17653	2.48232	0.0122475	0.262011	1.91195	0.00464037	MTOR//PPP1R3D//PPP1R3B//PASK//ENPP1//EPM2AIP1//CLTC//NFKB1
GO:0048846	axon extension involved in axon guidance	Biological process	8	33	1724	17653	2.48232	0.0122475	0.262011	1.91195	0.00464037	CXCL12//BMPR2//SEMA5A//SEMA4D//SEMA4C//SEMA4G//WNT5A//NRP2
GO:0098801	regulation of renal system process	Biological process	8	33	1724	17653	2.48232	0.0122475	0.262011	1.91195	0.00464037	CORIN//AGTR2//AVPR1A//COMT//PTPRO//F2RL1//GJA1//F2R
GO:1902284	neuron projection extension involved in neuron projection guidance	Biological process	8	33	1724	17653	2.48232	0.0122475	0.262011	1.91195	0.00464037	CXCL12//BMPR2//SEMA5A//SEMA4D//SEMA4C//SEMA4G//WNT5A//NRP2
GO:0002703	regulation of leukocyte mediated immunity	Biological process	26	168	1724	17653	1.58469	0.0122907	0.262011	1.91042	0.0150812	IL20RB//IL7R//PTPRC//FAM49B//FADD//HFE//FOXP3//MALT1//TNFSF4//CD226//HAVCR2//C12ORF4//IL4R//SYK//F2RL1//MSH6//EXOSC3//RIF1//STAT5B//BCL6//CLCF1//STAT6//MSH2//CD28//NPPA//SNX4
GO:0048640	negative regulation of developmental growth	Biological process	17	97	1724	17653	1.79456	0.0123199	0.262011	1.90939	0.00986079	ADRB1//PLAC8//PTCH1//SLC6A4//SPP1//SPART//SEMA4D//SEMA4C//SEMA4G//WNT5A//SEMA5A//GJA1//JARID2//KCNK2//MEIS1//TBX5//BCL11A
GO:0046661	male sex differentiation	Biological process	25	160	1724	17653	1.59993	0.012385	0.262571	1.9071	0.0145012	MAMLD1//ZFP42//RHOBTB3//GATA6//HOXA10//TEX19//LRP2//MAS1//MSH2//PITX2//BCL2//SRD5A2//TGFBR1//TLR5//WNT5A//ARID5B//CBL//ASB1//TMF1//STAT5B//DMRT1//ATRX//WDR48//RAD21L1//ICAM1
GO:0035295	tube development	Biological process	126	1065	1724	17653	1.21144	0.01254	0.265024	1.9017	0.0730858	VAV3//PDCD10//PLCD3//COL8A2//CYP1B1//APLNR//EPHB1//EPHB2//EPGN//CLIC4//NOX1//SRPX2//CXCL17//RBPJ//MEIS1//PDE3B//AMOTL2//PIK3CG//DLL4//MED1//PRKCA//PRKD1//PLXDC1//PTGS2//SYK//TAL1//VEGFB//NDNF//COL18A1//FZD8//ARHGAP24//JAM3//NRP2//EIF2AK3//HAND2//GBX2//PITX2//GLMN//ZFP36L1//MYOCD//EPCAM//RARB//RET//DLG1//FGF2//PTCH1//BCL2//DCHS1//NODAL//SPINT2//PRICKLE1//LRP2//LRP6//SEMA4C//PRKACB//TSC1//TULP3//TW…
GO:0007507	heart development	Biological process	70	550	1724	17653	1.30322	0.0127269	0.267281	1.89528	0.0406032	GJA1//NODAL//CCDC40//BBS7//MESP1//WNT5A//HAND2//MTOR//NIPBL//PTCH1//RBPJ//LRP2//GATA6//RARB//BMPR2//NRP2//NPY1R//WNT11//TBX5//SHOX2//PITX2//TWIST1//DCHS1//ERBB3//DLL4//SOS1//MED1//TGFBR1//KCNK2//MYOCD//XIRP2//LTBP1//CPLANE1//LRP6//APLNR//BMP10//MEF2A//AKAP13//PROX2//SLC9A1//TSC1//CALR//EGLN1//TPM1//HNRNPU//ACTN2//JPH2//TENM4//JARID2//MEIS1//FGF2//ADGRG6//PRICKLE1//VEGFB//SPRED1//AGTR2//NPPA//GALN…
GO:0060322	head development	Biological process	91	741	1724	17653	1.25749	0.012753	0.267281	1.89439	0.0527842	CDH2//AGTR2//EGR2//EML1//BPTF//AFF2//MTOR//NIPBL//MDGA1//GRIN2A//H3F3B//SHROOM2//KCNK3//ACAT1//NODAL//ATP2B1//PFKFB3//MED1//BBS7//PPT1//PTCH1//BAK1//RARB//SELENOP//BMPR2//BRCA2//TULP3//ZIC2//KCNAB1//C5AR1//SEMA4C//SEMA5A//AVPR1A//ZDHHC16//LRP8//DRD1//LMX1A//NR2E1//GBX2//PTN//CPLANE1//SSTR3//LRP6//SEMA6D//GLI2//BCL2//SUDS3//DYNLL1//PITX2//UBA6//HTR5A//MAS1//SRD5A2//TSC1//NR4A3//ARPC5//SHANK3//PAX6…
GO:0045597	positive regulation of cell differentiation	Biological process	111	926	1724	17653	1.22742	0.0128694	0.267281	1.89044	0.0643852	DCT//OTP//PAX6//FZD3//MTOR//WWTR1//TGFB3//TGFBR1//TWIST1//CSF1//CSF2//ALOX15B//APOB//NFKB1//RETREG3//TENM3//PRKD1//PTN//RET//WNT5A//NDNF//SCARB2//DICER1//OPA1//BCL2//SOX5//ZBTB16//STAT5B//FOXP3//GLI2//IL7R//VNN1//FGF2//TNFSF4//CD46//SYK//IL2RA//RAG1//LILRB4//BCL6//WDFY2//ZFP36L1//CCDC3//BTG1//PTCH1//SFRP4//CYP27B1//MED1//VDR//SOCS5//IL4R//ANKRD54//TAL1//PRKCA//FADD//CDON//MMD//VWC2//RARB//TCF12//…
GO:0006817	phosphate ion transport	Biological process	6	21	1724	17653	2.92559	0.0128838	0.267281	1.88995	0.00348028	ROS1//SLC37A4//SLC37A1//SLC20A1//XPR1//SFRP4
GO:0018242	protein O-linked glycosylation via serine	Biological process	6	21	1724	17653	2.92559	0.0128838	0.267281	1.88995	0.00348028	GALNT5//GALNT13//GALNT15//GALNT2//GALNT10//GALNT11
GO:1903429	regulation of cell maturation	Biological process	6	21	1724	17653	2.92559	0.0128838	0.267281	1.88995	0.00348028	MTOR//OPA1//BCL2//RET//AURKA//BCL11A
GO:0042552	myelination	Biological process	19	113	1724	17653	1.7217	0.0130528	0.269958	1.8843	0.0110209	KCNJ10//PARD3//ADGRG6//ARHGEF10//EPB41L3//DLG1//MTOR//TENM4//RARB//MTMR2//TNFRSF8//EIF2AK3//DICER1//MAL2//EGR2//SCN8A//TSC1//SBF2//JAM3
GO:0043009	chordate embryonic development	Biological process	71	560	1724	17653	1.29823	0.0132223	0.271965	1.87869	0.0411833	GABPA//GATA6//GJA1//GLI2//APOB//MGAT1//MSH2//YBX1//OCRL//PITX2//PLCG1//PTCH1//RCN1//RIC8A//TGFB3//TGFBR1//TWIST1//ZFAND5//TMEM231//RNASEH2B//FOSL1//HAND2//RBPJ//LFNG//MESP1//WNT5A//SKIL//HNF1B//RBM46//CNOT2//SP3//HOPX//NODAL//BRCA2//RBBP8//SPINT2//GLMN//PRICKLE1//LRP2//LRP6//SEMA4C//PRKACB//TSC1//TULP3//FZD3//CSF2//BPTF//MED1//TCOF1//NOLC1//GBX2//PAX6//ZFP36L1//DCHS1//SIX2//TBX15//NIPBL//DLG1//HO…
GO:0003231	cardiac ventricle development	Biological process	20	121	1724	17653	1.69249	0.0132705	0.271965	1.87711	0.0116009	DLL4//MESP1//RBPJ//TBX5//HAND2//MED1//TGFBR1//LRP2//XIRP2//LTBP1//CPLANE1//BMP10//TPM1//PITX2//EGLN1//BMPR2//WNT11//WNT5A//KCNK2//MYOCD
GO:0055007	cardiac muscle cell differentiation	Biological process	20	121	1724	17653	1.69249	0.0132705	0.271965	1.87711	0.0116009	MEF2A//RARB//MYOCD//MTOR//HNRNPU//ACTN2//BMP10//PITX2//MESP1//AGTR2//NPPA//RBPJ//EFNB2//AKAP13//GATA6//PROX2//SLC9A1//TBX5//TSC1//CALR
GO:0009312	oligosaccharide biosynthetic process	Biological process	9	40	1724	17653	2.3039	0.0133134	0.27202	1.87571	0.00522042	FBP2//GALNT5//GALNT13//GALNT15//FUT3//GALNT2//GALNT10//GALNT11//B3GALT1
GO:0030326	embryonic limb morphogenesis	Biological process	21	129	1724	17653	1.6669	0.0134066	0.27216	1.87268	0.012181	NIPBL//SHOX2//TBX5//TWIST1//PITX2//MED1//RARB//ZBTB16//GJA1//GLI2//CPLANE1//TULP3//WNT5A//TMEM231//HAND2//FBN2//SP8//HOXA10//LRP6//MYH3//PTCH1
GO:0035113	embryonic appendage morphogenesis	Biological process	21	129	1724	17653	1.6669	0.0134066	0.27216	1.87268	0.012181	FBN2//SP8//HOXA10//LRP6//MYH3//PTCH1//TBX5//NIPBL//SHOX2//TWIST1//PITX2//MED1//RARB//ZBTB16//GJA1//GLI2//CPLANE1//TULP3//WNT5A//TMEM231//HAND2
GO:0120039	plasma membrane bounded cell projection morphogenesis	Biological process	80	642	1724	17653	1.27596	0.013441	0.27216	1.87157	0.0464037	FLOT1//ANK3//RAB8A//PARD3//BCL2//RYK//CDH4//SEMA6C//CHL1//B4GAT1//EFNB2//EPHB1//EPHB2//ETV1//GBX2//GLI2//GRB10//LMX1A//PAX6//PLCG1//DOK4//ENAH//PRKCA//PTPRO//RET//CXCL12//SIAH1//SOS1//WNT5A//NR4A3//SHANK3//KLF7//NRP2//NRXN3//TNFRSF8//CHN1//EGR2//NR2E1//FZD3//SEMA4D//IST1//AUTS2//RAPH1//USP9X//SPP1//SPART//STK25//NRK//NYAP1//EPB41L3//SRGAP2//DICER1//GJA1//ANKRD27//MAP4K4//FMN1//MEF2A//RAP2A//BMPR2…
GO:0002520	immune system development	Biological process	111	928	1724	17653	1.22477	0.0136567	0.275702	1.86466	0.0643852	SP3//STAT5B//MALT1//FST//ZNF784//EML1//WDR7//PYGO1//PTPRC//TOP2A//SLC7A6OS//STON2//ARMC6//ZBTB24//STAT6//CDH17//LFNG//BCL3//BRAF//JAM3//BATF//BCL2//RAG2//RAG1//BAK1//FOXP3//HAVCR2//CSF2//IL2RA//IL7R//FADD//MSH6//MSH2//MSH3//CSF1//LCK//BMI1//BRCA2//TAL1//ZBTB16//ZNF160//NFAM1//CLCF1//RBPJ//POU1F1//IFNK//BCL6//KDELR1//DLL4//HIPK2//MED1//THOC5//JMJD6//ZFP36L1//FZD8//SOS1//GLI2//VNN1//SH2B3//MEIS1//P…
GO:0034330	cell junction organization	Biological process	38	270	1724	17653	1.44112	0.0137711	0.276364	1.86103	0.0220418	PRKCA//CDH2//CDH4//CDH8//DSG1//GJD3//GJA1//EPB41L3//LAMC1//CDH17//RAB8B//HIPK1//PTPRO//CLDN19//XIRP2//TGFB3//MARVELD3//F2R//F2RL1//PRTN3//ITGA2//BCL2//ACTN2//CLASP1//CORO1C//SLC9A1//FMN1//TSC1//ITGB1BP1//DLG1//PARD3//STRN//WNT11//ACTN4//FLOT1//TGFBR1//MYO1C//PRKACA
GO:0071385	cellular response to glucocorticoid stimulus	Biological process	12	61	1724	17653	2.01434	0.0137712	0.276364	1.86103	0.00696056	NR3C1//ATP2B1//FBXO32//CRH//AGTR2//ICAM1//ERRFI1//USP8//AKAP13//HNRNPU//SSTR3//ZFP36L1
GO:0048534	hematopoietic or lymphoid organ development	Biological process	106	882	1724	17653	1.2306	0.0138429	0.276601	1.85877	0.0614849	SP3//STAT5B//MALT1//FST//ZNF784//EML1//WDR7//PYGO1//PTPRC//TOP2A//SLC7A6OS//STON2//ARMC6//ZBTB24//STAT6//CDH17//LFNG//BCL3//BRAF//JAM3//BATF//BCL2//RAG2//RAG1//BAK1//FOXP3//CSF2//IL7R//FADD//CSF1//LCK//BMI1//BRCA2//TAL1//ZBTB16//ZNF160//NFAM1//CLCF1//RBPJ//MSH2//POU1F1//IFNK//BCL6//KDELR1//DLL4//HIPK2//MED1//THOC5//JMJD6//ZFP36L1//FZD8//SOS1//GLI2//VNN1//SH2B3//MEIS1//PTBP3//SYK//THEMIS//TNFSF4//…
GO:0043434	response to peptide hormone	Biological process	56	427	1724	17653	1.34289	0.0138648	0.276601	1.85809	0.0324826	EIF4EBP2//IGF1R//ATP6V1D//PHIP//SOS1//SESN3//EGR2//MTOR//ICAM1//NPPA//OTC//TSC1//UCP3//EPM2AIP1//RAB31//CPEB2//RAB8A//PDE3B//ENPP1//RAB8B//ERRFI1//SLC2A4//SLC9A1//ZFP36L1//CDO1//CCNA2//AHCYL1//AGTR2//MAS1//SIK2//AHSG//KANK1//GRB10//TRIM72//ADIPOR1//STAT5B//MBD5//NR4A3//ADCY7//GNG11//PRKACA//PRKACB//ACTN2//MYO1C//NFKB1//CYBB//PTGS2//OPA1//GJA1//GNAI1//LRP6//CXCL12//SRD5A2//BRAF//BTG1//TRPV1
GO:0032870	cellular response to hormone stimulus	Biological process	86	698	1724	17653	1.26161	0.0140247	0.278968	1.85311	0.049884	MED1//EIF4EBP2//IGF1R//ATP6V1D//PHIP//SOS1//CRH//SSTR3//UCN3//ADIPOR1//RARB//MED17//TRIP4//NRIP1//CCNE1//PIAS2//RAB31//CPEB2//RAB8A//PDE3B//ENPP1//RAB8B//ERRFI1//SLC2A4//SLC9A1//ZFP36L1//CALR//UFM1//UBA5//CNOT2//CYP7B1//AHCYL1//AGTR2//MAS1//NR3C1//PGRMC2//NR2F1//NR2E1//VDR//NR4A3//CCNA2//SESN3//SIK2//AHSG//KANK1//GRB10//TRIM72//TSC1//UBR5//STAT5B//MBD5//NODAL//GATA6//GJA1//SOST//ADCY7//GNG11//PRK…
GO:0045934	negative regulation of nucleobase-containing compound metabolic process	Biological process	167	1457	1724	17653	1.17365	0.0141664	0.280549	1.84874	0.0968677	FST//SEMA4D//ZNF268//TCERG1//CHD4//PRDM5//HEXIM2//CREM//HJV//IRX2//EID2//DLG1//DMRT1//TSC22D3//E2F6//ENO1//ETS2//ETV6//BPTF//IKZF2//MTF2//DICER1//GABPA//BCL6B//NIPBL//WWTR1//GATA6//GLI2//RCOR2//PROX2//KCTD1//HIPK2//NR3C1//TFCP2L1//CNOT7//HNRNPA2B1//HNRNPU//HOXB4//RBPJ//JARID2//MAF//MDM4//MEF2A//TRIM37//NFATC2//NFKB1//NODAL//CNOT2//NOTCH3//YBX1//PRKN//PAX6//FOXP3//ZBTB7A//CXXC5//TAF9B//BCL11A//POU…
GO:0045665	negative regulation of neuron differentiation	Biological process	30	203	1724	17653	1.51324	0.0141897	0.280549	1.84803	0.0174014	EFNB2//KANK1//DENND5A//PTPRO//NR2F1//TSC1//TNFRSF8//INPP5F//SPP1//SPART//SEMA4D//SEMA4C//SEMA4G//WNT5A//SEMA5A//EPHB2//ASAP1//DNM3//MAP4K4//BCL11A//DDX6//LMX1A//MEIS1//NOTCH3//PAX6//MED1//SLC6A4//NR2E1//CALR//DIXDC1
GO:0032956	regulation of actin cytoskeleton organization	Biological process	45	331	1724	17653	1.39209	0.0142574	0.280549	1.84596	0.0261021	PFN4//SSH1//CXCL12//FCHSD2//PLEKHH2//LIMA1//F2RL1//SEMA5A//KANK1//HIP1R//DLG1//ALOX15//MTOR//RICTOR//PYCARD//ICAM1//MYO1C//C15ORF62//BAG4//PRKN//SHANK3//ARPC5//ARPC3//FMN1//LMOD3//SLC9A1//TSC1//BRAF//TGFB3//TGFBR1//TPM1//WNT11//ITGB1BP1//ARHGEF10//CLASP1//PPFIA1//TMOD1//ACTN2//AKAP13//BMP10//JAM3//CD2AP//RHOBTB3//RHOU//DIXDC1
GO:0006811	ion transport	Biological process	183	1610	1724	17653	1.16388	0.0142701	0.280549	1.84557	0.106148	CSF2//NKAIN2//P2RX1//SYK//SLC38A4//ACTN2//PANX1//TRPM3//CHP1//KCNMB4//SLC24A5//KCNJ10//KCNJ13//KCNK3//TSC1//KCNAB1//SLC5A12//SLC5A9//NDUFA9//SLC5A7//SCN1A//SCN8A//SCN9A//SLC10A1//SLC12A3//SLC4A8//GRIN3A//CSN2//CYP27B1//NALCN//NMUR2//CACHD1//SELENOK//VDR//CACNA1H//SLC24A1//VDAC1//CLNS1A//ANO5//CLIC4//TIMM8B//LRP2//NDFIP2//TCN2//CUTC//SLC30A9//SLC25A21//SLC6A4//SLC25A11//PRAF2//MCUB//MCU//ACACA//PR…
GO:0002285	lymphocyte activation involved in immune response	Biological process	25	162	1724	17653	1.58018	0.0143605	0.281195	1.84283	0.0145012	F2RL1//IFNK//ICAM1//STAT6//CDH17//LFNG//BCL3//CD180//RAB27A//TSC1//BCL6//CD46//TNFSF4//BATF//MSH6//MSH2//EXOSC3//IL4R//SOCS5//RIF1//FOXP3//CLCF1//CD28//LY9//HAVCR2
GO:0070887	cellular response to chemical stimulus	Biological process	344	3175	1724	17653	1.10942	0.0144089	0.281195	1.84137	0.199536	PTPRC//PXDN//MED1//CXCR2//PIK3CG//CXCL13//PTPRO//CCL16//F2RL1//CXCL1//CXCL2//CYP2R1//AADAC//CYP1B1//CYP2A13//CYP2C8//MGST2//CYB5B//BAK1//WFIKKN2//COL1A2//DUSP15//ARHGEF18//HIPK2//ITGB5//PARD3//RPS27A//SKIL//TGFB3//TGFBR1//USP9X//CBL//MTMR4//EID2//EIF4EBP2//IGF1R//ATP6V1D//PHIP//SOS1//SPRED1//FGF2//FGF12//RAB14//POLR2C//ESRP1//SHCBP1//CRH//SSTR3//BCL2//ZNF622//UCN3//ADIPOR1//RARB//PON3//AGO3//DICE…
GO:0048858	cell projection morphogenesis	Biological process	80	644	1724	17653	1.27199	0.0144277	0.281195	1.8408	0.0464037	FLOT1//ANK3//RAB8A//PARD3//BCL2//RYK//CDH4//SEMA6C//CHL1//B4GAT1//EFNB2//EPHB1//EPHB2//ETV1//GBX2//GLI2//GRB10//LMX1A//PAX6//PLCG1//DOK4//ENAH//PRKCA//PTPRO//RET//CXCL12//SIAH1//SOS1//WNT5A//NR4A3//SHANK3//KLF7//NRP2//NRXN3//TNFRSF8//CHN1//EGR2//NR2E1//FZD3//SEMA4D//IST1//AUTS2//RAPH1//USP9X//SPP1//SPART//STK25//NRK//NYAP1//EPB41L3//SRGAP2//DICER1//GJA1//ANKRD27//MAP4K4//FMN1//MEF2A//RAP2A//BMPR2…
GO:0061384	heart trabecula morphogenesis	Biological process	8	34	1724	17653	2.40931	0.0146791	0.284455	1.8333	0.00464037	RBPJ//DLL4//MED1//TGFBR1//BMP10//EGLN1//ADGRG6//SOS1
GO:0072604	interleukin-6 secretion	Biological process	8	34	1724	17653	2.40931	0.0146791	0.284455	1.8333	0.00464037	C1QTNF3//SYT11//F2R//F2RL1//PYCARD//IL17A//SELENOK//TWIST1
GO:0044264	cellular polysaccharide metabolic process	Biological process	17	99	1724	17653	1.75831	0.01496	0.289071	1.82507	0.00986079	PPP1R2B//IL6ST//PPP1CC//PPP1R3A//PPP1R3D//UGP2//PPP1R3B//GYS2//PGM2//RPS27A//MTOR//STBD1//MGAM//B3GNT7//PASK//ENPP1//EPM2AIP1
GO:0007163	establishment or maintenance of cell polarity	Biological process	30	204	1724	17653	1.50582	0.015131	0.291099	1.82013	0.0174014	PAX6//SAPCD2//ZW10//SNX27//AMOTL2//EPHB1//RICTOR//PARD3//MARK4//JAM3//ARPC5//SLC9A1//CLIC4//DLG1//DLG2//DLG3//WNT5A//LRCH4//WNT11//CLASP1//CYTH1//GOLPH3//RNF41//KANK1//CAP2//STK25//SPINT2//RHOBTB3//RHOU//CD3G
GO:0071704	organic substance metabolic process	Biological process	1140	11249	1724	17653	1.0377	0.0151854	0.291099	1.81857	0.661253	IL7R//GANC//MGAM//OTC//RNASEH2A//POLI//RMI2//ORC6//MCM6//NUP98//ORC1//POLK//POLE3//RBBP8//RFC5//FAM111A//TOP3A//DSCC1//CHAF1B//RHNO1//TIMELESS//CNPPD1//DHFR//E2F6//BACH1//CCNE1//CDO1//FST//SEMA4D//ZNF268//TCERG1//CHD4//PRDM5//HEXIM2//CREM//HJV//IRX2//EID2//DLG1//DMRT1//TSC22D3//ENO1//ETS2//ETV6//BPTF//IKZF2//MTF2//DICER1//GABPA//BCL6B//NIPBL//WWTR1//GATA6//GLI2//RCOR2//PROX2//KCTD1//HIPK2//NR3C1/…
GO:0010921	regulation of phosphatase activity	Biological process	26	171	1724	17653	1.55689	0.0152384	0.291099	1.81706	0.0150812	SEMA4D//ITGA2//CHP1//SH3RF2//SPRED1//DLG2//DLG3//PPP1R12A//GPATCH2//ARFGEF3//SH2D4A//PPP1R2B//PHACTR1//LMTK2//TIPRL//PTN//AGTR2//MTOR//PPP4R2//B3GAT3//PPP2R3B//PPP2R2D//TSC1//PPP1R3B//BAG4//PPP1R42
GO:0045621	positive regulation of lymphocyte differentiation	Biological process	15	84	1724	17653	1.82849	0.0153152	0.291099	1.81488	0.0087007	STAT5B//FOXP3//GLI2//IL7R//VNN1//TNFSF4//CD46//SYK//IL2RA//RAG1//LILRB4//BCL6//SOCS5//IL4R//ZBTB16
GO:0006024	glycosaminoglycan biosynthetic process	Biological process	18	107	1724	17653	1.72254	0.0153297	0.291099	1.81447	0.0104408	B4GAT1//B3GNT7//CHST2//NCAN//DSE//CHST15//CHST12//XYLT2//GLCE//CLTC//NFKB1//GPC6//GALNT5//GPC4//GPC5//B3GAT3//UGDH//HS3ST3B1
GO:0010744	positive regulation of macrophage derived foam cell differentiation	Biological process	5	16	1724	17653	3.19986	0.0154061	0.291099	1.81231	0.00290023	CSF1//CSF2//ALOX15B//APOB//NFKB1
GO:0090195	chemokine secretion	Biological process	5	16	1724	17653	3.19986	0.0154061	0.291099	1.81231	0.00290023	F2RL1//ALOX15B//PYCARD//IL4R//SELENOK
GO:0002009	morphogenesis of an epithelium	Biological process	67	528	1724	17653	1.29934	0.0154593	0.291099	1.81081	0.0388631	GBX2//PITX2//DLL4//DLG1//FGF2//PTCH1//BCL2//DCHS1//DLG3//CPLANE1//WNT5A//FZD3//RET//NODAL//SPINT2//GLMN//PRICKLE1//LRP2//LRP6//SEMA4C//PRKACB//TSC1//TULP3//TWIST1//GJA1//CCDC40//BBS7//MESP1//HAND2//HOXB4//SIX2//SOS1//WNT11//SOSTDC1//GORAB//PDCD10//CLIC4//GLI2//HNF1B//TIMELESS//GPC6//CLTC//PSMB11//GPC4//DAAM1//PSMC6//PSMD5//RPS27A//CSF1//SULF1//CYP7B1//MED1//VDR//IRX2//FMN1//KLHL3//CXCR2//EFNB2//R…
GO:0060255	regulation of macromolecule metabolic process	Biological process	669	6425	1724	17653	1.06619	0.0155602	0.291099	1.80799	0.388051	IL7R//CNPPD1//DHFR//E2F6//ORC1//BACH1//CCNE1//FST//SEMA4D//ZNF268//TCERG1//CHD4//PRDM5//HEXIM2//CREM//HJV//IRX2//EID2//DLG1//DMRT1//TSC22D3//ENO1//ETS2//ETV6//BPTF//IKZF2//MTF2//DICER1//GABPA//BCL6B//NIPBL//WWTR1//GATA6//GLI2//RCOR2//PROX2//KCTD1//HIPK2//NR3C1//TFCP2L1//CNOT7//HNRNPA2B1//HNRNPU//HOXB4//RBPJ//JARID2//MAF//MDM4//MEF2A//TRIM37//NFATC2//NFKB1//NODAL//CNOT2//NOTCH3//YBX1//PRKN//PAX6//…
GO:0009889	regulation of biosynthetic process	Biological process	498	4707	1724	17653	1.08334	0.0155675	0.291099	1.80778	0.288863	DHFR//E2F6//ORC1//BACH1//CCNE1//FST//SEMA4D//ZNF268//TCERG1//CHD4//PRDM5//HEXIM2//CREM//HJV//IRX2//EID2//DLG1//DMRT1//TSC22D3//ENO1//ETS2//ETV6//BPTF//IKZF2//MTF2//DICER1//GABPA//BCL6B//NIPBL//WWTR1//GATA6//GLI2//RCOR2//PROX2//KCTD1//HIPK2//NR3C1//TFCP2L1//CNOT7//HNRNPA2B1//HNRNPU//HOXB4//RBPJ//JARID2//MAF//MDM4//MEF2A//TRIM37//NFATC2//NFKB1//NODAL//CNOT2//NOTCH3//YBX1//PRKN//PAX6//FOXP3//ZBTB7A/…
GO:0007272	ensheathment of neurons	Biological process	19	115	1724	17653	1.69175	0.0155815	0.291099	1.80739	0.0110209	KCNJ10//PARD3//ADGRG6//ARHGEF10//EPB41L3//DLG1//MTOR//TENM4//RARB//MTMR2//TNFRSF8//EIF2AK3//DICER1//MAL2//EGR2//SCN8A//TSC1//SBF2//JAM3
GO:0008366	axon ensheathment	Biological process	19	115	1724	17653	1.69175	0.0155815	0.291099	1.80739	0.0110209	KCNJ10//PARD3//ADGRG6//ARHGEF10//EPB41L3//DLG1//MTOR//TENM4//RARB//MTMR2//TNFRSF8//EIF2AK3//DICER1//MAL2//EGR2//SCN8A//TSC1//SBF2//JAM3
GO:0035725	sodium ion transmembrane transport	Biological process	23	147	1724	17653	1.60211	0.0157224	0.291871	1.80348	0.0133411	CHP1//ACTN4//SLC9A1//DLG1//FGF12//SNTA1//SLMAP//UTRN//ANK3//SLC9B1//SLC41A1//NALCN//CNNM4//SLC24A5//SHROOM2//SCN1A//SCN8A//SCN9A//SLC12A3//SLC20A1//ABCB11//CACNA1H//SLC24A1
GO:0048265	response to pain	Biological process	7	28	1724	17653	2.55989	0.0157955	0.291871	1.80147	0.00406032	SCN9A//TRPV1//COMT//CRH//NMUR2//RET//TRPA1
GO:0048841	regulation of axon extension involved in axon guidance	Biological process	7	28	1724	17653	2.55989	0.0157955	0.291871	1.80147	0.00406032	CXCL12//BMPR2//SEMA5A//SEMA4D//SEMA4C//SEMA4G//WNT5A
GO:0071634	regulation of transforming growth factor beta production	Biological process	7	28	1724	17653	2.55989	0.0157955	0.291871	1.80147	0.00406032	CD2AP//GATA6//LAPTM4B//FOXP3//WNT11//CD46//PTGS2
GO:0010467	gene expression	Biological process	603	5761	1724	17653	1.07177	0.0158713	0.291985	1.79939	0.349768	DHFR//E2F6//ORC1//BACH1//CCNE1//FST//SEMA4D//ZNF268//TCERG1//CHD4//PRDM5//HEXIM2//CREM//HJV//IRX2//EID2//DLG1//DMRT1//TSC22D3//ENO1//ETS2//ETV6//BPTF//IKZF2//MTF2//DICER1//GABPA//BCL6B//NIPBL//WWTR1//GATA6//GLI2//RCOR2//PROX2//KCTD1//HIPK2//NR3C1//TFCP2L1//CNOT7//HNRNPA2B1//HNRNPU//HOXB4//RBPJ//JARID2//MAF//MDM4//MEF2A//TRIM37//NFATC2//NFKB1//NODAL//CNOT2//NOTCH3//YBX1//PRKN//PAX6//FOXP3//ZBTB7A/…
GO:0005978	glycogen biosynthetic process	Biological process	10	48	1724	17653	2.13324	0.0159743	0.291985	1.79658	0.00580046	MTOR//PPP1R3D//PPP1R3B//PASK//ENPP1//EPM2AIP1//GYS2//PGM2//RPS27A//UGP2
GO:0009250	glucan biosynthetic process	Biological process	10	48	1724	17653	2.13324	0.0159743	0.291985	1.79658	0.00580046	GYS2//PGM2//RPS27A//UGP2//MTOR//PPP1R3D//PPP1R3B//PASK//ENPP1//EPM2AIP1
GO:0051496	positive regulation of stress fiber assembly	Biological process	10	48	1724	17653	2.13324	0.0159743	0.291985	1.79658	0.00580046	MTOR//BRAF//TGFB3//TGFBR1//TPM1//TSC1//WNT11//ITGB1BP1//BAG4//ARHGEF10
GO:0048513	animal organ development	Biological process	369	3428	1724	17653	1.10222	0.016059	0.292742	1.79428	0.214037	OTOR//ICAM1//LFNG//BCL2//NRIP1//STAT5B//MAB21L2//HIPK1//FOXE3//HIPK2//PAX6//BBS7//ZDHHC16//NIPBL//EPCAM//RARB//RET//DLG1//FGF2//PTCH1//DCHS1//SEMA4D//CORO1C//GBX2//SEMA4C//SEMA4G//SP3//SIX2//JMJD6//SULF1//PYGO1//GLI2//CPLANE1//HNF1B//TGFBR1//TSC1//ARID5B//ZBTB16//RBPJ//WNT5A//WNT11//SEC63//GATA6//JARID2//ACAT1//NODAL//OTC//PHF2//MED1//PTN//TEX19//MC2R//CCNF//CSF2//BPTF//BMPR2//MALT1//HOXC13//NSDH…
GO:1902668	negative regulation of axon guidance	Biological process	6	22	1724	17653	2.79261	0.0162833	0.295822	1.78826	0.00348028	SEMA4D//SEMA4C//SEMA4G//WNT5A//SEMA5A//PTPRO
GO:0006816	calcium ion transport	Biological process	54	413	1724	17653	1.33883	0.0163155	0.295822	1.7874	0.0313225	MCUB//VDAC1//MCU//BCL2//BAK1//PRKACA//OPA1//F2R//FGF2//ITPR2//LCK//JPH2//JPH3//PTPRC//TRPV1//TRPA1//UBASH3B//DRD1//APLNR//F2//PLCG1//GJA1//P2RX1//P2RY12//ICAM1//PTGS2//JPH1//JPH4//NALCN//CACNA1H//GRIN3A//DENND5A//PANX1//CACNG4//SLC24A5//ATP2B1//TRPM3//SLC24A1//CACNA2D4//CRH//GRM6//CXCL12//GRIN2A//STAC//NPPA//PIK3CG//SLC9A1//CALCR//CSN2//CYP27B1//NMUR2//CACHD1//SELENOK//VDR
GO:0030282	bone mineralization	Biological process	17	100	1724	17653	1.74073	0.0164354	0.2972	1.78422	0.00986079	CYP27B1//AHSG//GJA1//NBR1//MATN1//ENPP1//BMP2K//BGLAP//TWIST1//FBN2//BMPR2//TGFB3//ALOX15//PTGS2//PTN//WNT11//EIF2AK3
GO:0030097	hemopoiesis	Biological process	101	842	1724	17653	1.22826	0.016795	0.300229	1.77482	0.0585847	SP3//STAT5B//MALT1//FST//ZNF784//EML1//WDR7//PYGO1//PTPRC//TOP2A//SLC7A6OS//STON2//ARMC6//ZBTB24//STAT6//CDH17//LFNG//BCL3//BRAF//JAM3//BATF//BCL2//RAG2//RAG1//BAK1//FOXP3//CSF2//ZBTB16//NFAM1//CLCF1//RBPJ//MSH2//POU1F1//IFNK//BCL6//KDELR1//IL7R//LCK//DLL4//HIPK2//TAL1//MED1//THOC5//CSF1//JMJD6//ZFP36L1//FZD8//FADD//SOS1//GLI2//VNN1//SH2B3//MEIS1//PTBP3//SYK//THEMIS//TNFSF4//PSMB11//TSC1//CD46//C…
GO:0060537	muscle tissue development	Biological process	52	396	1724	17653	1.34459	0.0168441	0.300229	1.77355	0.0301624	PITX2//TBX5//RBPJ//DLL4//MED1//TGFBR1//LRP2//POPDC2//KCNAB1//CDON//EGR2//COPS2//GJA1//TSC22D3//TWIST1//FLOT1//LMOD3//FBXO22//BCL2//SHOX2//DLG1//ZFAND5//MEF2A//AKAP13//GATA6//PROX2//MESP1//SLC9A1//TSC1//CALR//MYOCD//XIRP2//EGLN1//BMP10//TPM1//RARB//MTOR//HNRNPU//ACTN2//JPH2//ERBB3//TENM4//JARID2//KCNK2//MEIS1//FGF2//AGTR2//NPPA//WNT5A//EPHB1//EFNB2//ARNTL
GO:0003093	regulation of glomerular filtration	Biological process	4	11	1724	17653	3.72348	0.0170615	0.300229	1.76798	0.00232019	F2RL1//GJA1//F2R//PTPRO
GO:0006702	androgen biosynthetic process	Biological process	4	11	1724	17653	3.72348	0.0170615	0.300229	1.76798	0.00232019	HSD3B2//MED1//SRD5A2//SRD5A3
GO:0035435	phosphate ion transmembrane transport	Biological process	4	11	1724	17653	3.72348	0.0170615	0.300229	1.76798	0.00232019	SLC37A4//SLC37A1//SLC20A1//XPR1
GO:0042368	vitamin D biosynthetic process	Biological process	4	11	1724	17653	3.72348	0.0170615	0.300229	1.76798	0.00232019	CYP27B1//NFKB1//CYP2R1//VDR
GO:0045628	regulation of T-helper 2 cell differentiation	Biological process	4	11	1724	17653	3.72348	0.0170615	0.300229	1.76798	0.00232019	BCL6//SOCS5//IL4R//TNFSF4
GO:0048742	regulation of skeletal muscle fiber development	Biological process	4	11	1724	17653	3.72348	0.0170615	0.300229	1.76798	0.00232019	LMOD3//BCL2//SHOX2//FBXO22
GO:0071468	cellular response to acidic pH	Biological process	4	11	1724	17653	3.72348	0.0170615	0.300229	1.76798	0.00232019	NOX1//CHP1//SLC9A1//TRPV1
GO:0090009	primitive streak formation	Biological process	4	11	1724	17653	3.72348	0.0170615	0.300229	1.76798	0.00232019	NODAL//ETS2//LRP6//WNT5A
GO:0002706	regulation of lymphocyte mediated immunity	Biological process	20	124	1724	17653	1.65154	0.0170913	0.300229	1.76723	0.0116009	IL20RB//IL7R//PTPRC//FAM49B//FADD//HFE//FOXP3//MALT1//TNFSF4//CD226//HAVCR2//MSH6//EXOSC3//RIF1//STAT5B//BCL6//CLCF1//STAT6//MSH2//CD28
GO:0072359	circulatory system development	Biological process	129	1105	1724	17653	1.19539	0.0172701	0.301555	1.7627	0.074826	VAV3//PDCD10//PLCD3//COL8A2//CYP1B1//APLNR//EPHB1//EPHB2//EPGN//CLIC4//NOX1//SRPX2//CXCL17//RBPJ//MEIS1//PDE3B//AMOTL2//PIK3CG//DLL4//MED1//PRKCA//PRKD1//PLXDC1//PTGS2//SYK//TAL1//VEGFB//NDNF//COL18A1//FZD8//ARHGAP24//JAM3//NRP2//EIF2AK3//HAND2//COL1A2//PAX6//GBX2//PITX2//GLMN//ZFP36L1//MYOCD//NODAL//RIC8A//ZFAND5//TMEM231//EFNB2//PROX2//BMPR2//GJA1//CCDC40//BBS7//MESP1//WNT5A//JMJD6//LOXL4//OTUL…
GO:0071310	cellular response to organic substance	Biological process	290	2656	1724	17653	1.11802	0.0172904	0.301555	1.7622	0.168213	PTPRC//PXDN//MED1//BAK1//WFIKKN2//COL1A2//DUSP15//ARHGEF18//HIPK2//ITGB5//PARD3//RPS27A//SKIL//TGFB3//TGFBR1//USP9X//CBL//MTMR4//EID2//EIF4EBP2//IGF1R//ATP6V1D//PHIP//SOS1//SPRED1//FGF2//FGF12//RAB14//POLR2C//ESRP1//SHCBP1//CRH//SSTR3//UCN3//ADIPOR1//RARB//AGO3//DICER1//HIPK1//PYCARD//SYK//TAX1BP1//OTULIN//F2RL1//CARD8//CCDC3//BATF//CSF1//CSF2//CLCF1//FPR1//ALOX15//GP1BA//CXCL1//CXCL2//ICAM1//IL1…
GO:0046649	lymphocyte activation	Biological process	84	686	1724	17653	1.25382	0.0173496	0.301555	1.76071	0.0487239	SNX27//DLG1//EPHB1//SP3//STAT5B//MALT1//F2RL1//IFNK//ICAM1//STAT6//CDH17//LFNG//BCL3//CD180//RAG2//BCL2//RAG1//BAK1//FOXP3//NFAM1//CLCF1//RBPJ//MSH2//POU1F1//BCL6//KDELR1//IL7R//LCK//DLL4//PTPRC//CTLA4//VAV3//TNFSF13B//TNFRSF13C//NFATC2//MAP3K8//DPP4//EFNB2//HLA-DPA1//HLA-DQA1//HLA-DRB5//PAK2//CD3G//CD28//GRAP2//HAVCR2//JMJD6//ZFP36L1//FZD8//FADD//SOS1//GLI2//VNN1//TNFSF4//PIK3CG//AIF1//IL6ST//CD…
GO:0014706	striated muscle tissue development	Biological process	50	379	1724	17653	1.35087	0.0173675	0.301555	1.76026	0.0290023	PITX2//TBX5//RBPJ//DLL4//MED1//TGFBR1//LRP2//POPDC2//KCNAB1//CDON//EGR2//COPS2//GJA1//TSC22D3//TWIST1//FLOT1//LMOD3//FBXO22//BCL2//SHOX2//MEF2A//AKAP13//GATA6//PROX2//MESP1//SLC9A1//TSC1//CALR//MYOCD//XIRP2//EGLN1//BMP10//TPM1//RARB//MTOR//HNRNPU//ACTN2//JPH2//ERBB3//TENM4//JARID2//KCNK2//MEIS1//FGF2//AGTR2//NPPA//WNT5A//EPHB1//EFNB2//ARNTL
GO:0009991	response to extracellular stimulus	Biological process	63	495	1724	17653	1.30322	0.0173897	0.301555	1.75971	0.0365429	MYOCD//TBL1XR1//NMUR2//OMA1//ADRB1//TRPV1//GABARAPL1//ABCA1//MTOR//SERPINC1//SLC6A4//UCP3//CLEC16A//FBXO22//FADS1//RALB//RRAGC//BMPR2//PPM1D//CADPS2//HFE//COMT//SIRT5//SORD//SRD5A2//WNT11//AIF1//FOSL1//UCN3//ICAM1//PRKAA2//TMEM135//BGLAP//PITX2//PANX1//P2RX1//CYP27B1//PTGS2//SPP1//ITGA2//KPTN//SESN3//FAS//PRKD1//EIF2AK3//DEPDC5//TBL2//BCL2//ACAT1//SSTR3//CBL//AVPR1A//VDR//MED1//OTC//ATP2B1//PTN//…
GO:2000648	positive regulation of stem cell proliferation	Biological process	8	35	1724	17653	2.34047	0.0174429	0.301704	1.75838	0.00464037	DCT//OTP//PAX6//FZD3//HNRNPU//EPCAM//PTPRC//NR2E1
GO:0002260	lymphocyte homeostasis	Biological process	12	63	1724	17653	1.95039	0.0176132	0.303872	1.75416	0.00696056	TNFSF13B//TNFRSF13C//FOXP3//BAK1//BCL2//SOS1//IL2RA//RAG1//STAT5B//FADD//TSC22D3//SKIL
GO:1990778	protein localization to cell periphery	Biological process	37	266	1724	17653	1.4243	0.0176926	0.304465	1.75221	0.0214617	RAB31//ANK3//GOLPH3//BLZF1//GOPC//CDH2//FLOT1//DLG1//EPB41L3//ABCA12//GOLGA7B//LRP6//RAB8A//RAPGEF6//RAB8B//PRKG2//PTCH1//GPR158//RAP2A//SLMAP//CALCR//DCHS1//ACTN2//BAG4//TULP3//STX3//VTI1B//GBP1//CLTC//PPFIA1//AGR2//EPHB2//STAC//RILPL2//GRIN2A//SAPCD2//GNAI1
GO:0033993	response to lipid	Biological process	107	900	1724	17653	1.21737	0.0178946	0.307161	1.74728	0.062065	MED1//MED17//TRIP4//NRIP1//CCNE1//PIAS2//SCARB2//CARD8//CACTIN//CD180//PRKCA//DUSP1//HTR5A//APOB//PTCH1//PTGS2//PTN//RBBP8//SLC6A4//STAT5B//CALR//CXCL13//COMT//CYP27B1//F2R//GJA1//CXCL1//CXCL2//FAS//IL10RA//MGST2//SELP//C5AR1//TNFRSF10A//TNFRSF8//IGFBP7//MICB//RARB//DSG1//GABRB1//TGFB3//FOSL1//UFM1//UBA5//CNOT2//CYP7B1//PITX2//BGLAP//SPP1//SRD5A2//CBL//INSIG1//NR3C1//PGRMC2//NR2F1//NR2E1//VDR//NR…
GO:0071260	cellular response to mechanical stimulus	Biological process	14	78	1724	17653	1.83787	0.0179726	0.307718	1.74539	0.00812065	GJA1//FAS//ITGA2//MAP3K1//NFKB1//NPPA//PTGS2//BAK1//SLC9A1//TLR5//WNT11//FADD//TNFRSF10A//TNFRSF8
GO:0060401	cytosolic calcium ion transport	Biological process	24	157	1724	17653	1.56528	0.0180402	0.307918	1.74376	0.0139211	BCL2//BAK1//PRKACA//OPA1//MCUB//MCU//F2R//FGF2//ITPR2//LCK//JPH2//JPH3//PTPRC//TRPV1//TRPA1//UBASH3B//DRD1//APLNR//F2//PLCG1//JPH1//JPH4//GRIN2A//CALCR
GO:0001944	vasculature development	Biological process	92	761	1724	17653	1.2379	0.0180753	0.307918	1.74291	0.0533643	VAV3//PDCD10//PLCD3//COL8A2//CYP1B1//APLNR//EPHB1//EPHB2//EPGN//CLIC4//NOX1//SRPX2//CXCL17//RBPJ//MEIS1//PDE3B//AMOTL2//PIK3CG//DLL4//MED1//PRKCA//PRKD1//PLXDC1//PTGS2//SYK//TAL1//VEGFB//NDNF//COL18A1//FZD8//ARHGAP24//JAM3//NRP2//EIF2AK3//HAND2//COL1A2//PAX6//GBX2//PITX2//GLMN//ZFP36L1//MYOCD//EFNB2//PROX2//BMPR2//JMJD6//LOXL4//OTULIN//FGF2//SEMA5A//ITGB1BP1//SPRED1//SULF1//SYNJ2BP//PTN//PRICKLE1…
GO:0002637	regulation of immunoglobulin production	Biological process	11	56	1724	17653	2.01134	0.0181219	0.307936	1.7418	0.00638051	CLCF1//IL4R//MSH6//EXOSC3//RIF1//FOXP3//BCL6//STAT6//MSH2//CD28//TNFSF4
GO:0001816	cytokine production	Biological process	86	706	1724	17653	1.24731	0.0182881	0.30998	1.73783	0.049884	BTNL3//NLRP9//JPH4//FLOT1//NFAM1//TMF1//TNFSF4//KDELR1//DLG1//HFE//FOXP3//MALT1//CD226//F2RL1//WNT5A//CYP1B1//SULF1//NOX1//CXCL17//IL6ST//NODAL//PTGS2//C5AR1//EIF2AK3//TGFB3//RPS27A//TAX1BP1//NFKB1//POLR3B//POLR3E//STAT6//SYK//PYCARD//CD46//S1PR3//F2R//HAVCR2//CACTIN//IL20RB//MEFV//ERRFI1//SOCS5//TWIST1//HLA-DPA1//TICAM2//FAM49B//BCL3//FADD//CD28//LY9//CSF2//IL17A//MAPK13//TLR5//SELENOK//BCL6//NR…
GO:0061383	trabecula morphogenesis	Biological process	10	49	1724	17653	2.08971	0.0183652	0.31051	1.736	0.00580046	RBPJ//DLL4//MED1//TGFBR1//FBN2//BMP10//EGLN1//ADGRG6//SOS1//SEMA4D
GO:0009792	embryo development ending in birth or egg hatching	Biological process	72	578	1724	17653	1.27552	0.0184155	0.310583	1.73482	0.0417633	GABPA//GATA6//GJA1//GLI2//APOB//MGAT1//MSH2//YBX1//OCRL//PITX2//PLCG1//PTCH1//RCN1//RIC8A//TGFB3//TGFBR1//TWIST1//ZFAND5//TMEM231//RNASEH2B//FOSL1//HAND2//RBPJ//LFNG//MESP1//WNT5A//SKIL//HNF1B//RBM46//CNOT2//SP3//HOPX//NODAL//BRCA2//RBBP8//SPINT2//GLMN//PRICKLE1//LRP2//LRP6//SEMA4C//PRKACB//TSC1//TULP3//FZD3//CSF2//BPTF//MED1//TCOF1//NOLC1//GBX2//PAX6//ZFP36L1//DCHS1//CENPU//SIX2//TBX15//NIPBL//D…
GO:0031214	biomineral tissue development	Biological process	21	133	1724	17653	1.61677	0.0185132	0.310682	1.73252	0.012181	CYP27B1//ALOX15//PTGS2//PTN//BGLAP//WNT11//EIF2AK3//AHSG//GJA1//NBR1//MATN1//ENPP1//BMP2K//TWIST1//FBN2//BMPR2//TGFB3//CNNM4//DMP1//SPP1//ITGB1BP1
GO:0048565	digestive tract development	Biological process	21	133	1724	17653	1.61677	0.0185132	0.310682	1.73252	0.012181	GLI2//WNT5A//OTC//RET//AGR2//NODAL//BBS7//BCL2//SIX2//NIPBL//PITX2//SHOX2//HNF1B//RARB//WNT11//GATA6//CCDC40//TGFB3//CLMP//DCHS1//MYOCD
GO:0005975	carbohydrate metabolic process	Biological process	77	624	1724	17653	1.26354	0.0186623	0.312408	1.72904	0.0446636	GANC//MGAM//PPP1R2B//IL6ST//PPP1CC//PPP1R3A//PPP1R3D//UGP2//PPP1R3B//GYS2//PGM2//RPS27A//MTOR//STBD1//FBP2//ALDOB//ALDOC//PFKFB3//POFUT2//OMA1//CREM//DLAT//SLC37A4//NPY1R//PDHA1//SORD//ALDH5A1//MAN2A2//PMM1//GK//MOGAT2//ENO1//PC//SLC25A11//NUP50//NUP98//NDC1//NUP153//ST8SIA6//GALNT5//GALNT13//GALNT15//FUT3//GALNT2//GALNT10//GALNT11//B3GALT1//NEU3//CTBS//PASK//PRKN//ADIPOR1//CHST12//CHST15//ABHD10…
GO:0007188	adenylate cyclase-modulating G-protein coupled receptor signaling pathway	Biological process	29	199	1724	17653	1.4922	0.018717	0.31255	1.72776	0.0168213	ADCY7//UCN3//DRD1//ABCA1//ADGRF1//MC2R//ADGRG6//CALCR//S1PR3//GNAI1//MCHR1//HTR1F//NPR3//NPY1R//RIC8A//P2RY12//GRM6//HTR5A//HTR7//ADRB1//AKAP13//PRKCA//PRMT5//LTB4R//FPR1//GRK5//PRKACB//SENP7//GNA14
GO:1901700	response to oxygen-containing compound	Biological process	177	1565	1724	17653	1.15808	0.0188087	0.313308	1.72564	0.102668	UCP3//TXNRD1//EIF4EBP2//IGF1R//ATP6V1D//PHIP//SOS1//DRD1//FADD//APOB//UCN3//GJD3//GJA1//GYS2//ILDR2//HNF1B//PTGS2//PTCH1//ICAM1//FANCC//COL1A2//SESN3//SPAAR//MTOR//RRAGC//DHFR//SCARB2//CARD8//CACTIN//CD180//PRKCA//DUSP1//HTR5A//PTN//RBBP8//SLC6A4//STAT5B//CALR//C5AR1//CXCL13//COMT//CYP27B1//F2R//CXCL1//CXCL2//FAS//IL10RA//MGST2//SELP//TNFRSF10A//TNFRSF8//IGFBP7//MICB//RARB//DSG1//GABRB1//TGFB3//F…
GO:0071604	transforming growth factor beta production	Biological process	7	29	1724	17653	2.47162	0.0191114	0.317569	1.71871	0.00406032	CD2AP//GATA6//LAPTM4B//FOXP3//WNT11//CD46//PTGS2
GO:0050768	negative regulation of neurogenesis	Biological process	36	259	1724	17653	1.42326	0.0192846	0.319454	1.71479	0.0208817	DICER1//EFNB2//KANK1//DENND5A//PTPRO//NR2F1//TSC1//TNFRSF8//DDX6//LMX1A//MEIS1//NOTCH3//PAX6//MED1//SLC6A4//NR2E1//CALR//DIXDC1//INPP5F//SPP1//SPART//F2//SEMA4D//SEMA4C//SEMA4G//WNT5A//SEMA5A//EPHB2//PTN//ASAP1//DNM3//MAP4K4//BCL11A//SRGAP2//PRTG//TRIM11
GO:0051171	regulation of nitrogen compound metabolic process	Biological process	649	6240	1724	17653	1.06498	0.0193608	0.319454	1.71308	0.37645	IL7R//CNPPD1//DHFR//E2F6//ORC1//BACH1//CCNE1//FST//SEMA4D//ZNF268//TCERG1//CHD4//PRDM5//HEXIM2//CREM//HJV//IRX2//EID2//DLG1//DMRT1//TSC22D3//ENO1//ETS2//ETV6//BPTF//IKZF2//MTF2//DICER1//GABPA//BCL6B//NIPBL//WWTR1//GATA6//GLI2//RCOR2//PROX2//KCTD1//HIPK2//NR3C1//TFCP2L1//CNOT7//HNRNPA2B1//HNRNPU//HOXB4//RBPJ//JARID2//MAF//MDM4//MEF2A//TRIM37//NFATC2//NFKB1//NODAL//CNOT2//NOTCH3//YBX1//PRKN//PAX6//…
GO:0030203	glycosaminoglycan metabolic process	Biological process	24	158	1724	17653	1.55538	0.0193666	0.319454	1.71295	0.0139211	GPC6//GALNT5//GPC4//GPC5//B3GAT3//XYLT2//UGDH//HS3ST3B1//SGSH//B4GAT1//B3GNT7//CHST2//NDNF//NCAN//DSE//CHST15//CHST12//GLCE//ITIH4//CHP1//FGF2//SLC9A1//CLTC//NFKB1
GO:0001890	placenta development	Biological process	23	150	1724	17653	1.57007	0.0196311	0.322797	1.70706	0.0133411	CSF2//BPTF//NODAL//MED1//SP3//BMPR2//CYP27B1//GJA1//PTGS2//SPP1//VDR//SPINT2//FOSL1//KRT19//ZFP36L1//EGLN1//PLCD3//RBPJ//NSDHL//NRK//TEX19//MC2R//CCNF
GO:0050848	regulation of calcium-mediated signaling	Biological process	14	79	1724	17653	1.81461	0.0199434	0.322797	1.7002	0.00812065	SLA2//TRAT1//SYK//PRKACA//JPH1//JPH2//JPH3//JPH4//CHP1//SPPL3//ERBB3//SLC9A1//GBP1//SELENOK
GO:0072659	protein localization to plasma membrane	Biological process	33	234	1724	17653	1.44404	0.0200413	0.322797	1.69807	0.0191415	RAB31//ANK3//GOLPH3//BLZF1//GOPC//VTI1B//GBP1//CLTC//PPFIA1//AGR2//DLG1//EPHB2//STAC//STX3//RILPL2//CDH2//FLOT1//EPB41L3//ABCA12//GOLGA7B//LRP6//RAB8A//RAPGEF6//RAB8B//PRKG2//PTCH1//GPR158//RAP2A//SLMAP//CALCR//DCHS1//ACTN2//BAG4
GO:0043500	muscle adaptation	Biological process	19	118	1724	17653	1.64874	0.0200747	0.322797	1.69735	0.0110209	AKAP13//BMP10//IL6ST//MEF2A//PRKCA//SLC9A1//NR4A3//HAND2//GLRX3//JARID2//MTOR//AIF1//INPP5F//GATA6//NPPA//ERRFI1
GO:0002710	negative regulation of T cell mediated immunity	Biological process	5	17	1724	17653	3.01164	0.0201064	0.322797	1.69666	0.00290023	IL20RB//IL7R//PTPRC//HFE//FOXP3
GO:0036315	cellular response to sterol	Biological process	5	17	1724	17653	3.01164	0.0201064	0.322797	1.69666	0.00290023	INSIG1//ABCA1//LRP6//PTCH1//LRP8
GO:0055012	ventricular cardiac muscle cell differentiation	Biological process	5	17	1724	17653	3.01164	0.0201064	0.322797	1.69666	0.00290023	MEF2A//BMP10//PITX2//RARB//MYOCD
GO:0060977	coronary vasculature morphogenesis	Biological process	5	17	1724	17653	3.01164	0.0201064	0.322797	1.69666	0.00290023	TGFBR1//SPRED1//TBX5//LRP2//HAND2
GO:1900115	extracellular regulation of signal transduction	Biological process	5	17	1724	17653	3.01164	0.0201064	0.322797	1.69666	0.00290023	CD46//FBN2//LTBP1//WFIKKN2//AGTR2
GO:1900116	extracellular negative regulation of signal transduction	Biological process	5	17	1724	17653	3.01164	0.0201064	0.322797	1.69666	0.00290023	CD46//FBN2//LTBP1//WFIKKN2//AGTR2
GO:2000136	regulation of cell proliferation involved in heart morphogenesis	Biological process	5	17	1724	17653	3.01164	0.0201064	0.322797	1.69666	0.00290023	BMPR2//HAND2//TBX5//BMP10//RBPJ
GO:0032990	cell part morphogenesis	Biological process	81	663	1724	17653	1.25099	0.020177	0.322797	1.69514	0.0469838	FLOT1//ANK3//RAB8A//PARD3//BCL2//RYK//CDH4//SEMA6C//CHL1//B4GAT1//EFNB2//EPHB1//EPHB2//ETV1//GBX2//GLI2//GRB10//LMX1A//PAX6//PLCG1//DOK4//ENAH//PRKCA//PTPRO//RET//CXCL12//SIAH1//SOS1//WNT5A//NR4A3//SHANK3//KLF7//NRP2//NRXN3//TNFRSF8//CHN1//EGR2//NR2E1//FZD3//SEMA4D//IST1//AUTS2//RAPH1//USP9X//SPP1//SPART//STK25//NRK//NYAP1//EPB41L3//SRGAP2//DICER1//GJA1//ANKRD27//MAP4K4//FMN1//MEF2A//RAP2A//BMPR2…
GO:0045606	positive regulation of epidermal cell differentiation	Biological process	6	23	1724	17653	2.67119	0.0202539	0.322797	1.69349	0.00348028	CYP27B1//ALOX15B//MED1//VDR//PTCH1//SFRP4
GO:0001701	in utero embryonic development	Biological process	42	312	1724	17653	1.3784	0.0202679	0.322797	1.69319	0.0243619	TGFBR1//SKIL//HNF1B//RBM46//CNOT2//SP3//HOPX//NODAL//BRCA2//RBBP8//CSF2//BPTF//MED1//SPINT2//KRT19//ZFP36L1//EGLN1//PLCD3//RBPJ//NSDHL//NRK//GABPA//GATA6//GJA1//GLI2//APOB//MGAT1//MSH2//YBX1//OCRL//PITX2//PLCG1//PTCH1//RCN1//RIC8A//TGFB3//TWIST1//ZFAND5//TMEM231//RNASEH2B//FOSL1//HAND2
GO:0007420	brain development	Biological process	85	700	1724	17653	1.24338	0.0202852	0.322797	1.69282	0.0493039	C5AR1//SEMA4C//SEMA5A//AVPR1A//ZDHHC16//LRP8//DRD1//LMX1A//NR2E1//GBX2//PTN//CPLANE1//SSTR3//LRP6//SEMA6D//EGR2//AGTR2//GLI2//BCL2//RARB//SUDS3//DYNLL1//PITX2//UBA6//HTR5A//MAS1//SRD5A2//TSC1//NR4A3//ARPC5//SHANK3//PAX6//DIXDC1//SRGAP2//DCT//CRH//OTP//WNT5A//C21ORF91//GDPD5//SLC6A4//RBPJ//TBX19//SLC6A3//CDH2//CDON//TACC1//CXCL12//EPHB2//RYK//LRP2//NOTCH3//ATRX//PRKG1//CXCR2//HNF1B//FZD3//FANCC//P…
GO:0051179	localization	Biological process	674	6497	1724	17653	1.06225	0.0204435	0.324553	1.68944	0.390951	ABCE1//ARNTL//BCL3//BCL6//PAX6//SAPCD2//ZW10//SIX2//NUP50//PRICKLE1//DRD1//NUP98//SPRN//NUP153//SEMA4D//CORO1C//GBX2//SEMA4C//SEMA4G//RET//CHL1//AUTS2//MDGA1//GJA1//PITX2//ELP3//PRKG1//NEUROD4//CXCL12//TWIST1//NDNF//FZD3//USP9X//MAL2//CSF2//RALB//AGTR2//NKAIN2//EFNB2//FGF2//FLOT1//MTMR2//SFRP4//SYK//EPB41L3//CXCR2//PIK3CG//CXCL13//JAM3//PTPRO//CCL16//P2RX1//A1BG//VTI1B//AHSG//A2M//FGA//ITIH4//NHL…
GO:0033280	response to vitamin D	Biological process	8	36	1724	17653	2.27546	0.0205611	0.324894	1.68695	0.00464037	VDR//MED1//CYP27B1//ATP2B1//PTN//BGLAP//PTGS2//SPP1
GO:0045684	positive regulation of epidermis development	Biological process	8	36	1724	17653	2.27546	0.0205611	0.324894	1.68695	0.00464037	PTCH1//SFRP4//CYP27B1//ALOX15B//MED1//VDR//FST//WNT5A
GO:0050865	regulation of cell activation	Biological process	70	563	1724	17653	1.27312	0.0206556	0.325627	1.68496	0.0406032	SYK//F2//SELP//HAVCR2//CTLA4//VAV3//TNFSF13B//TNFRSF13C//CLCF1//NFATC2//PTPRC//BCL2//BCL6//MAP3K8//DPP4//EFNB2//HLA-DPA1//HLA-DQA1//HLA-DRB5//LCK//PAK2//CD3G//CD28//GRAP2//STAT5B//FOXP3//CD226//SOS1//GLI2//IL7R//VNN1//NR4A3//AIF1//IL6ST//CD46//SELENOK//TNFSF4//PYCARD//IL2RA//FADD//GLMN//DLG1//IL20RB//IL4R//WNT5A//C12ORF4//F2RL1//NFAM1//ZFP36L1//BRAF//RAG1//LILRB4//RNF41//SOCS5//MSH6//EXOSC3//RIF1…
GO:0070727	cellular macromolecule localization	Biological process	198	1772	1724	17653	1.14415	0.0209232	0.329078	1.67937	0.114849	ABCE1//ARNTL//BCL3//BCL6//SIX2//NUP50//PRICKLE1//DRD1//NUP98//SPRN//NUP153//AGTR2//EPB41L3//PFN4//LONP2//CASC3//SMG1//HNRNPA2B1//MAGOHB//NDC1//SRSF3//FYTTD1//THOC3//BUD13//THOC5//SMG7//TSC1//XPOT//MYO1C//SYNJ2BP//RAB27A//YWHAZ//KPNA4//KPNA5//AHCYL1//CHP1//EGR2//CCHCR1//CALR//STRADA//SEC63//ZDHHC15//ICMT//ZDHHC20//GOLGA7B//ZDHHC9//ZDHHC2//PARD3//ATG4C//SRP19//RPL36//RPL29//RPS27A//CHMP4A//KDELR1//…
GO:0043412	macromolecule modification	Biological process	464	4389	1724	17653	1.08251	0.0210076	0.329639	1.67762	0.269142	CNPPD1//STK25//MAP4K5//PSMB11//CSF2//PPM1L//SPRED1//NRK//ERBB3//FGF2//EPGN//GRIN2A//IL2RA//IL2RG//MEF2A//MAP3K1//PSMC6//PSMD5//RASA2//RET//RPS27A//SOS1//BRAF//ZFP36L1//BTC//PABPN1//BRAP//SHANK3//ACTN2//MAP4K4//RASAL2//MAP3K8//F2R//PLCG1//TGFBR1//FPR1//TAB3//CXCL17//TGFB3//C5AR1//WNT5A//DUSP1//RNF41//FBXO32//MARCH8//FBXW11//MGRN1//FBXW2//FBXO22//RNF180//PRKN//UBR5//MARCH1//UBE2W//CHFR//HACE1//BCL2…
GO:0021983	pituitary gland development	Biological process	9	43	1724	17653	2.14316	0.0210884	0.329717	1.67596	0.00522042	SLC6A3//OTP//WNT5A//PITX2//POU1F1//GLI2//RBPJ//PAX6//TBX19
GO:0090066	regulation of anatomical structure size	Biological process	62	491	1724	17653	1.29298	0.0211101	0.329717	1.67551	0.0359629	ADRB1//AGTR2//P2RX1//PFN4//CLNS1A//SLC12A3//SSH1//CXCL12//VAV3//MTOR//IL7R//F2RL1//GJA1//SCPEP1//KCNMB4//FCHSD2//PLEKHH2//LIMA1//SEMA5A//KANK1//HIP1R//DLG1//ALOX15//RICTOR//PYCARD//ICAM1//MYO1C//C15ORF62//BAG4//ARPC5//ARPC3//HNF1B//HTR7//SLC6A4//DRD1//KNG1//FMN1//LMOD3//CDH4//TSC1//RET//CLCN3//SHANK3//BMPR2//F2R//FGA//AVPR1A//PTGS2//SEMA4D//IST1//SPP1//SPART//SEMA4C//SEMA4G//WNT5A//NPPA//ITGB1BP1…
GO:0043502	regulation of muscle adaptation	Biological process	16	95	1724	17653	1.72456	0.0212078	0.33048	1.67351	0.00928074	AKAP13//BMP10//IL6ST//MEF2A//PRKCA//SLC9A1//NR4A3//HAND2//GLRX3//JARID2//MTOR//AIF1//FBXO32//UTRN//MTMR4//ERRFI1
GO:0048812	neuron projection morphogenesis	Biological process	77	628	1724	17653	1.25549	0.0213787	0.332129	1.67002	0.0446636	FLOT1//ANK3//RAB8A//PARD3//BCL2//RYK//CDH4//SEMA6C//CHL1//B4GAT1//EFNB2//EPHB1//EPHB2//ETV1//GBX2//GLI2//GRB10//LMX1A//PAX6//PLCG1//DOK4//ENAH//PRKCA//PTPRO//RET//CXCL12//SIAH1//SOS1//WNT5A//NR4A3//SHANK3//KLF7//NRP2//NRXN3//TNFRSF8//CHN1//EGR2//NR2E1//FZD3//SEMA4D//IST1//AUTS2//RAPH1//USP9X//SPP1//SPART//FMN1//MEF2A//RAP2A//BMPR2//SEMA5A//SEMA4C//SEMA4G//CDH2//SSH1//STK25//SHOX2//SKIL//BRAF//ANK…
GO:0006310	DNA recombination	Biological process	36	261	1724	17653	1.41235	0.0214604	0.332129	1.66836	0.0208817	IL7R//ERCC4//TOP2A//BRCA2//FAN1//EXD2//AP5S1//WDR48//RBBP8//RAD21L1//SEM1//RHNO1//RMI2//TOP3A//MSH2//MLH3//TEX19//MSH3//PPP4R2//FIGNL2//MSH6//RAG1//RAG2//BATF//EXOSC3//RIF1//ZRANB3//FOXP3//BCL6//CLCF1//STAT6//CD28//NIPBL//TNFSF4//RBPJ//ATRX
GO:0048699	generation of neurons	Biological process	163	1437	1724	17653	1.16148	0.0214986	0.332129	1.66759	0.0945476	CHL1//AUTS2//MDGA1//GJA1//PAX6//PITX2//ELP3//PRKG1//NEUROD4//CXCL12//TWIST1//NDNF//FZD3//USP9X//DCT//OTP//HAND2//EML1//FLOT1//ANK3//RAB8A//PARD3//BCL2//RYK//CDH4//SEMA6C//B4GAT1//EFNB2//EPHB1//EPHB2//ETV1//GBX2//GLI2//GRB10//LMX1A//PLCG1//DOK4//ENAH//PRKCA//PTPRO//RET//SIAH1//SOS1//WNT5A//NR4A3//SHANK3//KLF7//NRP2//NRXN3//TNFRSF8//SEMA5A//CHN1//EGR2//CABP4//RBPJ//DICER1//RETREG3//MTOR//TENM3//PRK…
GO:0018209	peptidyl-serine modification	Biological process	43	322	1724	17653	1.36739	0.02151	0.332129	1.66736	0.024942	CSNK1A1L//CSNK1A1//LMTK2//SMG1//SGK3//MTOR//RICTOR//HIPK2//MYLK4//PAK2//PRKACA//PRKCA//PRKD1//MAPK13//BCL2//STK33//SYK//TGFBR1//VRK1//DCLK3//EIF2AK3//GALNT5//GALNT13//GALNT15//GALNT2//GALNT10//GALNT11//NDNF//INPP5F//BAK1//PDCD10//MTCP1//PTGS2//BRAF//WNT5A//CALCR//BAG4//IFNK//RET//PRKAA2//AURKA//PRKG2//DRD1
GO:0045926	negative regulation of growth	Biological process	34	244	1724	17653	1.42682	0.0217143	0.333898	1.66325	0.0197216	CYP27B1//AGTR2//ENO1//GJA1//BMP10//NPPA//ADIPOR1//CRLF3//ENPP1//PPT1//BCL2//BCL6//BMPR2//BTG1//WNT11//JADE1//ADRB1//PLAC8//PTCH1//SLC6A4//SPP1//SPART//SEMA4D//SEMA4C//SEMA4G//WNT5A//SEMA5A//JARID2//KCNK2//MEIS1//TBX5//BCL11A//ALOX15B//MT1F
GO:0031929	TOR signaling	Biological process	18	111	1724	17653	1.66047	0.0217234	0.333898	1.66307	0.0104408	ROS1//RRAGC//TNFAIP8L1//UBR1//ARNTL//PRKAA2//TSC1//EPM2A//DEPDC5//RICTOR//GOLPH3//MTOR//SESN3//KPTN//SPAAR//CLEC16A//EIF4EBP2//TIPRL
GO:0031667	response to nutrient levels	Biological process	59	465	1724	17653	1.29921	0.0220021	0.335998	1.65754	0.0342227	TBL1XR1//NMUR2//OMA1//ADRB1//TRPV1//GABARAPL1//ABCA1//MTOR//SERPINC1//SLC6A4//UCP3//CLEC16A//FBXO22//FADS1//RALB//RRAGC//BMPR2//PPM1D//CADPS2//HFE//COMT//UCN3//ICAM1//PRKAA2//TMEM135//BGLAP//PITX2//PANX1//P2RX1//CYP27B1//PTGS2//SPP1//ITGA2//KPTN//SESN3//FAS//PRKD1//EIF2AK3//DEPDC5//TBL2//BCL2//ACAT1//SSTR3//CBL//VDR//MED1//OTC//ATP2B1//PTN//SSH1//P2RY12//TSC1//CYBB//OPA1//BCL11A//SIRT5//SORD//SRD…
GO:0003012	muscle system process	Biological process	58	456	1724	17653	1.3024	0.0220087	0.335998	1.65741	0.0336427	MYH3//RCSD1//P2RX1//LTB4R//GJA1//ITGB5//TRIM72//LMOD3//SNTA1//STAC//TMOD1//TPM1//UTRN//SLMAP//CALD1//PABPN1//CACNA1H//MYOT//HTR7//NMUR2//F2R//ITGA2//PTGS2//MYOCD//AKAP13//BMP10//IL6ST//MEF2A//PRKCA//SLC9A1//NR4A3//HAND2//GLRX3//JARID2//PRKACA//MTOR//AIF1//SULF1//INPP5F//GATA6//NPPA//ACTN2//DLG1//DRD1//ENO1//RNF207//PIK3CG//VEGFB//TRPV1//PRKG1//AGTR2//FGF12//SCN1A//CTNNA3//ERRFI1//ARHGAP42
GO:0007165	signal transduction	Biological process	645	6210	1724	17653	1.06353	0.0220604	0.335998	1.65639	0.37413	STK25//MAP4K5//PSMB11//CSF2//PPM1L//SPRED1//NRK//ERBB3//FGF2//EPGN//GRIN2A//IL2RA//IL2RG//MEF2A//MAP3K1//PSMC6//PSMD5//RASA2//RET//RPS27A//SOS1//BRAF//ZFP36L1//BTC//PABPN1//BRAP//SHANK3//ACTN2//MAP4K4//RASAL2//MAP3K8//F2R//PLCG1//TGFBR1//FPR1//TAB3//CXCL17//TGFB3//C5AR1//WNT5A//DUSP1//BAK1//BCL2//PTPRC//PXDN//P2RY12//MED1//MALT1//FBXW11//NFKB1//PAK2//PRKACA//PRKACB//SYK//CTSS//FGA//APOB//CD180//M…
GO:0002708	positive regulation of lymphocyte mediated immunity	Biological process	14	80	1724	17653	1.79192	0.0220729	0.335998	1.65614	0.00812065	FAM49B//FADD//MALT1//TNFSF4//CD226//FOXP3//MSH6//EXOSC3//RIF1//STAT5B//CLCF1//STAT6//MSH2//CD28
GO:0048869	cellular developmental process	Biological process	457	4323	1724	17653	1.08246	0.0221505	0.335998	1.65462	0.265081	CDH2//CDH4//CDH8//CAP2//CSNK1A1//DMRT1//TENM4//GP1BA//TFCP2L1//IL7R//SSH1//MED1//TENM3//PTPRO//BCL6//VDR//SART3//PDE3A//BRCA2//CDC25B//GLMN//APLNR//PITX2//ZFP36L1//MYOCD//CLTC//WWTR1//GJA1//HNRNPU//IARS//RRBP1//BGLAP//SHOX2//SPP1//TWIST1//WNT11//RFX2//TMF1//CDON//POU1F1//PAX6//PTCH1//ETS2//HNF1B//SEMA4D//CORO1C//GBX2//SEMA4C//SEMA4G//RET//CHL1//AUTS2//MDGA1//ELP3//PRKG1//NEUROD4//CXCL12//NDNF//FZ…
GO:0061035	regulation of cartilage development	Biological process	12	65	1724	17653	1.89038	0.0222078	0.335998	1.65349	0.00696056	SIX2//MAF//SHOX2//GLI2//RARB//TGFBR1//SOX5//ZBTB16//BMP10//BMPR2//WNT5A//WNT11
GO:0071384	cellular response to corticosteroid stimulus	Biological process	12	65	1724	17653	1.89038	0.0222078	0.335998	1.65349	0.00696056	NR3C1//HNRNPU//SSTR3//ZFP36L1//ATP2B1//FBXO32//CRH//AGTR2//ICAM1//ERRFI1//USP8//AKAP13
GO:0051235	maintenance of location	Biological process	42	314	1724	17653	1.36962	0.0223148	0.336864	1.65141	0.0243619	NFKBIE//PFN4//CALR//KDELR1//ANKRD13C//EPB41L3//ANK3//G3BP2//PRKACA//APOB//NFKB1//ABCA1//FITM2//ABHD5//LDAH//STAT5B//NRIP1//ENPP1//SLC30A7//FBN2//LTBP1//INSIG1//GOPC//GOLPH3//F2R//FGF2//ITPR2//LCK//JPH2//JPH3//PTPRC//TRPV1//TRPA1//UBASH3B//DRD1//APLNR//F2//PLCG1//HNRNPU//BCL3//JPH1//JPH4
GO:0090288	negative regulation of cellular response to growth factor stimulus	Biological process	23	152	1724	17653	1.54941	0.0226319	0.340282	1.64528	0.0133411	WFIKKN2//EID2//ZNF451//RPS27A//SKIL//TGFB3//TGFBR1//MTMR4//HJV//SPART//SOSTDC1//HIPK2//VWC2//LRP2//SOST//CTDSPL2//WNT5A//FBN2//LTBP1//SPRY3//SULF1//AGTR2//CXCL13
GO:0110020	regulation of actomyosin structure organization	Biological process	15	88	1724	17653	1.74538	0.0227614	0.340282	1.6428	0.0087007	SLC9A1//TSC1//MTOR//BRAF//TGFB3//TGFBR1//TPM1//WNT11//ITGB1BP1//BAG4//ARHGEF10//CLASP1//PPFIA1//AKAP13//BMP10
GO:0051253	negative regulation of RNA metabolic process	Biological process	149	1306	1724	17653	1.16822	0.022859	0.340282	1.64094	0.0864269	FST//SEMA4D//ZNF268//TCERG1//CHD4//PRDM5//HEXIM2//CREM//HJV//IRX2//EID2//DLG1//DMRT1//TSC22D3//E2F6//ENO1//ETS2//ETV6//BPTF//IKZF2//MTF2//DICER1//GABPA//BCL6B//NIPBL//WWTR1//GATA6//GLI2//RCOR2//PROX2//KCTD1//HIPK2//NR3C1//TFCP2L1//CNOT7//HNRNPA2B1//HNRNPU//HOXB4//RBPJ//JARID2//MAF//MDM4//MEF2A//TRIM37//NFATC2//NFKB1//NODAL//CNOT2//NOTCH3//YBX1//PRKN//PAX6//FOXP3//ZBTB7A//CXXC5//TAF9B//BCL11A//POU…
GO:0001825	blastocyst formation	Biological process	7	30	1724	17653	2.38923	0.0228851	0.340282	1.64045	0.00406032	HNF1B//RBM46//CNOT2//SP3//HOPX//NODAL//SKIL
GO:0051249	regulation of lymphocyte activation	Biological process	58	457	1724	17653	1.29955	0.0228879	0.340282	1.64039	0.0336427	CTLA4//VAV3//TNFSF13B//TNFRSF13C//CLCF1//NFATC2//PTPRC//BCL2//BCL6//MAP3K8//DPP4//EFNB2//HLA-DPA1//HLA-DQA1//HLA-DRB5//LCK//PAK2//CD3G//CD28//GRAP2//HAVCR2//STAT5B//FOXP3//SOS1//GLI2//IL7R//VNN1//AIF1//IL6ST//CD46//SELENOK//TNFSF4//PYCARD//IL2RA//FADD//GLMN//DLG1//IL20RB//NFAM1//ZFP36L1//SYK//BRAF//RAG1//LILRB4//RNF41//IL4R//SOCS5//MSH6//EXOSC3//RIF1//STAT6//MSH2//TNFAIP8L2//SLA2//MALT1//FAM49B//…
GO:0001775	cell activation	Biological process	156	1373	1724	17653	1.16342	0.0229559	0.340282	1.6391	0.0904872	SNX27//DLG1//EPHB1//PYCARD//AIF1//TRPV1//SP3//STAT5B//MALT1//BCL3//SYK//HAVCR2//F2RL1//IFNK//ICAM1//STAT6//CDH17//LFNG//CD180//RAG2//BCL2//RAG1//BAK1//FOXP3//WBP2NL//F2//SELP//VAV3//COL1A2//DGKG//F2R//GP1BA//ITPR2//LCK//P2RX1//PIK3CG//PRKCA//YWHAZ//GNA14//NFAM1//CLCF1//RBPJ//MSH2//POU1F1//BCL6//KDELR1//IL7R//DLL4//PTPRC//CTLA4//TNFSF13B//TNFRSF13C//NFATC2//MAP3K8//DPP4//EFNB2//HLA-DPA1//HLA-DQA1/…
GO:0051641	cellular localization	Biological process	299	2761	1724	17653	1.10888	0.0229796	0.340282	1.63866	0.173434	ABCE1//ARNTL//BCL3//BCL6//PAX6//SAPCD2//ZW10//SIX2//NUP50//PRICKLE1//DRD1//NUP98//SPRN//NUP153//MAL2//RALB//AGTR2//EPB41L3//PFN4//SH3GL1//CLASP1//LONP2//CASC3//MAGOHB//SRSF3//THOC3//THOC5//SMG1//HNRNPA2B1//NDC1//FYTTD1//BUD13//SMG7//TSC1//XPOT//MYO1C//SYNJ2BP//RAB27A//YWHAZ//KPNA4//KPNA5//AHCYL1//CHP1//EGR2//CCHCR1//CALR//STRADA//SEC63//ZDHHC15//ICMT//ZDHHC20//GOLGA7B//ZDHHC9//ZDHHC2//PARD3//ATG4…
GO:0072358	cardiovascular system development	Biological process	92	769	1724	17653	1.22502	0.0230874	0.340282	1.63663	0.0533643	VAV3//PDCD10//PLCD3//COL8A2//CYP1B1//APLNR//EPHB1//EPHB2//EPGN//CLIC4//NOX1//SRPX2//CXCL17//RBPJ//MEIS1//PDE3B//AMOTL2//PIK3CG//DLL4//MED1//PRKCA//PRKD1//PLXDC1//PTGS2//SYK//TAL1//VEGFB//NDNF//COL18A1//FZD8//ARHGAP24//JAM3//NRP2//EIF2AK3//HAND2//COL1A2//PAX6//GBX2//PITX2//GLMN//ZFP36L1//MYOCD//NODAL//RIC8A//ZFAND5//TMEM231//EFNB2//PROX2//BMPR2//JMJD6//LOXL4//OTULIN//FGF2//SEMA5A//ITGB1BP1//SPRED1…
GO:0002286	T cell activation involved in immune response	Biological process	16	96	1724	17653	1.70659	0.0232203	0.340282	1.63413	0.00928074	ICAM1//STAT6//RAB27A//TSC1//BCL6//CD46//TNFSF4//BATF//BCL3//IL4R//SOCS5//LY9//FOXP3//HAVCR2//F2RL1//IFNK
GO:0051129	negative regulation of cellular component organization	Biological process	79	649	1724	17653	1.24642	0.0233063	0.340282	1.63253	0.0458237	MTMR2//PFN4//CAMSAP1//CLASP1//KLHL22//ZW10//OMA1//PRKN//DPP4//IAPP//CCNF//EFNB2//KANK1//DENND5A//PTPRO//NR2F1//TSC1//TNFRSF8//PLEKHH2//LIMA1//HIP1R//JARID2//FOXP3//SOST//ERCC4//DCP2//HNRNPU//STN1//SHANK3//TWIST1//ANKRD27//MSH2//CCP110//PRKD1//DMRT1//TOM1L1//TRIM37//INPP5F//SPP1//SPART//SEMA4D//SEMA4C//SEMA4G//WNT5A//SEMA5A//SYT11//PRTN3//EPHB2//PPFIA1//LMOD3//TMOD1//CORO1C//ITGB1BP1//ZNF451//ASAP…
GO:0045580	regulation of T cell differentiation	Biological process	20	128	1724	17653	1.59993	0.0234611	0.340282	1.62965	0.0116009	FOXP3//SOS1//GLI2//IL7R//VNN1//TNFSF4//BCL6//CD46//IL2RA//RAG1//STAT5B//SYK//CTLA4//NFATC2//CD28//LILRB4//IL4R//SOCS5//ZBTB16//BRAF
GO:0061061	muscle structure development	Biological process	78	640	1724	17653	1.24795	0.0234645	0.340282	1.62959	0.0452436	PITX2//RBPJ//DLL4//MED1//TGFBR1//LRP2//MYOCD//EID2//ETV1//MEF2A//MYH3//TRIM72//PAX3//JPH1//TCF12//TWIST1//UTRN//CACNA1H//POPDC2//KCNAB1//MYMX//CDON//ADAM12//MTOR//AVPR1A//NFATC2//LMOD3//TMOD1//EGR2//COPS2//GLMN//SEMA4C//BMP10//KRT19//TPM1//ACTN2//ZFP36L1//TRIP4//SOSTDC1//MBNL3//BTG1//GJA1//SFMBT1//TSC22D3//FLOT1//ARID5B//FBXO22//BCL2//SHOX2//WFIKKN2//GATA6//CDH2//YBX1//MESP1//AKAP13//PROX2//SLC9A…
GO:0032970	regulation of actin filament-based process	Biological process	49	377	1724	17653	1.33087	0.0234857	0.340282	1.6292	0.0284223	PFN4//SSH1//CXCL12//FCHSD2//PLEKHH2//LIMA1//F2RL1//SEMA5A//KANK1//HIP1R//DLG1//ALOX15//MTOR//RICTOR//PYCARD//ICAM1//MYO1C//C15ORF62//BAG4//PRKN//SHANK3//RHOBTB3//RHOU//TSC1//DIXDC1//ARPC5//ARPC3//FMN1//LMOD3//SLC9A1//BRAF//TGFB3//TGFBR1//TPM1//WNT11//ITGB1BP1//ARHGEF10//CLASP1//PPFIA1//TMOD1//ACTN2//AKAP13//BMP10//JAM3//CTNNA3//RNF207//CD2AP//FRMD6//ABRACL
GO:0005984	disaccharide metabolic process	Biological process	4	12	1724	17653	3.41319	0.0236482	0.340282	1.6262	0.00232019	GANC//MGAM//FBP2//BRAF
GO:0008298	intracellular mRNA localization	Biological process	4	12	1724	17653	3.41319	0.0236482	0.340282	1.6262	0.00232019	PRPF18//EXOSC3//ZFP36L1//CASC3
GO:0008340	determination of adult lifespan	Biological process	4	12	1724	17653	3.41319	0.0236482	0.340282	1.6262	0.00232019	MSH6//TFCP2L1//MSH2//POU1F1
GO:0035404	histone-serine phosphorylation	Biological process	4	12	1724	17653	3.41319	0.0236482	0.340282	1.6262	0.00232019	DRD1//VRK1//PRKAA2//AURKA
GO:0038110	interleukin-2-mediated signaling pathway	Biological process	4	12	1724	17653	3.41319	0.0236482	0.340282	1.6262	0.00232019	IL2RA//IL2RG//STAT5B//SYK
GO:0038166	angiotensin-activated signaling pathway	Biological process	4	12	1724	17653	3.41319	0.0236482	0.340282	1.6262	0.00232019	ACTN2//AHCYL1//AGTR2//MAS1
GO:0045591	positive regulation of regulatory T cell differentiation	Biological process	4	12	1724	17653	3.41319	0.0236482	0.340282	1.6262	0.00232019	FOXP3//LILRB4//CD46//BCL6
GO:0090197	positive regulation of chemokine secretion	Biological process	4	12	1724	17653	3.41319	0.0236482	0.340282	1.6262	0.00232019	ALOX15B//PYCARD//IL4R//SELENOK
GO:1905153	regulation of membrane invagination	Biological process	4	12	1724	17653	3.41319	0.0236482	0.340282	1.6262	0.00232019	F2RL1//ITGA2//ALOX15//SYT11
GO:0030514	negative regulation of BMP signaling pathway	Biological process	10	51	1724	17653	2.00776	0.023919	0.343214	1.62126	0.00580046	HJV//SPART//SOSTDC1//HIPK2//VWC2//LRP2//SOST//CTDSPL2//SKIL//WNT5A
GO:0032881	regulation of polysaccharide metabolic process	Biological process	8	37	1724	17653	2.21396	0.0240549	0.343214	1.6188	0.00464037	MTOR//PPP1R3D//PPP1R3B//PASK//ENPP1//EPM2AIP1//CLTC//NFKB1
GO:0042092	type 2 immune response	Biological process	8	37	1724	17653	2.21396	0.0240549	0.343214	1.6188	0.00464037	STAT6//TNFSF4//BATF//BCL3//BCL6//SOCS5//IL4R//BCL6B
GO:1902667	regulation of axon guidance	Biological process	8	37	1724	17653	2.21396	0.0240549	0.343214	1.6188	0.00464037	CXCL12//BMPR2//SEMA5A//SEMA4D//SEMA4C//SEMA4G//WNT5A//PTPRO
GO:0006352	DNA-templated transcription, initiation	Biological process	34	246	1724	17653	1.41522	0.0241935	0.344465	1.6163	0.0197216	GTF2E1//GTF2H3//TAF1D//DMTF1//E2F3//WWTR1//NR3C1//GTF2A2//NRBF2//RBPJ//MAZ//NOTCH3//NPPA//TAF9B//POLR2C//MED1//RARB//TAF2//TBX5//NR2F1//NR2E1//VDR//NR4A3//PPM1D//MED17//MED26//GTF3C4//TFB2M//PSMC6//HNF1B//ZNF451//TWIST1//FOSL1//BCLAF1
GO:0031326	regulation of cellular biosynthetic process	Biological process	488	4640	1724	17653	1.07692	0.0244971	0.348054	1.61089	0.283063	DHFR//E2F6//ORC1//BACH1//CCNE1//FST//SEMA4D//ZNF268//TCERG1//CHD4//PRDM5//HEXIM2//CREM//HJV//IRX2//EID2//DLG1//DMRT1//TSC22D3//ENO1//ETS2//ETV6//BPTF//IKZF2//MTF2//DICER1//GABPA//BCL6B//NIPBL//WWTR1//GATA6//GLI2//RCOR2//PROX2//KCTD1//HIPK2//NR3C1//TFCP2L1//CNOT7//HNRNPA2B1//HNRNPU//HOXB4//RBPJ//JARID2//MAF//MDM4//MEF2A//TRIM37//NFATC2//NFKB1//NODAL//CNOT2//NOTCH3//YBX1//PRKN//PAX6//FOXP3//ZBTB7A/…
GO:0055123	digestive system development	Biological process	22	145	1724	17653	1.55359	0.0246679	0.348462	1.60787	0.012761	GLI2//WNT5A//OTC//RET//AGR2//NODAL//BBS7//BCL2//SIX2//NIPBL//PITX2//SHOX2//HNF1B//GATA6//TGFB3//CLMP//DCHS1//MYOCD//RARB//WNT11//CCDC40//HIP1R
GO:0010611	regulation of cardiac muscle hypertrophy	Biological process	12	66	1724	17653	1.86174	0.0248114	0.348462	1.60535	0.00696056	BMP10//IL6ST//MEF2A//PRKCA//SLC9A1//NR4A3//HAND2//GLRX3//JARID2//MTOR//ERRFI1//AKAP13
GO:1903792	negative regulation of anion transport	Biological process	6	24	1724	17653	2.55989	0.024833	0.348462	1.60497	0.00348028	GOPC//AGTR2//MTOR//SFRP4//GABRE//PRKG2
GO:2000778	positive regulation of interleukin-6 secretion	Biological process	6	24	1724	17653	2.55989	0.024833	0.348462	1.60497	0.00348028	F2R//F2RL1//PYCARD//IL17A//SELENOK//TWIST1
GO:0010771	negative regulation of cell morphogenesis involved in differentiation	Biological process	15	89	1724	17653	1.72577	0.0249884	0.348462	1.60226	0.0087007	SPP1//SPART//SEMA4D//SEMA4C//SEMA4G//WNT5A//SEMA5A//EPHB2//DNM3//PTPRO//KANK1//CORO1C//GBP1//ACTN4//ITGB1BP1
GO:0030038	contractile actin filament bundle assembly	Biological process	15	89	1724	17653	1.72577	0.0249884	0.348462	1.60226	0.0087007	PHACTR1//ITGB5//SLC9A1//TSC1//MTOR//BRAF//TGFB3//TGFBR1//TPM1//WNT11//ITGB1BP1//BAG4//ARHGEF10//CLASP1//PPFIA1
GO:0043149	stress fiber assembly	Biological process	15	89	1724	17653	1.72577	0.0249884	0.348462	1.60226	0.0087007	SLC9A1//TSC1//MTOR//BRAF//TGFB3//TGFBR1//TPM1//WNT11//ITGB1BP1//BAG4//ARHGEF10//CLASP1//PPFIA1//PHACTR1//ITGB5
GO:0051094	positive regulation of developmental process	Biological process	151	1329	1724	17653	1.16341	0.0249961	0.348462	1.60213	0.087587	DCT//OTP//PAX6//FZD3//TNFSF13B//TNFRSF13C//FOXP3//OPA1//PRKN//MTOR//WWTR1//TGFB3//TGFBR1//TWIST1//CSF1//CSF2//ALOX15B//APOB//NFKB1//RETREG3//TENM3//PRKD1//PTN//RET//WNT5A//NDNF//SCARB2//DICER1//BCL2//GLI2//FBN2//BMPR2//TENM4//PARD3//SOX5//ZBTB16//STAT5B//IL7R//VNN1//MED1//RREB1//MESP1//NIPBL//POU1F1//SLC6A3//FGF2//TNFSF4//CD46//SYK//IL2RA//RAG1//LILRB4//BCL6//ZNF268//NEUROD4//BTC//WDFY2//ZFP36L1/…
GO:0007187	G-protein coupled receptor signaling pathway, coupled to cyclic nucleotide second messenger	Biological process	33	238	1724	17653	1.41977	0.0250091	0.348462	1.6019	0.0191415	LTB4R//ADRB1//FPR1//GNAI1//GRK5//PRKACB//SENP7//GNA14//ADCY7//UCN3//DRD1//ABCA1//ADGRF1//MC2R//ADGRG6//CALCR//S1PR3//MCHR1//HTR1F//NPR3//NPY1R//RIC8A//P2RY12//GRM6//HTR5A//HTR7//AGTR2//AKAP13//PRKCA//PRMT5//XCR1//OR11H4//SSTR3
GO:0001817	regulation of cytokine production	Biological process	78	642	1724	17653	1.24406	0.025041	0.348462	1.60135	0.0452436	FLOT1//NFAM1//TMF1//TNFSF4//HFE//FOXP3//MALT1//CD226//F2RL1//WNT5A//CYP1B1//SULF1//NOX1//CXCL17//IL6ST//NODAL//PTGS2//C5AR1//EIF2AK3//TGFB3//RPS27A//TAX1BP1//NFKB1//POLR3B//POLR3E//STAT6//SYK//S1PR3//F2R//HAVCR2//PYCARD//CACTIN//IL20RB//MEFV//ERRFI1//SOCS5//TWIST1//HLA-DPA1//TICAM2//FAM49B//BCL3//FADD//CD46//CD28//LY9//NLRP9//CSF2//IL17A//MAPK13//TLR5//SELENOK//BCL6//NR4A3//CD2AP//GATA6//LAPTM4B/…
GO:0006367	transcription initiation from RNA polymerase II promoter	Biological process	27	187	1724	17653	1.47844	0.0252304	0.348532	1.59808	0.0156613	GTF2E1//PSMC6//GTF2A2//TAF9B//TAF2//HNF1B//ZNF451//E2F3//WWTR1//NR3C1//GTF2H3//NRBF2//RBPJ//MAZ//NOTCH3//NPPA//POLR2C//MED1//RARB//TBX5//NR2F1//NR2E1//VDR//NR4A3//PPM1D//MED17//MED26
GO:0030183	B cell differentiation	Biological process	19	121	1724	17653	1.60786	0.0255054	0.348532	1.59337	0.0110209	MALT1//CDH17//LFNG//BCL3//RAG2//BCL2//RAG1//BAK1//NFAM1//ZFP36L1//STAT5B//SYK//CLCF1//RBPJ//MSH2//POU1F1//IFNK//BCL6//SP3
GO:0006023	aminoglycan biosynthetic process	Biological process	18	113	1724	17653	1.63108	0.0256	0.348532	1.59176	0.0104408	GPC6//GALNT5//GPC4//GPC5//B3GAT3//XYLT2//UGDH//HS3ST3B1//B4GAT1//B3GNT7//CHST2//NCAN//DSE//CHST15//CHST12//GLCE//CLTC//NFKB1
GO:0007015	actin filament organization	Biological process	50	388	1724	17653	1.31953	0.0256432	0.348532	1.59103	0.0290023	AIF1//LIMA1//ACTN4//PFN4//SSH1//CXCL12//CAP2//LMOD3//FCHSD2//PLEKHH2//F2RL1//SEMA5A//KANK1//HIP1R//DLG1//ALOX15//MTOR//RICTOR//PYCARD//ICAM1//MYO1C//C15ORF62//BAG4//PRKN//SHANK3//ARPC5//ARPC3//PHACTR1//ITGB5//FMN1//SLC9A1//TSC1//BRAF//TGFB3//TGFBR1//TPM1//WNT11//ITGB1BP1//ARHGEF10//CLASP1//PPFIA1//TMOD1//ACTN2//KPTN//DIAPH2//RHOBTB3//CD2AP//SHROOM2//RHOU//BCL2
GO:0002363	alpha-beta T cell lineage commitment	Biological process	5	18	1724	17653	2.84432	0.0256539	0.348532	1.59085	0.00290023	STAT6//FOXP3//BCL2//BATF//LY9
GO:0006198	cAMP catabolic process	Biological process	5	18	1724	17653	2.84432	0.0256539	0.348532	1.59085	0.00290023	EGLN1//PDE7B//PDE1A//PDE3A//PDE3B
GO:0006582	melanin metabolic process	Biological process	5	18	1724	17653	2.84432	0.0256539	0.348532	1.59085	0.00290023	DCT//TYRP1//SLC24A5//WNT5A//BCL2
GO:0010002	cardioblast differentiation	Biological process	5	18	1724	17653	2.84432	0.0256539	0.348532	1.59085	0.00290023	RBPJ//MYOCD//GATA6//TBX5//PRICKLE1
GO:0046639	negative regulation of alpha-beta T cell differentiation	Biological process	5	18	1724	17653	2.84432	0.0256539	0.348532	1.59085	0.00290023	IL4R//TNFSF4//BCL6//SOCS5//FOXP3
GO:0051412	response to corticosterone	Biological process	5	18	1724	17653	2.84432	0.0256539	0.348532	1.59085	0.00290023	ATP2B1//UCN3//CRH//AVPR1A//FOSL1
GO:0098810	neurotransmitter reuptake	Biological process	5	18	1724	17653	2.84432	0.0256539	0.348532	1.59085	0.00290023	PRKN//SLC6A3//SLC6A4//DRD1//KCNJ10
GO:0006950	response to stress	Biological process	420	3965	1724	17653	1.08464	0.0256645	0.348532	1.59067	0.243619	TIPRL//USP28//RHNO1//UCP3//TXNRD1//MSH6//MSH2//MSH3//RPS27A//XPC//COPS2//GTF2H3//ERCC4//FAN1//EXD2//AP5S1//WDR48//RBBP8//RAD21L1//BRCA2//SEM1//RMI2//TOP3A//TRPV1//DPP4//DRD1//BCL2//USP46//NR2E1//VDAC1//ITGA2//ITPR2//NPPA//PLOD1//EGLN1//CXCL12//SLC6A4//TGFB3//VEGFB//ACTN4//MYOCD//SYT11//TRIM72//IL20RB//COLEC10//A2M//TNFSF4//PYCARD//MATR3//MALT1//PSMB11//FBXW11//TAB3//NFKB1//PAK2//PRKACA//PRKACB//P…
GO:0019318	hexose metabolic process	Biological process	32	230	1724	17653	1.42463	0.0258423	0.349597	1.58767	0.0185615	MTOR//PPP1R3D//PPP1R3B//ALDOB//ALDOC//PFKFB3//FBP2//POFUT2//OMA1//CREM//DLAT//SLC37A4//NPY1R//PDHA1//PGM2//SORD//ALDH5A1//MAN2A2//PMM1//ENO1//PC//SLC25A11//PASK//PRKN//ADIPOR1//CHST15//WDR5//FUT9//FUT4//ENPP1//C1QTNF3//EPM2AIP1
GO:0000377	RNA splicing, via transesterification reactions with bulged adenosine as nucleophile	Biological process	43	326	1724	17653	1.35062	0.025898	0.349597	1.58673	0.024942	SART3//USP39//TXNL4A//CRNKL1//TXNL4B//SNRPD1//SNRPG//GEMIN2//PRPF18//HNRNPU//SMU1//MBNL3//CELF6//CELF5//PRMT5//CLNS1A//GEMIN4//SNRPF//SNRNP27//LSM6//CSTF1//ZMAT2//HNRNPA3//CASC3//U2SURP//HNRNPA2B1//NOVA1//YBX1//PNN//POLR2C//MAGOHB//RAVER2//RBM41//CACTIN//SRSF3//SNRPB2//DHX40//PABPN1//BUD13//KHDC4//KHDRBS1//JMJD6//NUP98
GO:0000398	mRNA splicing, via spliceosome	Biological process	43	326	1724	17653	1.35062	0.025898	0.349597	1.58673	0.024942	SART3//USP39//TXNL4A//CRNKL1//TXNL4B//SNRPD1//SNRPG//GEMIN2//PRPF18//HNRNPU//SMU1//MBNL3//CELF6//CELF5//PRMT5//CLNS1A//GEMIN4//SNRPF//KHDC4//KHDRBS1//JMJD6//SRSF3//HNRNPA2B1//NUP98//SNRNP27//LSM6//CSTF1//ZMAT2//HNRNPA3//CASC3//U2SURP//NOVA1//YBX1//PNN//POLR2C//MAGOHB//RAVER2//RBM41//CACTIN//SNRPB2//DHX40//PABPN1//BUD13
GO:0060284	regulation of cell development	Biological process	101	858	1724	17653	1.20536	0.0266468	0.358989	1.57435	0.0585847	DCT//OTP//PAX6//FZD3//DICER1//NODAL//RETREG3//MTOR//TENM3//PRKD1//PTN//RET//WNT5A//NDNF//SCARB2//EFNB2//KANK1//DENND5A//PTPRO//NR2F1//TSC1//TNFRSF8//OPA1//BCL2//DDX6//LMX1A//MEIS1//NOTCH3//MED1//SLC6A4//NR2E1//CALR//DIXDC1//MMD//GLI2//VWC2//CDON//RARB//BCL6//TCF12//GDPD5//CDH4//EPHB2//SHANK3//SEMA4D//IST1//BRAF//INPP5F//SPP1//SPART//CLCF1//IL6ST//F2//DUSP15//PRMT5//TENM4//FBXO22//LMOD3//SHOX2//RA…
GO:0010556	regulation of macromolecule biosynthetic process	Biological process	470	4467	1724	17653	1.07737	0.0268708	0.360863	1.57072	0.272622	DHFR//E2F6//ORC1//BACH1//CCNE1//FST//SEMA4D//ZNF268//TCERG1//CHD4//PRDM5//HEXIM2//CREM//HJV//IRX2//EID2//DLG1//DMRT1//TSC22D3//ENO1//ETS2//ETV6//BPTF//IKZF2//MTF2//DICER1//GABPA//BCL6B//NIPBL//WWTR1//GATA6//GLI2//RCOR2//PROX2//KCTD1//HIPK2//NR3C1//TFCP2L1//CNOT7//HNRNPA2B1//HNRNPU//HOXB4//RBPJ//JARID2//MAF//MDM4//MEF2A//TRIM37//NFATC2//NFKB1//NODAL//CNOT2//NOTCH3//YBX1//PRKN//PAX6//FOXP3//ZBTB7A/…
GO:0060041	retina development in camera-type eye	Biological process	21	138	1724	17653	1.55819	0.0268926	0.360863	1.57037	0.012181	MED1//RARB//ATP2B1//HIPK1//HIPK2//NEUROD4//CABP4//LRP6//CDON//PTN//DLL4//BMPR2//CLIC4//CYP1B1//JMJD6//GRM6//OPA1//PAX6//RET//NR2E1//LPCAT1
GO:0002694	regulation of leukocyte activation	Biological process	65	525	1724	17653	1.26775	0.0270441	0.361123	1.56793	0.037703	HAVCR2//CTLA4//VAV3//TNFSF13B//TNFRSF13C//CLCF1//NFATC2//PTPRC//BCL2//BCL6//MAP3K8//DPP4//EFNB2//HLA-DPA1//HLA-DQA1//HLA-DRB5//LCK//PAK2//CD3G//CD28//GRAP2//STAT5B//FOXP3//CD226//SOS1//GLI2//IL7R//VNN1//NR4A3//AIF1//IL6ST//CD46//SELENOK//TNFSF4//PYCARD//IL2RA//FADD//GLMN//DLG1//IL20RB//IL4R//WNT5A//C12ORF4//SYK//F2RL1//NFAM1//ZFP36L1//BRAF//RAG1//LILRB4//RNF41//SOCS5//MSH6//EXOSC3//RIF1//STAT6//M…
GO:0001893	maternal placenta development	Biological process	7	31	1724	17653	2.31216	0.0271426	0.361123	1.56635	0.00406032	CYP27B1//GJA1//PTGS2//SPP1//VDR//NODAL//BMPR2
GO:0043368	positive T cell selection	Biological process	7	31	1724	17653	2.31216	0.0271426	0.361123	1.56635	0.00406032	STAT6//FOXP3//BRAF//BCL2//BATF//LY9//THEMIS
GO:2000403	positive regulation of lymphocyte migration	Biological process	7	31	1724	17653	2.31216	0.0271426	0.361123	1.56635	0.00406032	CXCL13//WNT5A//AIF1//PYCARD//SELENOK//CXCL12//FADD
GO:1905475	regulation of protein localization to membrane	Biological process	24	163	1724	17653	1.50767	0.027179	0.361123	1.56577	0.0139211	GOPC//CHP1//ANK3//MYO1C//ITGB1BP1//PPP1R13B//BCL2//YWHAZ//DYNLL1//CDH2//VTI1B//GBP1//CLTC//PPFIA1//AGR2//DLG1//EPHB2//STAC//STX3//PDCD5//PTN//SSH1//PRKN//NECAB2
GO:0006112	energy reserve metabolic process	Biological process	15	90	1724	17653	1.70659	0.027374	0.362291	1.56266	0.0087007	PPP1R2B//IL6ST//PPP1CC//PPP1R3A//PPP1R3D//UGP2//PPP1R3B//GYS2//PGM2//RPS27A//MTOR//STBD1//PASK//ENPP1//EPM2AIP1
GO:0032231	regulation of actin filament bundle assembly	Biological process	15	90	1724	17653	1.70659	0.027374	0.362291	1.56266	0.0087007	PRKN//SHANK3//SLC9A1//TSC1//MTOR//BRAF//TGFB3//TGFBR1//TPM1//WNT11//ITGB1BP1//BAG4//ARHGEF10//CLASP1//PPFIA1
GO:0030030	cell projection organization	Biological process	166	1477	1724	17653	1.15082	0.0274414	0.362439	1.56159	0.0962877	SRGAP2//CD2AP//P2RY12//FLOT1//ANK3//RAB8A//PARD3//BCL2//RYK//CDH4//SEMA6C//CHL1//B4GAT1//EFNB2//EPHB1//EPHB2//ETV1//GBX2//GLI2//GRB10//LMX1A//PAX6//PLCG1//DOK4//ENAH//PRKCA//PTPRO//RET//CXCL12//SIAH1//SOS1//WNT5A//NR4A3//SHANK3//KLF7//NRP2//NRXN3//TNFRSF8//SEMA5A//CHN1//EGR2//WDR5//SSX2IP//CFAP54//RILPL2//DZIP1L//WWTR1//MAK//OCRL//ASAP1//ATP6V1D//FNBP1L//BBS7//RFX2//GALNT11//GMNC//CPLANE1//TMEM23…
GO:0010639	negative regulation of organelle organization	Biological process	46	354	1724	17653	1.33056	0.027546	0.362439	1.55994	0.0266821	PFN4//CAMSAP1//CLASP1//KLHL22//ZW10//OMA1//PRKN//IAPP//CCNF//PLEKHH2//LIMA1//KANK1//HIP1R//JARID2//FOXP3//ERCC4//DCP2//HNRNPU//STN1//SHANK3//TWIST1//ANKRD27//MSH2//CCP110//DMRT1//TOM1L1//TRIM37//PPFIA1//LMOD3//TMOD1//MTF2//PHF2//OPA1//DUSP1//DYNC1LI1//ACAA2//SLC35F6//INSIG1//UBR5//RNF41//CLEC16A//CHMP4A//BAG4//ATRX//TOP2A//ZNF451
GO:0036293	response to decreased oxygen levels	Biological process	46	354	1724	17653	1.33056	0.027546	0.362439	1.55994	0.0266821	DPP4//ITGA2//ITPR2//NPPA//PLOD1//EGLN1//CXCL12//SLC6A4//TGFB3//UCP3//VEGFB//ACTN4//MYOCD//PSMB11//PSMC6//BACH1//PSMD5//RPS27A//ELOC//RBPJ//ACAA2//UCN3//CPEB2//MTOR//GATA6//TBL2//HIPK2//ICAM1//KCND2//KCNK2//KCNK3//MDM4//OPA1//PTGS2//PTN//BCL2//SLC2A4//SLC9A1//ZFP36L1//TWIST1//NDNF//CCNA2//TSC1//CBL//CYBB//ENO1
GO:0030500	regulation of bone mineralization	Biological process	12	67	1724	17653	1.83395	0.0276316	0.362661	1.55859	0.00696056	FBN2//BMPR2//TGFB3//AHSG//CYP27B1//GJA1//NBR1//MATN1//ENPP1//BMP2K//BGLAP//TWIST1
GO:0003300	cardiac muscle hypertrophy	Biological process	16	98	1724	17653	1.67176	0.0276727	0.362661	1.55795	0.00928074	AKAP13//BMP10//IL6ST//MEF2A//PRKCA//SLC9A1//NR4A3//HAND2//GLRX3//JARID2//INPP5F//GATA6//NPPA//AGTR2//MTOR//ERRFI1
GO:0007043	cell-cell junction assembly	Biological process	18	114	1724	17653	1.61677	0.0277237	0.362661	1.55715	0.0104408	PRKCA//GJD3//GJA1//EPB41L3//PTPRO//CLDN19//DLG1//PARD3//STRN//WNT11//ACTN4//MARVELD3//MYO1C//PRKACA//CDH2//CDH4//CDH8//DSG1
GO:0045058	T cell selection	Biological process	9	45	1724	17653	2.04791	0.027813	0.363126	1.55575	0.00522042	STAT6//FOXP3//SYK//THEMIS//BRAF//BCL2//CD28//BATF//LY9
GO:0010769	regulation of cell morphogenesis involved in differentiation	Biological process	37	275	1724	17653	1.37769	0.0281255	0.366499	1.5509	0.0214617	CDH4//SEMA4D//IST1//SPP1//SPART//RAP2A//NR2E1//CXCL12//BMPR2//SEMA5A//SEMA4C//SEMA4G//WNT5A//CDH2//CHN1//SSH1//RET//EPHB2//STK25//SHOX2//SKIL//BRAF//ANKRD27//SHANK3//DNM3//OPA1//LRP8//BHLHB9//PTPRO//CORO1C//KANK1//GBP1//ACTN4//ITGB1BP1//FGA//RREB1//CALR
GO:0006022	aminoglycan metabolic process	Biological process	25	172	1724	17653	1.48831	0.0282836	0.367849	1.54847	0.0145012	GPC6//GALNT5//GPC4//GPC5//B3GAT3//XYLT2//UGDH//HS3ST3B1//SGSH//CTBS//B4GAT1//B3GNT7//CHST2//NDNF//NCAN//DSE//CHST15//CHST12//GLCE//ITIH4//CHP1//FGF2//SLC9A1//CLTC//NFKB1
GO:0072657	protein localization to membrane	Biological process	68	554	1724	17653	1.25684	0.0285403	0.370476	1.54454	0.0394432	SEC63//ZDHHC15//ICMT//ZDHHC20//GOLGA7B//MYO1C//ZDHHC9//ZDHHC2//PARD3//ATG4C//SRP19//RPL36//RPL29//RPS27A//CHMP4A//RAB31//ANK3//GOLPH3//BLZF1//GOPC//DLG1//DLG2//DLG3//ITGB1BP1//TOMM22//RAB8B//PEX3//CDH2//FLOT1//EPB41L3//ABCA12//LRP6//RAB8A//RAPGEF6//PRKG2//PTCH1//GPR158//RAP2A//SLMAP//CALCR//DCHS1//ACTN2//BAG4//BRAF//CHP1//SHANK3//LRRC4//TULP3//STX3//PPP1R13B//BCL2//YWHAZ//DYNLL1//VTI1B//GBP1//CLT…
GO:0031175	neuron projection development	Biological process	109	936	1724	17653	1.19243	0.0287315	0.371688	1.54164	0.0632251	FLOT1//ANK3//RAB8A//PARD3//BCL2//RYK//CDH4//SEMA6C//CHL1//B4GAT1//EFNB2//EPHB1//EPHB2//ETV1//GBX2//GLI2//GRB10//LMX1A//PAX6//PLCG1//DOK4//ENAH//PRKCA//PTPRO//RET//CXCL12//SIAH1//SOS1//WNT5A//NR4A3//SHANK3//KLF7//NRP2//NRXN3//TNFRSF8//SEMA5A//CHN1//EGR2//RETREG3//MTOR//TENM3//PRKD1//PTN//NDNF//SCARB2//KANK1//DENND5A//NR2F1//TSC1//GRIN3A//PRKG1//STRN//NR2E1//DHFR//JAM3//FZD3//SEMA4D//IST1//AUTS2//R…
GO:0003151	outflow tract morphogenesis	Biological process	13	75	1724	17653	1.77486	0.0287436	0.371688	1.54146	0.0075406	GATA6//LRP2//RARB//BMPR2//NRP2//PITX2//TWIST1//HAND2//WNT5A//NIPBL//RBPJ//NPY1R//WNT11
GO:0009267	cellular response to starvation	Biological process	21	139	1724	17653	1.54698	0.0288683	0.371879	1.53958	0.012181	GABARAPL1//HFE//COMT//KPTN//SESN3//MTOR//FAS//PRKD1//RRAGC//EIF2AK3//DEPDC5//TBL2//PRKAA2//BCL2//CLEC16A//FBXO22//FADS1//RALB//BMPR2//PPM1D//CADPS2
GO:0050880	regulation of blood vessel size	Biological process	21	139	1724	17653	1.54698	0.0288683	0.371879	1.53958	0.012181	ADRB1//AGTR2//P2RX1//F2RL1//GJA1//SCPEP1//KCNMB4//HTR7//SLC6A4//DRD1//KNG1//BMPR2//F2R//FGA//ICAM1//AVPR1A//PTGS2//PRKG1//ARHGAP42//NPPA//ITGB1BP1
GO:0000375	RNA splicing, via transesterification reactions	Biological process	43	329	1724	17653	1.3383	0.0296296	0.380946	1.52827	0.024942	SART3//USP39//TXNL4A//CRNKL1//TXNL4B//SNRPD1//SNRPG//GEMIN2//PRPF18//HNRNPU//SMU1//MBNL3//CELF6//CELF5//PRMT5//CLNS1A//GEMIN4//SNRPF//SNRNP27//LSM6//CSTF1//ZMAT2//HNRNPA3//CASC3//U2SURP//HNRNPA2B1//NOVA1//YBX1//PNN//POLR2C//MAGOHB//RAVER2//RBM41//CACTIN//SRSF3//SNRPB2//DHX40//PABPN1//BUD13//KHDC4//KHDRBS1//JMJD6//NUP98
GO:0045619	regulation of lymphocyte differentiation	Biological process	23	156	1724	17653	1.50968	0.0296848	0.380946	1.52747	0.0133411	STAT5B//FOXP3//SOS1//GLI2//IL7R//VNN1//TNFSF4//BCL6//CD46//NFAM1//ZFP36L1//SYK//BRAF//IL2RA//RAG1//CTLA4//NFATC2//CD28//LILRB4//IL4R//SOCS5//ZBTB16//RNF41
GO:0055024	regulation of cardiac muscle tissue development	Biological process	15	91	1724	17653	1.68784	0.0299242	0.382771	1.52398	0.0087007	ERBB3//TGFBR1//GJA1//JARID2//KCNK2//MEIS1//TBX5//FGF2//GATA6//BMP10//RBPJ//MTOR//EFNB2//MYOCD//JPH2
GO:0002700	regulation of production of molecular mediator of immune response	Biological process	18	115	1724	17653	1.60271	0.0299769	0.382771	1.52321	0.0104408	CLCF1//IL4R//HFE//FOXP3//MALT1//TNFSF4//CD226//F2RL1//WNT5A//TGFB3//BCL6//NR4A3//MSH6//EXOSC3//RIF1//STAT6//MSH2//CD28
GO:0034629	cellular protein-containing complex localization	Biological process	6	25	1724	17653	2.45749	0.0300534	0.382771	1.52211	0.00348028	NDC1//EXOC3//STXBP6//EXOC3L2//RALB//DLG1
GO:0050974	detection of mechanical stimulus involved in sensory perception	Biological process	6	25	1724	17653	2.45749	0.0300534	0.382771	1.52211	0.00348028	STRC//PHF24//ITGA2//SCN1A//CXCL12//TRPA1
GO:0006403	RNA localization	Biological process	32	233	1724	17653	1.40629	0.0303643	0.384564	1.51764	0.0185615	ABCE1//CASC3//NUP98//MAGOHB//SRSF3//THOC3//THOC5//NUP153//NUP50//SMG1//HNRNPA2B1//NDC1//FYTTD1//BUD13//SMG7//TSC1//XPOT//TOMM20//PABPN1//FLOT1//KHDRBS1//ZNHIT6//IGF2BP2//AHCTF1//MYO1C//ZFP36L1//G3BP2//PRPF18//EXOSC3//CCT2//DCP2//HNRNPU
GO:0034613	cellular protein localization	Biological process	195	1762	1724	17653	1.13321	0.030432	0.384564	1.51667	0.113109	ABCE1//ARNTL//BCL3//BCL6//SIX2//NUP50//PRICKLE1//DRD1//NUP98//SPRN//NUP153//AGTR2//EPB41L3//PFN4//LONP2//CASC3//SMG1//HNRNPA2B1//MAGOHB//NDC1//SRSF3//FYTTD1//THOC3//BUD13//THOC5//SMG7//TSC1//XPOT//MYO1C//SYNJ2BP//RAB27A//YWHAZ//KPNA4//KPNA5//AHCYL1//CHP1//EGR2//CCHCR1//CALR//STRADA//SEC63//ZDHHC15//ICMT//ZDHHC20//GOLGA7B//ZDHHC9//ZDHHC2//PARD3//ATG4C//SRP19//RPL36//RPL29//RPS27A//CHMP4A//KDELR1//…
GO:0014743	regulation of muscle hypertrophy	Biological process	12	68	1724	17653	1.80698	0.0306772	0.384564	1.51318	0.00696056	AKAP13//BMP10//IL6ST//MEF2A//PRKCA//SLC9A1//NR4A3//HAND2//GLRX3//JARID2//MTOR//ERRFI1
GO:0120036	plasma membrane bounded cell projection organization	Biological process	162	1444	1724	17653	1.14876	0.0307746	0.384564	1.51181	0.0939675	SRGAP2//CD2AP//P2RY12//FLOT1//ANK3//RAB8A//PARD3//BCL2//RYK//CDH4//SEMA6C//CHL1//B4GAT1//EFNB2//EPHB1//EPHB2//ETV1//GBX2//GLI2//GRB10//LMX1A//PAX6//PLCG1//DOK4//ENAH//PRKCA//PTPRO//RET//CXCL12//SIAH1//SOS1//WNT5A//NR4A3//SHANK3//KLF7//NRP2//NRXN3//TNFRSF8//SEMA5A//CHN1//EGR2//WDR5//SSX2IP//CFAP54//RILPL2//DZIP1L//WWTR1//MAK//OCRL//ASAP1//ATP6V1D//FNBP1L//BBS7//RFX2//GALNT11//GMNC//CPLANE1//TMEM23…
GO:0035150	regulation of tube size	Biological process	21	140	1724	17653	1.53593	0.0309517	0.384564	1.50932	0.012181	ADRB1//AGTR2//P2RX1//F2RL1//GJA1//SCPEP1//KCNMB4//HTR7//SLC6A4//DRD1//KNG1//BMPR2//F2R//FGA//ICAM1//AVPR1A//PTGS2//NPPA//ITGB1BP1//PRKG1//ARHGAP42
GO:0046165	alcohol biosynthetic process	Biological process	21	140	1724	17653	1.53593	0.0309517	0.384564	1.50932	0.012181	ACAA2//INSIG1//LBR//NSDHL//PRKAA2//ACAT1//DHFR//SPR//CYP27B1//NFKB1//SRD5A3//IP6K3//FGF2//POU1F1//CYP2R1//ACACA//APOB//NFYB//ELOVL6//VDR//MAS1
GO:0061008	hepaticobiliary system development	Biological process	21	140	1724	17653	1.53593	0.0309517	0.384564	1.50932	0.012181	SEC63//GATA6//JARID2//ACAT1//NODAL//OTC//PHF2//MED1//PTN//RARB//SP3//ARID5B//NIPBL//HNF1B//ITGA2//MESP1//CCDC40//PRMT5//HFE//PTCH1//AURKA
GO:0035637	multicellular organismal signaling	Biological process	28	199	1724	17653	1.44074	0.0310593	0.384564	1.50781	0.0162413	DRD1//CACNG4//JAM3//CLDN19//SCN1A//KCNMB4//ANK3//KCND2//P2RX1//SCN8A//SCN9A//CACNA1H//AVPR1A//ITGA2//KCNK3//MEF2A//CACNA2D4//GJA1//RNF207//PRKACA//CTNNA3//SLC9A1//FGF12//CORIN//AHCYL1//ITPR2//NPPA//ATP2B1
GO:0007409	axonogenesis	Biological process	57	456	1724	17653	1.27994	0.0310793	0.384564	1.50753	0.0330626	CDH4//SEMA6C//CHL1//B4GAT1//EFNB2//EPHB1//EPHB2//ETV1//GBX2//GLI2//GRB10//LMX1A//PAX6//PLCG1//DOK4//ENAH//PRKCA//PTPRO//RET//RYK//CXCL12//SIAH1//SOS1//WNT5A//NR4A3//SHANK3//KLF7//NRP2//NRXN3//TNFRSF8//CHN1//EGR2//NR2E1//FZD3//SEMA4D//IST1//AUTS2//RAPH1//USP9X//SPP1//SPART//BMPR2//SEMA5A//SEMA4C//SEMA4G//CDH2//SSH1//STK25//SHOX2//SKIL//BRAF//PTCH1//FLOT1//ANK3//RAB8A//PARD3//BCL2
GO:0010941	regulation of cell death	Biological process	188	1696	1724	17653	1.13505	0.0314948	0.384564	1.50176	0.109049	BCL6//F2R//CARD8//BCL2L13//PYCARD//FAS//LCK//P2RX1//FADD//TNFRSF10A//HIP1R//EIF2AK3//TNFSF15//SEMA4D//ZNF268//MALT1//PDCD10//DUSP1//AIF1//EPHB1//EPHB2//ERBB3//LMTK2//FOXE3//AIPL1//GATA6//KLHL20//GLI2//GRK5//IGF1R//IL6ST//MDM4//NFKB1//OPA1//PAK2//PLAC8//PDE3A//UFM1//TAF9B//MED1//PHIP//PPT1//PRKAA2//RARB//BCL2//RET//BCL3//ROS1//RPS27A//RYK//GOLPH3//SLC9A1//BRAF//STAT5B//AURKA//BTC//NR2E1//TMF1//TWI…
GO:0033008	positive regulation of mast cell activation involved in immune response	Biological process	4	13	1724	17653	3.15063	0.0315742	0.384564	1.50067	0.00232019	IL4R//SYK//NPPA//SNX4
GO:0035791	platelet-derived growth factor receptor-beta signaling pathway	Biological process	4	13	1724	17653	3.15063	0.0315742	0.384564	1.50067	0.00232019	PTPN12//MYOCD//HIP1R//PDGFRL
GO:0043306	positive regulation of mast cell degranulation	Biological process	4	13	1724	17653	3.15063	0.0315742	0.384564	1.50067	0.00232019	NPPA//SNX4//IL4R//SYK
GO:0048642	negative regulation of skeletal muscle tissue development	Biological process	4	13	1724	17653	3.15063	0.0315742	0.384564	1.50067	0.00232019	EPHB1//MYOCD//TSC22D3//TWIST1
GO:0051583	dopamine uptake involved in synaptic transmission	Biological process	4	13	1724	17653	3.15063	0.0315742	0.384564	1.50067	0.00232019	DRD1//PRKN//SLC6A3//SLC6A4
GO:0051934	catecholamine uptake involved in synaptic transmission	Biological process	4	13	1724	17653	3.15063	0.0315742	0.384564	1.50067	0.00232019	PRKN//SLC6A3//SLC6A4//DRD1
GO:0071318	cellular response to ATP	Biological process	4	13	1724	17653	3.15063	0.0315742	0.384564	1.50067	0.00232019	SSH1//PTGS2//P2RY12//TRPV1
GO:0071352	cellular response to interleukin-2	Biological process	4	13	1724	17653	3.15063	0.0315742	0.384564	1.50067	0.00232019	IL2RA//IL2RG//STAT5B//SYK
GO:0071397	cellular response to cholesterol	Biological process	4	13	1724	17653	3.15063	0.0315742	0.384564	1.50067	0.00232019	ABCA1//LRP6//PTCH1//LRP8
GO:0090493	catecholamine uptake	Biological process	4	13	1724	17653	3.15063	0.0315742	0.384564	1.50067	0.00232019	PRKN//SLC6A3//SLC6A4//DRD1
GO:0090494	dopamine uptake	Biological process	4	13	1724	17653	3.15063	0.0315742	0.384564	1.50067	0.00232019	PRKN//SLC6A3//SLC6A4//DRD1
GO:0097202	activation of cysteine-type endopeptidase activity	Biological process	4	13	1724	17653	3.15063	0.0315742	0.384564	1.50067	0.00232019	GRIN2A//PYCARD//BAK1//FADD
GO:2000651	positive regulation of sodium ion transmembrane transporter activity	Biological process	4	13	1724	17653	3.15063	0.0315742	0.384564	1.50067	0.00232019	CHP1//ACTN4//SLC9A1//ANK3
GO:0060443	mammary gland morphogenesis	Biological process	9	46	1724	17653	2.00339	0.031685	0.384564	1.49915	0.00522042	VDR//CSF1//LRP6//WNT5A//GLI2//PTCH1//SOSTDC1//MED1//STAT6
GO:0000271	polysaccharide biosynthetic process	Biological process	13	76	1724	17653	1.7515	0.0316873	0.384564	1.49912	0.0075406	GYS2//PGM2//RPS27A//UGP2//MTOR//PPP1R3D//PPP1R3B//B3GNT7//PASK//ENPP1//EPM2AIP1//CLTC//NFKB1
GO:0070167	regulation of biomineral tissue development	Biological process	13	76	1724	17653	1.7515	0.0316873	0.384564	1.49912	0.0075406	CYP27B1//AHSG//GJA1//NBR1//MATN1//ENPP1//BMP2K//BGLAP//TWIST1//FBN2//BMPR2//TGFB3//DMP1
GO:0001501	skeletal system development	Biological process	61	493	1724	17653	1.26696	0.0317295	0.384564	1.49854	0.0353828	OTOR//SIX2//GLI2//SULF1//SHOX2//BMPR2//EIF2AK3//RARB//MATN1//COL27A1//MAF//TGFBR1//SOX5//ZBTB16//MEIS1//MED1//TAL1//PITX2//SEMA4D//DCHS1//HOXB4//PTPRC//NODAL//TBX15//TWIST1//TGFB3//TULP3//NIPBL//DLG1//FMN1//WDR48//ZFAND5//ARID5B//MBTD1//SP3//WNT5A//WNT11//FBN2//AKAP13//AMER1//DYM//BGLAP//SRD5A2//SFRP4//INSIG1//LRP6//HAND2//FGF2//BMP10//FREM1//WDR5//WFIKKN2//COL1A2//COL12A1//NCAN//AHSG//ETS2//HOXA…
GO:0007267	cell-cell signaling	Biological process	184	1658	1724	17653	1.13636	0.0319269	0.384569	1.49584	0.106729	CRH//DRD1//AGTR2//WNT5A//WNT11//CSNK1A1L//AMER1//CSNK1A1//CTNND2//FBXW11//SOSTDC1//PYGO1//INVS//GRK5//LRP6//SOST//AMOTL2//PITX2//ZRANB1//PRKAA2//RPS27A//RYK//STRN//VRK1//CCNE1//AGO3//FZD3//DLG1//DLG2//DLG3//FGF12//GABRB1//GABRE//GABRG3//PDE7B//AMPH//KCNMB4//GLS//GPR19//MCHR1//GRIN2A//GRM6//HTR1F//HTR5A//HTR7//KCND2//KCNK3//OR11H4//NOVA1//NPY1R//PPT1//PCDHB15//SSTR3//USP14//GABBR2//SLC5A7//PPFIA1/…
GO:0007597	blood coagulation, intrinsic pathway	Biological process	5	19	1724	17653	2.69462	0.0320912	0.384569	1.49361	0.00290023	SERPINC1//A2M//F2//GP1BA//KNG1
GO:0030150	protein import into mitochondrial matrix	Biological process	5	19	1724	17653	2.69462	0.0320912	0.384569	1.49361	0.00290023	TIMM23B//TIMM44//TOMM22//TOMM40L//TOMM20
GO:0033622	integrin activation	Biological process	5	19	1724	17653	2.69462	0.0320912	0.384569	1.49361	0.00290023	SELP//CXCL13//CDH17//CXCL12//ITGB1BP1
GO:0048557	embryonic digestive tract morphogenesis	Biological process	5	19	1724	17653	2.69462	0.0320912	0.384569	1.49361	0.00290023	SIX2//NIPBL//PITX2//SHOX2//HNF1B
GO:0000387	spliceosomal snRNP assembly	Biological process	8	39	1724	17653	2.10042	0.0322473	0.384569	1.49151	0.00464037	SART3//PRMT5//CLNS1A//GEMIN4//SNRPD1//SNRPF//SNRPG//GEMIN2
GO:0007520	myoblast fusion	Biological process	8	39	1724	17653	2.10042	0.0322473	0.384569	1.49151	0.00464037	FLOT1//IL4R//NFATC2//MYMX//CDON//PITX2//ADAM12//CACNA1H
GO:0021532	neural tube patterning	Biological process	8	39	1724	17653	2.10042	0.0322473	0.384569	1.49151	0.00464037	GBX2//PAX6//LRP6//GLI2//PTCH1//TULP3//PRKACB//GORAB
GO:0072583	clathrin-dependent endocytosis	Biological process	8	39	1724	17653	2.10042	0.0322473	0.384569	1.49151	0.00464037	SYT11//UBQLN2//BMP2K//HIP1R//CLTC//INPP5F//FNBP1L//GPR107
GO:0001776	leukocyte homeostasis	Biological process	14	84	1724	17653	1.70659	0.0323174	0.384569	1.49056	0.00812065	JAM3//TNFSF13B//TNFRSF13C//FOXP3//BAK1//BCL2//SOS1//SKIL//IL2RA//CXCR2//RAG1//STAT5B//FADD//TSC22D3
GO:0051208	sequestering of calcium ion	Biological process	18	116	1724	17653	1.5889	0.0323638	0.384569	1.48994	0.0104408	PRKACA//F2R//FGF2//ITPR2//LCK//JPH2//JPH3//PTPRC//TRPV1//TRPA1//UBASH3B//DRD1//APLNR//F2//PLCG1//JPH1//JPH4//CALR
GO:0042129	regulation of T cell proliferation	Biological process	22	149	1724	17653	1.51188	0.0324346	0.384569	1.48899	0.012761	FOXP3//TNFSF13B//TNFRSF13C//AIF1//HLA-DPA1//IL6ST//CD46//PTPRC//SELENOK//TNFSF4//HAVCR2//CD28//PYCARD//IL2RA//STAT5B//FADD//GLMN//CTLA4//DLG1//IL20RB//SYK//SOS1
GO:0003007	heart morphogenesis	Biological process	33	243	1724	17653	1.39056	0.0325155	0.384569	1.48791	0.0191415	GJA1//NODAL//CCDC40//BBS7//MESP1//WNT5A//HAND2//RBPJ//LRP2//GATA6//RARB//BMPR2//NRP2//NIPBL//NPY1R//WNT11//TWIST1//DLL4//SHOX2//SOS1//TBX5//MED1//TGFBR1//PITX2//DCHS1//XIRP2//EGLN1//BMP10//TPM1//ADGRG6//RNF207//MTOR//PTCH1
GO:0048732	gland development	Biological process	54	430	1724	17653	1.2859	0.0325261	0.384569	1.48777	0.0313225	SEC63//GATA6//JARID2//ACAT1//NODAL//OTC//PHF2//MED1//PTN//RARB//SP3//ARID5B//TFCP2L1//PAX6//TGFB3//CDO1//CSN2//SERPINC1//SLC6A3//STAT5B//VDR//GLI2//RBPJ//TBX19//OTP//BCL2//CRH//WNT11//ALOX15B//PTCH1//BRAF//ITGA2//STAT6//BRCA2//RREB1//RAG1//TGFBR1//FADD//HAND2//WNT5A//PITX2//POU1F1//GJA1//CSF1//LRP6//SOSTDC1//SULF1//CYP7B1//HNF1B//MESP1//CCDC40//PRMT5//HFE//AURKA
GO:0002292	T cell differentiation involved in immune response	Biological process	11	61	1724	17653	1.84648	0.0325832	0.384573	1.48701	0.00638051	STAT6//TSC1//BCL6//CD46//TNFSF4//BATF//BCL3//IL4R//SOCS5//LY9//FOXP3
GO:0014897	striated muscle hypertrophy	Biological process	16	100	1724	17653	1.63833	0.0327305	0.385306	1.48505	0.00928074	AKAP13//BMP10//IL6ST//MEF2A//PRKCA//SLC9A1//NR4A3//HAND2//GLRX3//JARID2//INPP5F//GATA6//NPPA//AGTR2//MTOR//ERRFI1
GO:0030182	neuron differentiation	Biological process	147	1303	1724	17653	1.15519	0.0328115	0.385306	1.48397	0.0852668	HAND2//FLOT1//ANK3//RAB8A//PARD3//BCL2//RYK//CDH4//SEMA6C//CHL1//B4GAT1//EFNB2//EPHB1//EPHB2//ETV1//GBX2//GLI2//GRB10//LMX1A//PAX6//PLCG1//DOK4//ENAH//PRKCA//PTPRO//RET//CXCL12//SIAH1//SOS1//WNT5A//NR4A3//SHANK3//KLF7//NRP2//NRXN3//TNFRSF8//SEMA5A//CHN1//EGR2//CABP4//RBPJ//RETREG3//MTOR//TENM3//PRKD1//PTN//NDNF//SCARB2//KANK1//DENND5A//NR2F1//TSC1//OPA1//GRIN3A//PRKG1//STRN//PTCH1//GDPD5//MDGA1//…
GO:0010033	response to organic substance	Biological process	343	3218	1724	17653	1.09141	0.0328275	0.385306	1.48376	0.198956	PTPRC//PXDN//DRD1//GRIN2A//ICAM1//MED1//MALT1//CXCL2//HSPA4L//ERP44//HSPB7//HSPA14//HSPB3//BAK1//WFIKKN2//COL1A2//DUSP15//ARHGEF18//HIPK2//ITGB5//PARD3//RPS27A//SKIL//TGFB3//TGFBR1//USP9X//CBL//MTMR4//EID2//EIF4EBP2//IGF1R//ATP6V1D//PHIP//SOS1//FADD//SPRED1//FGF2//FGF12//RAB14//POLR2C//ESRP1//SHCBP1//CRH//SSTR3//H3F3B//ACAT1//PITX2//SFRP4//SORD//APOB//UCN3//GJD3//GJA1//GYS2//ILDR2//HNF1B//PTGS2//…
GO:0016197	endosomal transport	Biological process	28	200	1724	17653	1.43354	0.0328732	0.385306	1.48316	0.0162413	LMTK2//RAB14//VPS50//SNX4//VPS37A//LAPTM4B//VTI1B//CLTC//RHOBTB3//DENND5A//TMEM87A//STX16//TBC1D14//PRKN//ANKRD50//SNX27//ANKRD27//INPP5F//ACTN2//STAM2//ABCA1//CLEC16A//BLOC1S1//CHMP4A//SNX9//AP5S1//RPS27A//DPY30
GO:0009628	response to abiotic stimulus	Biological process	136	1198	1724	17653	1.16242	0.0329987	0.386107	1.4815	0.0788863	DPP4//ITGA2//ITPR2//NPPA//PLOD1//EGLN1//CXCL12//SLC6A4//TGFB3//UCP3//VEGFB//ACTN4//MYOCD//GLI2//KCNK2//SOST//PTCH1//BGLAP//FOSL1//TSC22D3//MAPK13//SORD//MARVELD3//OPN1MW3//CABP4//AIPL1//ETV1//DRD1//MTOR//GRIN2A//RAG1//RIC8A//BRAF//BCL2//PPM1D//IGFBP7//MICB//CDH8//ADRB1//GMPR//ATP2B1//PLAC8//TMEM135//TRPA1//ERCC4//MSH6//ZRANB3//DUSP1//TIMELESS//GRM6//ELOVL4//SLC24A1//MSH2//BRCA2//CYP2R1//EYA3//ICA…
GO:0051649	establishment of localization in cell	Biological process	231	2117	1724	17653	1.11731	0.0332175	0.387997	1.47863	0.133991	ABCE1//ARNTL//BCL3//BCL6//PAX6//SAPCD2//ZW10//SIX2//NUP50//PRICKLE1//DRD1//NUP98//SPRN//NUP153//AGTR2//SH3GL1//CLASP1//LONP2//CASC3//MAGOHB//SRSF3//THOC3//THOC5//SMG1//HNRNPA2B1//NDC1//FYTTD1//BUD13//SMG7//TSC1//XPOT//MYO1C//SYNJ2BP//RAB27A//YWHAZ//KPNA4//KPNA5//AHCYL1//CHP1//EGR2//CCHCR1//CALR//STRADA//SEC63//ZDHHC15//ICMT//ZDHHC20//GOLGA7B//ZDHHC9//ZDHHC2//PARD3//ATG4C//SRP19//RPL36//RPL29//RPS…
GO:0030154	cell differentiation	Biological process	434	4124	1724	17653	1.07759	0.0334287	0.38979	1.47588	0.25174	PDE3A//BRCA2//CDC25B//GLMN//APLNR//PITX2//ZFP36L1//MYOCD//CLTC//WWTR1//GJA1//HNRNPU//IARS//RRBP1//BGLAP//SHOX2//SPP1//TWIST1//WNT11//RFX2//TMF1//CDON//POU1F1//PAX6//PTCH1//ETS2//HNF1B//SEMA4D//CORO1C//GBX2//SEMA4C//SEMA4G//RET//CHL1//AUTS2//MDGA1//ELP3//PRKG1//NEUROD4//CXCL12//NDNF//FZD3//USP9X//SP3//STAT5B//RBM46//CNOT2//HOPX//NODAL//RBPJ//TGFBR1//WNT5A//CLIC4//COL18A1//MALT1//DCT//OTP//SIX2//GL…
GO:0009612	response to mechanical stimulus	Biological process	29	209	1724	17653	1.4208	0.0336291	0.391452	1.47328	0.0168213	ETV1//XPC//GJA1//FAS//ITGA2//MAP3K1//NFKB1//NPPA//PTGS2//BAK1//SLC9A1//TLR5//WNT11//FADD//TNFRSF10A//TNFRSF8//SHANK3//STRC//PHF24//SCN1A//CXCL12//TRPA1//DENND5A//GLI2//KCNK2//SOST//PTCH1//BGLAP//FOSL1
GO:1902107	positive regulation of leukocyte differentiation	Biological process	20	133	1724	17653	1.53978	0.0338039	0.392811	1.47103	0.0116009	STAT5B//FOXP3//GLI2//IL7R//VNN1//TNFSF4//CD46//SYK//IL2RA//RAG1//LILRB4//BCL6//SOCS5//IL4R//CSF1//PRKCA//FADD//ZFP36L1//IL17A//ZBTB16
GO:0009100	glycoprotein metabolic process	Biological process	52	413	1724	17653	1.28924	0.0339301	0.393223	1.46942	0.0301624	FUT9//B3GALNT2//FUT3//FUT4//B3GAT3//MAN2A2//MGAT1//B3GALT1//B3GNT7//PMM1//SRD5A3//ALG2//USF3//EDEM1//B4GAT1//GALNT2//EOGT//ST8SIA6//GALNT10//VEGFB//AGA//TNIP1//GOLPH3//BCL2//GLCE//DSE//XYLT2//HS3ST3B1//GALNT5//GALNT13//GALNT15//GXYLT1//GALNT11//DPY19L3//DPY19L2//NDNF//BMPR2//SGSH//SULF1//HS3ST4//NCAN//CHST15//CHST12//ALG11//POFUT2//LFNG//NECAB2//NECAB1//CHP1//RPS27A//ERP44//PCSK6
GO:0051155	positive regulation of striated muscle cell differentiation	Biological process	12	69	1724	17653	1.78079	0.033957	0.393223	1.46907	0.00696056	MTOR//LMOD3//BCL2//SHOX2//BMP10//RBPJ//FLOT1//IL4R//NFATC2//EFNB2//MYOCD//MESP1
GO:0051960	regulation of nervous system development	Biological process	96	820	1724	17653	1.19878	0.0340139	0.393223	1.46834	0.0556845	DCT//OTP//PAX6//FZD3//DICER1//RETREG3//MTOR//TENM3//PRKD1//PTN//RET//WNT5A//NDNF//SCARB2//EFNB2//KANK1//DENND5A//PTPRO//NR2F1//TSC1//TNFRSF8//OPA1//BCL2//TULP3//GLI2//SLC6A4//DLG1//TENM4//RARB//MTMR2//EIF2AK3//PARD3//DDX6//LMX1A//MEIS1//NOTCH3//MED1//NR2E1//CALR//DIXDC1//MMD//VWC2//CDON//BCL6//TCF12//GDPD5//CDH4//EPHB2//SHANK3//SEMA4D//IST1//BRAF//INPP5F//SPP1//SPART//CLCF1//IL6ST//F2//DUSP15//PR…
GO:0022008	neurogenesis	Biological process	171	1536	1724	17653	1.13995	0.0342874	0.395277	1.46487	0.0991879	CHL1//AUTS2//MDGA1//GJA1//PAX6//PITX2//ELP3//PRKG1//NEUROD4//CXCL12//TWIST1//NDNF//FZD3//USP9X//DCT//OTP//HAND2//EML1//FLOT1//ANK3//RAB8A//PARD3//BCL2//RYK//CDH4//SEMA6C//B4GAT1//EFNB2//EPHB1//EPHB2//ETV1//GBX2//GLI2//GRB10//LMX1A//PLCG1//DOK4//ENAH//PRKCA//PTPRO//RET//SIAH1//SOS1//WNT5A//NR4A3//SHANK3//KLF7//NRP2//NRXN3//TNFRSF8//SEMA5A//CHN1//EGR2//P2RY12//CABP4//RBPJ//CDH2//DICER1//RETREG3//MT…
GO:0051716	cellular response to stimulus	Biological process	774	7556	1724	17653	1.04889	0.0343084	0.395277	1.4646	0.448956	TIPRL//USP28//RHNO1//STK25//MAP4K5//PSMB11//CSF2//PPM1L//SPRED1//NRK//ERBB3//FGF2//EPGN//GRIN2A//IL2RA//IL2RG//MEF2A//MAP3K1//PSMC6//PSMD5//RASA2//RET//RPS27A//SOS1//BRAF//ZFP36L1//BTC//PABPN1//BRAP//SHANK3//ACTN2//MAP4K4//RASAL2//MAP3K8//F2R//PLCG1//TGFBR1//FPR1//TAB3//CXCL17//TGFB3//C5AR1//WNT5A//DUSP1//MSH6//MSH2//MSH3//XPC//COPS2//GTF2H3//ERCC4//FAN1//EXD2//AP5S1//WDR48//RBBP8//RAD21L1//BRCA2…
GO:0060043	regulation of cardiac muscle cell proliferation	Biological process	10	54	1724	17653	1.89621	0.0343754	0.395375	1.46375	0.00580046	GJA1//JARID2//KCNK2//MEIS1//TBX5//FGF2//GATA6//BMP10//RBPJ//TGFBR1
GO:1905477	positive regulation of protein localization to membrane	Biological process	18	117	1724	17653	1.57532	0.0348884	0.400595	1.45732	0.0104408	CHP1//ANK3//MYO1C//ITGB1BP1//PPP1R13B//BCL2//YWHAZ//DYNLL1//AGR2//DLG1//EPHB2//STAC//STX3//PDCD5//PTN//SSH1//PRKN//NECAB2
GO:0008380	RNA splicing	Biological process	54	432	1724	17653	1.27994	0.0350606	0.401889	1.45518	0.0313225	SART3//USP39//TXNL4A//CRNKL1//TXNL4B//SNRPD1//SNRPG//GEMIN2//PRPF18//HNRNPU//SMU1//MBNL3//CELF6//CELF5//PRMT5//CLNS1A//GEMIN4//SNRPF//SNRNP27//LSM6//CSTF1//ZMAT2//HNRNPA3//CASC3//U2SURP//HNRNPA2B1//NOVA1//YBX1//PNN//POLR2C//MAGOHB//RAVER2//RBM41//CACTIN//SRSF3//SNRPB2//DHX40//PABPN1//BUD13//KHDC4//C2ORF49//PTBP3//RBM20//AFF2//ESRP1//KHDRBS1//JMJD6//NUP98//IVNS1ABP//PPP4R2//RRAGC//THOC3//THOC5//PP…
GO:0009887	animal organ morphogenesis	Biological process	115	1001	1724	17653	1.17637	0.0353789	0.404781	1.45126	0.0667053	OTOR//DLG1//FGF2//PTCH1//BCL2//DCHS1//GJA1//NODAL//CCDC40//BBS7//MESP1//WNT5A//HAND2//SHROOM2//MEIS1//MTOR//NIPBL//RBPJ//LRP2//GATA6//RARB//BMPR2//NRP2//NPY1R//WNT11//TWIST1//DLL4//SHOX2//SOS1//TBX5//MED1//TGFBR1//PITX2//SIX2//MATN1//COL27A1//PAX6//TGFB3//HIPK1//HIPK2//LRP6//HNF1B//AGTR2//EPHB2//GBX2//INSIG1//SOBP//FZD3//SOSTDC1//GLI2//COL1A2//BGLAP//CSF1//HOXC13//ITGA2//ERRFI1//CABP4//FBN2//COL8…
GO:0070482	response to oxygen levels	Biological process	48	378	1724	17653	1.30026	0.0354443	0.404781	1.45045	0.0278422	DPP4//ITGA2//ITPR2//NPPA//PLOD1//EGLN1//CXCL12//SLC6A4//TGFB3//UCP3//VEGFB//ACTN4//MYOCD//PSMB11//PSMC6//BACH1//PSMD5//RPS27A//ELOC//RBPJ//NOX1//FAS//ACAA2//UCN3//CPEB2//MTOR//GATA6//TBL2//HIPK2//ICAM1//KCND2//KCNK2//KCNK3//MDM4//OPA1//PTGS2//PTN//BCL2//SLC2A4//SLC9A1//ZFP36L1//TWIST1//NDNF//CCNA2//TSC1//CBL//CYBB//ENO1
GO:0010923	negative regulation of phosphatase activity	Biological process	16	101	1724	17653	1.62211	0.0354994	0.404781	1.44978	0.00928074	SEMA4D//PPP1R2B//SH3RF2//PHACTR1//LMTK2//TIPRL//PTN//BAG4//CHP1//SPRED1//DLG2//DLG3//PPP1R12A//GPATCH2//ARFGEF3//SH2D4A
GO:0072001	renal system development	Biological process	37	280	1724	17653	1.35308	0.0357067	0.404781	1.44725	0.0214617	NIPBL//BCL2//EPCAM//RARB//RET//DLG1//FGF2//PTCH1//DCHS1//SIX2//JMJD6//SULF1//PYGO1//GLI2//CPLANE1//HNF1B//TGFBR1//TSC1//ARID5B//ZBTB16//WWTR1//PTPRO//AGTR2//WNT5A//MYOCD//WNT11//DCHS2//IRX2//FMN1//NOTCH3//KLHL3//AMER1//CXCR2//EFNB2//ACAT1//SEC63//TBX18
GO:0001755	neural crest cell migration	Biological process	9	47	1724	17653	1.96077	0.0359157	0.404781	1.44472	0.00522042	PITX2//TWIST1//HAND2//SEMA4D//CORO1C//GBX2//SEMA4C//SEMA4G//RET
GO:0044275	cellular carbohydrate catabolic process	Biological process	9	47	1724	17653	1.96077	0.0359157	0.404781	1.44472	0.00522042	PGM2//STBD1//PPP1R3D//PPP1R3B//MGAM//SORD//ABHD10//GK//ENOSF1
GO:0002063	chondrocyte development	Biological process	6	26	1724	17653	2.36298	0.035943	0.404781	1.44439	0.00348028	MATN1//COL27A1//SULF1//SHOX2//BMPR2//EIF2AK3
GO:0005979	regulation of glycogen biosynthetic process	Biological process	6	26	1724	17653	2.36298	0.035943	0.404781	1.44439	0.00348028	PASK//ENPP1//EPM2AIP1//MTOR//PPP1R3D//PPP1R3B
GO:0010962	regulation of glucan biosynthetic process	Biological process	6	26	1724	17653	2.36298	0.035943	0.404781	1.44439	0.00348028	MTOR//PPP1R3D//PPP1R3B//PASK//ENPP1//EPM2AIP1
GO:0036314	response to sterol	Biological process	6	26	1724	17653	2.36298	0.035943	0.404781	1.44439	0.00348028	INSIG1//TGFBR1//ABCA1//LRP6//PTCH1//LRP8
GO:0032103	positive regulation of response to external stimulus	Biological process	38	289	1724	17653	1.34638	0.0359712	0.404781	1.44404	0.0220418	IL6ST//PIK3CG//CXCL13//F2RL1//CXCL1//CXCL2//CD28//CSF1//CXCL17//C5AR1//WNT5A//PTGS2//CD180//PRKCA//PRKD1//BRAF//CXCL12//BMPR2//SEMA5A//TNIP1//ITGA2//MGST2//MAPK13//CCL16//STAT5B//TNFSF4//STX3//VEGFB//F2//CYP27B1//AIF1//CXCR2//IL17A//HAVCR2//NPPA//SNX4//CALR//FGF2
GO:0044093	positive regulation of molecular function	Biological process	192	1742	1724	17653	1.12859	0.03613	0.405172	1.44213	0.111369	STK25//MAP4K5//NRK//MAP4K4//MAP3K8//F2R//MAP3K1//PLCG1//BRAF//TGFBR1//FGF2//FPR1//EPGN//TAB3//CXCL17//RPS27A//TGFB3//C5AR1//WNT5A//CARD8//BCL2L13//PYCARD//FAS//LCK//P2RX1//FADD//TNFRSF10A//HIP1R//EIF2AK3//TNFSF15//BAK1//PILRB//AVPR1A//GPR55//MALT1//MAS1//SYK//CASP7//PLA2G5//ITGA2//CYP27B1//VDR//FLOT1//SPPL3//HIPK2//HFE//LFNG//PRKN//RALB//TOM1L1//DLG1//PAK2//WNT11//STRADA//MTOR//RICTOR//ITGB1BP1//…
GO:0007062	sister chromatid cohesion	Biological process	20	134	1724	17653	1.52829	0.0362256	0.405172	1.44098	0.0116009	CDCA5//PDS5B//PDS5A//NIPBL//NAA50//DSCC1//ATRX//STAG1//ZWINT//CLASP1//ITGB3BP//AHCTF1//NUP98//DYNC1LI1//PPP1CC//RAD21L1//CENPU//DYNLL1//ZW10//KNTC1
GO:0042770	signal transduction in response to DNA damage	Biological process	20	134	1724	17653	1.52829	0.0362256	0.405172	1.44098	0.0116009	CNOT7//MDM4//CNOT2//CNOT4//PLAGL1//CENPJ//CNOT6//RBL2//RPS27A//AURKA//HIPK2//BRCA2//BATF//MYO6//ATRX//BCL3//SPRED1//EEF1E1//TWIST1//CDC14B
GO:0032729	positive regulation of interferon-gamma production	Biological process	11	62	1724	17653	1.8167	0.0362456	0.405172	1.44074	0.00638051	TNFRSF13C//CD226//PYCARD//HLA-DPA1//TICAM2//FAM49B//BCL3//TNFSF4//WNT5A//HAVCR2//FADD
GO:0061564	axon development	Biological process	61	497	1724	17653	1.25677	0.0364824	0.407146	1.43792	0.0353828	FLOT1//ANK3//RAB8A//PARD3//BCL2//RYK//CDH4//SEMA6C//CHL1//B4GAT1//EFNB2//EPHB1//EPHB2//ETV1//GBX2//GLI2//GRB10//LMX1A//PAX6//PLCG1//DOK4//ENAH//PRKCA//PTPRO//RET//CXCL12//SIAH1//SOS1//WNT5A//NR4A3//SHANK3//KLF7//NRP2//NRXN3//TNFRSF8//SEMA5A//CHN1//EGR2//NR2E1//DHFR//JAM3//FZD3//SEMA4D//IST1//AUTS2//RAPH1//USP9X//BRAF//INPP5F//SPP1//SPART//BMPR2//SEMA4C//SEMA4G//CDH2//SSH1//STK25//SHOX2//SKIL//PTC…
GO:0032944	regulation of mononuclear cell proliferation	Biological process	28	202	1724	17653	1.41934	0.0367411	0.407759	1.43485	0.0162413	CTLA4//VAV3//TNFSF13B//TNFRSF13C//CLCF1//NFATC2//PTPRC//BCL2//BCL6//STAT5B//CSF1//FOXP3//AIF1//HLA-DPA1//IL6ST//CD46//SELENOK//TNFSF4//HAVCR2//CD28//PYCARD//IL2RA//FADD//SOS1//GLMN//DLG1//IL20RB//SYK
GO:0045321	leukocyte activation	Biological process	138	1222	1724	17653	1.15635	0.0367802	0.407759	1.43439	0.0800464	SNX27//DLG1//EPHB1//PYCARD//AIF1//TRPV1//SP3//STAT5B//MALT1//SYK//HAVCR2//F2RL1//IFNK//ICAM1//STAT6//CDH17//LFNG//BCL3//CD180//RAG2//BCL2//RAG1//BAK1//FOXP3//NFAM1//CLCF1//RBPJ//MSH2//POU1F1//BCL6//KDELR1//IL7R//LCK//DLL4//PTPRC//CTLA4//VAV3//TNFSF13B//TNFRSF13C//NFATC2//MAP3K8//DPP4//EFNB2//HLA-DPA1//HLA-DQA1//HLA-DRB5//PAK2//CD3G//CD28//GRAP2//CD226//JMJD6//ZFP36L1//FZD8//FADD//SOS1//GLI2//VNN1…
GO:0034641	cellular nitrogen compound metabolic process	Biological process	704	6851	1724	17653	1.0522	0.0368909	0.407759	1.43308	0.408353	IL7R//OTC//RNASEH2A//POLI//RMI2//ORC6//MCM6//NUP98//ORC1//POLK//POLE3//RBBP8//RFC5//FAM111A//TOP3A//DSCC1//CHAF1B//RHNO1//TIMELESS//DHFR//E2F6//BACH1//CCNE1//FST//SEMA4D//ZNF268//TCERG1//CHD4//PRDM5//HEXIM2//CREM//HJV//IRX2//EID2//DLG1//DMRT1//TSC22D3//ENO1//ETS2//ETV6//BPTF//IKZF2//MTF2//DICER1//GABPA//BCL6B//NIPBL//WWTR1//GATA6//GLI2//RCOR2//PROX2//KCTD1//HIPK2//NR3C1//TFCP2L1//CNOT7//HNRNPA2B1…
GO:0010613	positive regulation of cardiac muscle hypertrophy	Biological process	8	40	1724	17653	2.04791	0.0369808	0.407759	1.43202	0.00464037	MTOR//BMP10//IL6ST//MEF2A//PRKCA//SLC9A1//NR4A3//HAND2
GO:0014742	positive regulation of muscle hypertrophy	Biological process	8	40	1724	17653	2.04791	0.0369808	0.407759	1.43202	0.00464037	BMP10//IL6ST//MEF2A//PRKCA//SLC9A1//NR4A3//HAND2//MTOR
GO:0033628	regulation of cell adhesion mediated by integrin	Biological process	8	40	1724	17653	2.04791	0.0369808	0.407759	1.43202	0.00464037	CYP1B1//PDE3B//RET//SYK//DPP4//CXCL13//PIK3CG//ITGB1BP1
GO:0071364	cellular response to epidermal growth factor stimulus	Biological process	8	40	1724	17653	2.04791	0.0369808	0.407759	1.43202	0.00464037	PLCG1//ERRFI1//MED1//PTPN12//ZFP36L1//STAT5B//CBL//BAG4
GO:0010468	regulation of gene expression	Biological process	508	4873	1724	17653	1.06745	0.0371293	0.407759	1.43028	0.294664	DHFR//E2F6//ORC1//BACH1//CCNE1//FST//SEMA4D//ZNF268//TCERG1//CHD4//PRDM5//HEXIM2//CREM//HJV//IRX2//EID2//DLG1//DMRT1//TSC22D3//ENO1//ETS2//ETV6//BPTF//IKZF2//MTF2//DICER1//GABPA//BCL6B//NIPBL//WWTR1//GATA6//GLI2//RCOR2//PROX2//KCTD1//HIPK2//NR3C1//TFCP2L1//CNOT7//HNRNPA2B1//HNRNPU//HOXB4//RBPJ//JARID2//MAF//MDM4//MEF2A//TRIM37//NFATC2//NFKB1//NODAL//CNOT2//NOTCH3//YBX1//PRKN//PAX6//FOXP3//ZBTB7A/…
GO:0001963	synaptic transmission, dopaminergic	Biological process	7	33	1724	17653	2.17203	0.0372005	0.407759	1.42945	0.00406032	FLOT1//PTGS2//SLC6A4//PRKN//SLC6A3//DRD1//CRH
GO:0071549	cellular response to dexamethasone stimulus	Biological process	7	33	1724	17653	2.17203	0.0372005	0.407759	1.42945	0.00406032	FBXO32//CRH//AGTR2//NR3C1//ICAM1//ERRFI1//USP8
GO:2000404	regulation of T cell migration	Biological process	7	33	1724	17653	2.17203	0.0372005	0.407759	1.42945	0.00406032	CXCL13//WNT5A//AIF1//PYCARD//SELENOK//CXCL12//FADD
GO:0006954	inflammatory response	Biological process	90	767	1724	17653	1.20151	0.0372622	0.407774	1.42873	0.0522042	TRPV1//IL20RB//A2M//F2R//RBPJ//IL2RA//ICAM1//CXCR2//SERPINC1//JAM3//TNFSF4//VNN1//IL4R//SCARB2//CXCL13//GJA1//P2RX1//SYK//IL6ST//PIK3CG//FOXP3//CD28//AHSG//F2//HFE//ITIH4//CD46//SUSD4//C5AR1//PTGS2//PIK3AP1//RICTOR//BCL6B//PYCARD//NLRP9//IL1R1//MAS1//BCL6//WNT5A//C1QTNF3//CXCL17//MEFV//NFKB1//TNFAIP8L2//OTULIN//SOCS5//TNIP1//ITGA2//MGST2//MAPK13//CCL16//STAT5B//IL17A//NPPA//SNX4//CDO1//LTB4R//CRH…
GO:0006915	apoptotic process	Biological process	214	1958	1724	17653	1.11913	0.0374416	0.409075	1.42665	0.12413	BAK1//BCL2//BCL6//HAND2//DICER1//F2R//CARD8//BCL2L13//PYCARD//FAS//LCK//P2RX1//FADD//TNFRSF10A//HIP1R//EIF2AK3//TNFSF15//IL2RA//SEMA4D//ZNF268//MALT1//PDCD10//DUSP1//AIF1//EPHB1//EPHB2//ERBB3//LMTK2//FOXE3//AIPL1//GATA6//KLHL20//GLI2//GRK5//IGF1R//IL6ST//MDM4//NFKB1//OPA1//PAK2//PLAC8//PDE3A//UFM1//TAF9B//MED1//PHIP//PPT1//PRKAA2//RARB//RET//BCL3//ROS1//RPS27A//RYK//GOLPH3//SLC9A1//BRAF//STAT5B//…
GO:0051668	localization within membrane	Biological process	18	118	1724	17653	1.56197	0.0375549	0.409651	1.42533	0.0104408	MAL2//NDC1//DLG1//DLG2//DLG3//ITGB1BP1//SEC31B//MIA3//SHANK3//CDH2//DNM3//CACNG4//STX3//RAB8A//INSIG1//RILPL2//PTN//SSH1
GO:0035264	multicellular organism growth	Biological process	21	143	1724	17653	1.50371	0.0378795	0.412527	1.4216	0.012181	NPY1R//MBD5//STAT5B//ADRB1//PLAC8//PTCH1//CSF1//NIPBL//POU1F1//BCL2//SLC6A3//MTOR//CLIC4//WWTR1//ATRX//WDR48//RARB//SOS1//ZFP36L1//TBL1XR1//ARID5B
GO:0007517	muscle organ development	Biological process	50	398	1724	17653	1.28638	0.0382128	0.413264	1.41779	0.0290023	PITX2//RBPJ//DLL4//MED1//TGFBR1//LRP2//POPDC2//KCNAB1//CDON//EGR2//COPS2//GJA1//SFMBT1//TSC22D3//TWIST1//FLOT1//ARID5B//LMOD3//FBXO22//BCL2//SHOX2//XIRP2//EGLN1//BMP10//TPM1//JPH2//ERBB3//JARID2//KCNK2//MEIS1//TBX5//FGF2//GATA6//MYMX//MTOR//WNT5A//EPHB1//EFNB2//MYOCD//ARNTL//EID2//ETV1//MEF2A//MYH3//TRIM72//PAX3//JPH1//TCF12//UTRN//CACNA1H
GO:0048259	regulation of receptor-mediated endocytosis	Biological process	13	78	1724	17653	1.70659	0.0382166	0.413264	1.41775	0.0075406	FLOT1//MTMR2//SFRP4//SYK//HFE//PPT1//CBL//HIP1R//SYT11//UBQLN2//NECAB2//BMP2K//CD2AP
GO:0051492	regulation of stress fiber assembly	Biological process	13	78	1724	17653	1.70659	0.0382166	0.413264	1.41775	0.0075406	MTOR//BRAF//TGFB3//TGFBR1//TPM1//TSC1//WNT11//ITGB1BP1//BAG4//ARHGEF10//CLASP1//PPFIA1//SLC9A1
GO:0042594	response to starvation	Biological process	25	177	1724	17653	1.44627	0.0382946	0.413264	1.41686	0.0145012	GABARAPL1//CLEC16A//MTOR//FBXO22//FADS1//RALB//RRAGC//BMPR2//PPM1D//CADPS2//HFE//COMT//KPTN//SESN3//FAS//PRKD1//EIF2AK3//DEPDC5//TBL2//PRKAA2//BCL2//UCN3//ACAT1//SSTR3//CBL
GO:0001503	ossification	Biological process	47	371	1724	17653	1.29719	0.0383933	0.413264	1.41575	0.0272622	CLTC//WWTR1//GJA1//HNRNPU//IARS//RRBP1//BGLAP//SHOX2//SPP1//TWIST1//WNT11//GLI2//SIX2//CSF1//EGR2//LRP6//RBPJ//SOST//BCL2//CYP27B1//ALOX15//PTGS2//PTN//EIF2AK3//AHSG//NBR1//MATN1//ENPP1//BMP2K//FBN2//BMPR2//TGFB3//SEMA4D//DCHS1//PRKACA//PIAS2//PTCH1//HAND2//IL6ST//SUCO//PRKD1//NIPBL//WNT5A//ZBTB16//DMP1//OSTF1//SP3
GO:0014896	muscle hypertrophy	Biological process	16	102	1724	17653	1.60621	0.0384347	0.413264	1.41528	0.00928074	AKAP13//BMP10//IL6ST//MEF2A//PRKCA//SLC9A1//NR4A3//HAND2//GLRX3//JARID2//INPP5F//GATA6//NPPA//AGTR2//MTOR//ERRFI1
GO:0099173	postsynapse organization	Biological process	16	102	1724	17653	1.60621	0.0384347	0.413264	1.41528	0.00928074	CTNND2//EPHB1//EPHB2//SHANK3//DNM3//OPA1//LRP8//BHLHB9//IGF1R//MTMR2//CDH2//LRRC4//WNT5A//ABHD17B//PTN//SSH1
GO:0048635	negative regulation of muscle organ development	Biological process	10	55	1724	17653	1.86174	0.0384753	0.413264	1.41482	0.00580046	TSC22D3//TWIST1//GJA1//JARID2//KCNK2//MEIS1//TBX5//EPHB1//MYOCD//SFMBT1
GO:0048514	blood vessel morphogenesis	Biological process	78	656	1724	17653	1.21751	0.0385989	0.413264	1.41342	0.0452436	VAV3//PDCD10//PLCD3//COL8A2//CYP1B1//APLNR//EPHB1//EPHB2//EPGN//CLIC4//NOX1//SRPX2//CXCL17//RBPJ//MEIS1//PDE3B//AMOTL2//PIK3CG//DLL4//MED1//PRKCA//PRKD1//PLXDC1//PTGS2//SYK//TAL1//VEGFB//NDNF//COL18A1//FZD8//ARHGAP24//JAM3//NRP2//EIF2AK3//HAND2//GBX2//PITX2//GLMN//ZFP36L1//MYOCD//JMJD6//LOXL4//OTULIN//EFNB2//FGF2//SEMA5A//ITGB1BP1//SPRED1//SULF1//SYNJ2BP//PTN//CXCL13//EGLN1//CYBB//HIPK1//GATA6//H…
GO:0033043	regulation of organelle organization	Biological process	141	1253	1724	17653	1.15226	0.0386157	0.413264	1.41324	0.0817865	PFN4//CAMSAP1//CLASP1//PRMT5//KLHL22//ZW10//CDC14B//KNTC1//SSH1//CXCL12//CNOT2//CNOT6//OPA1//PRKN//OMA1//GOLPH3//IAPP//CCNF//FCHSD2//PLEKHH2//LIMA1//F2RL1//SEMA5A//KANK1//HIP1R//DLG1//ALOX15//MTOR//RICTOR//PYCARD//ICAM1//MYO1C//C15ORF62//BAG4//CEP250//JARID2//FOXP3//NIPBL//BCL6//TBC1D16//TBC1D1//TBC1D14//CDCA5//SMG1//ERCC4//ATRX//DCP2//HNRNPU//STN1//CCT2//SHANK3//RHOBTB3//RHOU//TSC1//DIXDC1//RMI2…
GO:0032006	regulation of TOR signaling	Biological process	15	94	1724	17653	1.63397	0.0386193	0.413264	1.4132	0.0087007	TNFAIP8L1//UBR1//ARNTL//PRKAA2//TSC1//EPM2A//DEPDC5//RICTOR//GOLPH3//RRAGC//KPTN//SESN3//SPAAR//CLEC16A//ROS1
GO:0051168	nuclear export	Biological process	28	203	1724	17653	1.41235	0.0387988	0.414288	1.41118	0.0162413	ABCE1//CASC3//NUP98//MAGOHB//SRSF3//THOC3//THOC5//NUP153//NUP50//SMG1//HNRNPA2B1//NDC1//FYTTD1//BUD13//SMG7//TSC1//XPOT//AHCYL1//CHP1//EGR2//CCHCR1//CALR//STRADA//PABPN1//CTDSPL2//KHDRBS1//MALT1//AKAP13
GO:0042113	B cell activation	Biological process	36	273	1724	17653	1.35027	0.0388742	0.414288	1.41034	0.0208817	MALT1//CDH17//LFNG//BCL3//CD180//RAG2//BCL2//RAG1//BAK1//NFAM1//CLCF1//RBPJ//MSH2//POU1F1//IFNK//BCL6//SP3//CTLA4//VAV3//TNFSF13B//TNFRSF13C//NFATC2//PTPRC//IL7R//BATF//MSH6//EXOSC3//ZFP36L1//STAT5B//SYK//RIF1//FOXP3//STAT6//CD28//SLA2//TNFSF4
GO:0048872	homeostasis of number of cells	Biological process	32	238	1724	17653	1.37675	0.0392226	0.414288	1.40646	0.0185615	JAM3//TNFSF13B//TNFRSF13C//FOXP3//BAK1//BCL2//SOS1//SKIL//FANCC//IL2RA//HIPK2//TAL1//CXCR2//RAG1//STAT5B//FADD//PTBP3//SP3//ZFP36L1//ANKRD54//MED1//JMJD6//BCL6//CSF1//F2R//ILDR2//IL20RB//TSC22D3//CDH2//IL7R//WDR48//SART3
GO:0006694	steroid biosynthetic process	Biological process	26	186	1724	17653	1.43134	0.0392776	0.414288	1.40585	0.0150812	ACAA2//INSIG1//LBR//NSDHL//PRKAA2//ACAT1//ABCB11//CYP7B1//OSBPL2//HSD3B2//MED1//SRD5A2//SRD5A3//CRH//IGFBP7//CYP27B1//NFKB1//CACNA1H//CYP2R1//ACACA//APOB//NFYB//ELOVL6//VDR//TFCP2L1//SDR42E1
GO:0002089	lens morphogenesis in camera-type eye	Biological process	5	20	1724	17653	2.55989	0.0394502	0.414288	1.40395	0.00290023	HIPK1//HIPK2//PROX2//SHROOM2//MEIS1
GO:0034123	positive regulation of toll-like receptor signaling pathway	Biological process	5	20	1724	17653	2.55989	0.0394502	0.414288	1.40395	0.00290023	F2RL1//FLOT1//TICAM2//TREML4//TLR5
GO:0035357	peroxisome proliferator activated receptor signaling pathway	Biological process	5	20	1724	17653	2.55989	0.0394502	0.414288	1.40395	0.00290023	ALOX15//TWIST1//ALOX15B//MED1//ACTN4
GO:0046697	decidualization	Biological process	5	20	1724	17653	2.55989	0.0394502	0.414288	1.40395	0.00290023	CYP27B1//GJA1//PTGS2//SPP1//VDR
GO:0048843	negative regulation of axon extension involved in axon guidance	Biological process	5	20	1724	17653	2.55989	0.0394502	0.414288	1.40395	0.00290023	SEMA4D//SEMA4C//SEMA4G//WNT5A//SEMA5A
GO:0060044	negative regulation of cardiac muscle cell proliferation	Biological process	5	20	1724	17653	2.55989	0.0394502	0.414288	1.40395	0.00290023	GJA1//JARID2//KCNK2//MEIS1//TBX5
GO:2000178	negative regulation of neural precursor cell proliferation	Biological process	5	20	1724	17653	2.55989	0.0394502	0.414288	1.40395	0.00290023	SLC6A4//WNT5A//SPINT2//PAX6//NR2E1
GO:2000515	negative regulation of CD4-positive, alpha-beta T cell activation	Biological process	5	20	1724	17653	2.55989	0.0394502	0.414288	1.40395	0.00290023	IL4R//TNFSF4//BCL6//SOCS5//FOXP3
GO:0050767	regulation of neurogenesis	Biological process	86	732	1724	17653	1.20301	0.0399539	0.418927	1.39844	0.049884	DCT//OTP//PAX6//FZD3//DICER1//RETREG3//MTOR//TENM3//PRKD1//PTN//RET//WNT5A//NDNF//SCARB2//EFNB2//KANK1//DENND5A//PTPRO//NR2F1//TSC1//TNFRSF8//OPA1//BCL2//DDX6//LMX1A//MEIS1//NOTCH3//MED1//SLC6A4//NR2E1//CALR//DIXDC1//MMD//GLI2//VWC2//CDON//RARB//BCL6//TCF12//GDPD5//CDH4//EPHB2//SHANK3//SEMA4D//IST1//BRAF//INPP5F//SPP1//SPART//CLCF1//IL6ST//F2//DUSP15//PRMT5//TENM4//RAP2A//CXCL12//BMPR2//SEMA5A//S…
GO:1902105	regulation of leukocyte differentiation	Biological process	34	256	1724	17653	1.35994	0.0400703	0.419498	1.39718	0.0197216	STAT5B//FOXP3//SOS1//GLI2//IL7R//VNN1//TNFSF4//BCL6//CD46//NFAM1//ZFP36L1//SYK//BRAF//IL2RA//RAG1//CTLA4//NFATC2//CD28//LILRB4//RNF41//IL4R//SOCS5//CSF1//PRKCA//FADD//MTOR//BGLAP//TFE3//UBASH3B//LILRB3//GPR55//IL17A//ZBTB16//TAL1
GO:1902905	positive regulation of supramolecular fiber organization	Biological process	27	195	1724	17653	1.41779	0.0401572	0.419758	1.39624	0.0156613	F2RL1//SEMA5A//DLG1//ALOX15//MTOR//RICTOR//PYCARD//ICAM1//MYO1C//C15ORF62//BAG4//CLASP1//ARPC5//ARPC3//HIP1R//FMN1//LMOD3//BRAF//TGFB3//TGFBR1//TPM1//TSC1//WNT11//ITGB1BP1//ARHGEF10//ACTN2//BMP10
GO:0007512	adult heart development	Biological process	4	14	1724	17653	2.92559	0.0408733	0.423317	1.38856	0.00232019	APLNR//GJA1//BMP10//HAND2
GO:0042159	lipoprotein catabolic process	Biological process	4	14	1724	17653	2.92559	0.0408733	0.423317	1.38856	0.00232019	ABHD17B//PPT1//ABHD17C//APOB
GO:0042362	fat-soluble vitamin biosynthetic process	Biological process	4	14	1724	17653	2.92559	0.0408733	0.423317	1.38856	0.00232019	CYP27B1//NFKB1//CYP2R1//VDR
GO:0048313	Golgi inheritance	Biological process	4	14	1724	17653	2.92559	0.0408733	0.423317	1.38856	0.00232019	VRK1//STK25//PDCD10//YWHAZ
GO:0070669	response to interleukin-2	Biological process	4	14	1724	17653	2.92559	0.0408733	0.423317	1.38856	0.00232019	IL2RA//IL2RG//STAT5B//SYK
GO:1990845	adaptive thermogenesis	Biological process	4	14	1724	17653	2.92559	0.0408733	0.423317	1.38856	0.00232019	OMA1//ADRB1//TRPV1//UCP3
GO:0050794	regulation of cellular process	Biological process	1115	11074	1724	17653	1.03098	0.0414075	0.428194	1.38292	0.646752	IL7R//TIMELESS//TIPRL//USP28//RHNO1//CNPPD1//DHFR//E2F6//ORC1//BACH1//CCNE1//FST//SEMA4D//ZNF268//TCERG1//CHD4//PRDM5//HEXIM2//CREM//HJV//IRX2//EID2//DLG1//DMRT1//TSC22D3//ENO1//ETS2//ETV6//BPTF//IKZF2//MTF2//DICER1//GABPA//BCL6B//NIPBL//WWTR1//GATA6//GLI2//RCOR2//PROX2//KCTD1//HIPK2//NR3C1//TFCP2L1//CNOT7//HNRNPA2B1//HNRNPU//HOXB4//RBPJ//JARID2//MAF//MDM4//MEF2A//TRIM37//NFATC2//NFKB1//NODAL//CN…
GO:0001666	response to hypoxia	Biological process	44	346	1724	17653	1.30214	0.0416467	0.429968	1.38042	0.025522	PSMB11//EGLN1//PSMC6//BACH1//PSMD5//RPS27A//ELOC//RBPJ//TGFB3//ACAA2//UCN3//CPEB2//MTOR//GATA6//TBL2//HIPK2//ICAM1//KCND2//KCNK2//KCNK3//MDM4//OPA1//PTGS2//PTN//BCL2//SLC2A4//SLC9A1//ZFP36L1//TWIST1//NDNF//CCNA2//CYBB//ENO1//DPP4//ITGA2//ITPR2//NPPA//PLOD1//CXCL12//SLC6A4//UCP3//VEGFB//ACTN4//MYOCD
GO:0018958	phenol-containing compound metabolic process	Biological process	15	95	1724	17653	1.61677	0.041884	0.429968	1.37795	0.0087007	BCL2//DCT//MED1//DRD1//PRKN//SLC6A3//RNF180//AGTR2//COMT//GRIN2A//SNCAIP//TYRP1//SLC24A5//WNT5A//HAND2
GO:0042035	regulation of cytokine biosynthetic process	Biological process	15	95	1724	17653	1.61677	0.041884	0.429968	1.37795	0.0087007	FOXP3//ASB1//CYBB//TNFRSF8//ERRFI1//BCL3//TNFRSF13C//WNT5A//NFKB1//GLMN//STAT5B//CD28//SYK//IGF2BP2//ZNF287
GO:0007417	central nervous system development	Biological process	107	932	1724	17653	1.17557	0.0418852	0.429968	1.37794	0.062065	GLI2//CDH2//AGTR2//EGR2//EML1//BPTF//AFF2//MTOR//NIPBL//MDGA1//GRIN2A//H3F3B//SHROOM2//KCNK3//ACAT1//NODAL//ATP2B1//PFKFB3//MED1//BBS7//PPT1//PTCH1//BAK1//RARB//SELENOP//BMPR2//BRCA2//TULP3//ZIC2//KCNAB1//DRD1//PLXDC1//PTN//SOX12//GDPD5//TAL1//C5AR1//SEMA4C//SEMA5A//AVPR1A//ZDHHC16//LRP8//LMX1A//NR2E1//GBX2//CPLANE1//SSTR3//LRP6//SEMA6D//BCL2//SUDS3//DYNLL1//PITX2//UBA6//HTR5A//MAS1//SRD5A2//TSC1…
GO:0030308	negative regulation of cell growth	Biological process	24	170	1724	17653	1.44558	0.0418969	0.429968	1.37782	0.0139211	SPP1//SPART//SEMA4D//SEMA4C//SEMA4G//WNT5A//SEMA5A//BCL11A//CYP27B1//AGTR2//ENO1//GJA1//BMP10//NPPA//ADIPOR1//CRLF3//ENPP1//PPT1//BCL2//BCL6//BMPR2//BTG1//WNT11//JADE1
GO:0097553	calcium ion transmembrane import into cytosol	Biological process	19	128	1724	17653	1.51993	0.0424236	0.434428	1.37239	0.0110209	PRKACA//F2R//FGF2//ITPR2//LCK//JPH2//JPH3//PTPRC//TRPV1//TRPA1//UBASH3B//DRD1//APLNR//F2//PLCG1//JPH1//JPH4//CALCR//GRIN2A
GO:0048643	positive regulation of skeletal muscle tissue development	Biological process	6	27	1724	17653	2.27546	0.0425242	0.434428	1.37136	0.00348028	LMOD3//BCL2//SHOX2//ARNTL//FLOT1//CDON
GO:0072378	blood coagulation, fibrin clot formation	Biological process	6	27	1724	17653	2.27546	0.0425242	0.434428	1.37136	0.00348028	A2M//F2//GP1BA//KNG1//FGA//SERPINC1
GO:0033627	cell adhesion mediated by integrin	Biological process	10	56	1724	17653	1.82849	0.0429	0.437606	1.36754	0.00580046	PIK3CG//ITGB1BP1//CYP1B1//PDE3B//RET//SYK//DPP4//CXCL13//ICAM1//ITGA2
GO:0045070	positive regulation of viral genome replication	Biological process	7	34	1724	17653	2.10814	0.0430394	0.438258	1.36613	0.00406032	TOP2A//CNOT7//IFIT1//RAD23A//STAU1//FKBP6//CD28
GO:0060402	calcium ion transport into cytosol	Biological process	21	145	1724	17653	1.48297	0.0430936	0.438258	1.36559	0.012181	BCL2//BAK1//PRKACA//F2R//FGF2//ITPR2//LCK//JPH2//JPH3//PTPRC//TRPV1//TRPA1//UBASH3B//DRD1//APLNR//F2//PLCG1//JPH1//JPH4//GRIN2A//CALCR
GO:0048667	cell morphogenesis involved in neuron differentiation	Biological process	68	567	1724	17653	1.22802	0.0435543	0.442279	1.36097	0.0394432	FLOT1//ANK3//RAB8A//PARD3//BCL2//RYK//CDH4//SEMA6C//CHL1//B4GAT1//EFNB2//EPHB1//EPHB2//ETV1//GBX2//GLI2//GRB10//LMX1A//PAX6//PLCG1//DOK4//ENAH//PRKCA//PTPRO//RET//CXCL12//SIAH1//SOS1//WNT5A//NR4A3//SHANK3//KLF7//NRP2//NRXN3//TNFRSF8//CHN1//EGR2//CABP4//NR2E1//FZD3//SEMA4D//IST1//AUTS2//RAPH1//USP9X//SPP1//SPART//FMN1//MEF2A//RAP2A//BMPR2//SEMA5A//SEMA4C//SEMA4G//CDH2//SSH1//STK25//SHOX2//SKIL//BR…
GO:2000027	regulation of organ morphogenesis	Biological process	33	249	1724	17653	1.35705	0.043672	0.442809	1.3598	0.0191415	BMPR2//HAND2//WNT5A//WNT11//MESP1//CSF1//BCL2//VDR//GPC6//CLTC//PSMB11//PRICKLE1//GPC4//DAAM1//PSMC6//PSMD5//RPS27A//FZD3//SULF1//HNF1B//DMP1//TBX5//SAPCD2//SIX2//AGTR2//RNF207//RYK//TGFBR1//BMP10//RBPJ//MED1//PTN//TWIST1
GO:0051209	release of sequestered calcium ion into cytosol	Biological process	17	112	1724	17653	1.55422	0.0441394	0.446068	1.35517	0.00986079	PRKACA//UBASH3B//DRD1//APLNR//F2//F2R//PLCG1//JPH1//JPH2//JPH3//JPH4//FGF2//ITPR2//LCK//PTPRC//TRPV1//TRPA1
GO:0051283	negative regulation of sequestering of calcium ion	Biological process	17	112	1724	17653	1.55422	0.0441394	0.446068	1.35517	0.00986079	PRKACA//F2R//FGF2//ITPR2//LCK//JPH2//JPH3//PTPRC//TRPV1//TRPA1//UBASH3B//DRD1//APLNR//F2//PLCG1//JPH1//JPH4
GO:2000112	regulation of cellular macromolecule biosynthetic process	Biological process	457	4376	1724	17653	1.06935	0.0442285	0.446068	1.3543	0.265081	DHFR//E2F6//ORC1//BACH1//CCNE1//FST//SEMA4D//ZNF268//TCERG1//CHD4//PRDM5//HEXIM2//CREM//HJV//IRX2//EID2//DLG1//DMRT1//TSC22D3//ENO1//ETS2//ETV6//BPTF//IKZF2//MTF2//DICER1//GABPA//BCL6B//NIPBL//WWTR1//GATA6//GLI2//RCOR2//PROX2//KCTD1//HIPK2//NR3C1//TFCP2L1//CNOT7//HNRNPA2B1//HNRNPU//HOXB4//RBPJ//JARID2//MAF//MDM4//MEF2A//TRIM37//NFATC2//NFKB1//NODAL//CNOT2//NOTCH3//YBX1//PRKN//PAX6//FOXP3//ZBTB7A/…
GO:0001889	liver development	Biological process	20	137	1724	17653	1.49483	0.0442572	0.446068	1.35402	0.0116009	HNF1B//ITGA2//MESP1//CCDC40//PRMT5//HFE//PTCH1//AURKA//MED1//PTN//SEC63//GATA6//JARID2//ACAT1//NODAL//OTC//PHF2//RARB//SP3//ARID5B
GO:0060038	cardiac muscle cell proliferation	Biological process	11	64	1724	17653	1.75992	0.044416	0.446544	1.35246	0.00638051	TGFBR1//GJA1//JARID2//KCNK2//MEIS1//TBX5//FGF2//GATA6//BMP10//RBPJ//TENM4
GO:0034329	cell junction assembly	Biological process	30	223	1724	17653	1.37752	0.0444365	0.446544	1.35226	0.0174014	PRKCA//CDH2//CDH4//CDH8//DSG1//GJD3//GJA1//EPB41L3//LAMC1//HIPK1//PTPRO//CLDN19//ITGA2//BCL2//ACTN2//CLASP1//CORO1C//SLC9A1//FMN1//TSC1//ITGB1BP1//DLG1//PARD3//STRN//WNT11//ACTN4//MARVELD3//FLOT1//MYO1C//PRKACA
GO:0001568	blood vessel development	Biological process	86	736	1724	17653	1.19647	0.0445865	0.447387	1.3508	0.049884	VAV3//PDCD10//PLCD3//COL8A2//CYP1B1//APLNR//EPHB1//EPHB2//EPGN//CLIC4//NOX1//SRPX2//CXCL17//RBPJ//MEIS1//PDE3B//AMOTL2//PIK3CG//DLL4//MED1//PRKCA//PRKD1//PLXDC1//PTGS2//SYK//TAL1//VEGFB//NDNF//COL18A1//FZD8//ARHGAP24//JAM3//NRP2//EIF2AK3//HAND2//GBX2//PITX2//GLMN//ZFP36L1//MYOCD//JMJD6//LOXL4//OTULIN//EFNB2//FGF2//SEMA5A//ITGB1BP1//SPRED1//SULF1//SYNJ2BP//PTN//PRICKLE1//LRP2//LTBP1//CXCL13//EGLN1…
GO:0043067	regulation of programmed cell death	Biological process	174	1579	1724	17653	1.12836	0.0449085	0.44995	1.34767	0.100928	BCL6//F2R//CARD8//BCL2L13//PYCARD//FAS//LCK//P2RX1//FADD//TNFRSF10A//HIP1R//EIF2AK3//TNFSF15//SEMA4D//ZNF268//MALT1//PDCD10//DUSP1//AIF1//EPHB1//EPHB2//ERBB3//LMTK2//FOXE3//AIPL1//GATA6//KLHL20//GLI2//GRK5//IGF1R//IL6ST//MDM4//NFKB1//OPA1//PAK2//PLAC8//PDE3A//UFM1//TAF9B//MED1//PHIP//PPT1//PRKAA2//RARB//BCL2//RET//BCL3//ROS1//RPS27A//RYK//GOLPH3//SLC9A1//BRAF//STAT5B//AURKA//BTC//NR2E1//TMF1//TWI…
GO:1902533	positive regulation of intracellular signal transduction	Biological process	116	1021	1724	17653	1.16336	0.0453378	0.452934	1.34354	0.0672854	STK25//MAP4K5//NRK//MAP4K4//MAP3K8//F2R//MAP3K1//PLCG1//BRAF//TGFBR1//FGF2//FPR1//EPGN//TAB3//CXCL17//RPS27A//TGFB3//C5AR1//WNT5A//MALT1//MAS1//TNFRSF10A//TNFSF15//SYK//IAPP//CALCR//SEMA4D//PIK3AP1//ERBB3//F2//F2RL1//RGL2//SELP//CBL//CD28//RICTOR//GOLPH3//RRAGC//PDCD10//SEMA4C//AUTS2//AKAP13//GPR55//CSF2//CLCF1//IL6ST//TMED4//GJA1//LURAP1L//TICAM2//PRKN//CXXC5//ZDHHC13//NDFIP2//PRKD1//SLC20A1//AP…
GO:0008593	regulation of Notch signaling pathway	Biological process	15	96	1724	17653	1.59993	0.0453402	0.452934	1.34352	0.0087007	MESP1//NOTCH3//DLL4//BCL6//RPS27A//GDPD5//PDCD10//RBPJ//LFNG//BMP2K//ITGB1BP1//IL6ST//CD46//SYNJ2BP//GALNT11
GO:0010171	body morphogenesis	Biological process	9	49	1724	17653	1.88074	0.0455018	0.453209	1.34197	0.00522042	MAB21L2//CDON//BRAF//NIPBL//LRP6//MYH3//TGFB3//ARID5B//CLASP1
GO:1900024	regulation of substrate adhesion-dependent cell spreading	Biological process	9	49	1724	17653	1.88074	0.0455018	0.453209	1.34197	0.00522042	KANK1//CORO1C//GBP1//ACTN4//ITGB1BP1//FGA//RREB1//BRAF//CALR
GO:0008104	protein localization	Biological process	281	2628	1724	17653	1.09487	0.0458375	0.455881	1.33878	0.162993	ABCE1//ARNTL//BCL3//BCL6//SIX2//NUP50//PRICKLE1//DRD1//NUP98//SPRN//NUP153//AGTR2//EPB41L3//F2RL1//WNT5A//NFKBIE//PFN4//LONP2//CASC3//SMG1//HNRNPA2B1//MAGOHB//NDC1//SRSF3//FYTTD1//THOC3//BUD13//THOC5//SMG7//TSC1//XPOT//MYO1C//SYNJ2BP//RAB27A//YWHAZ//KPNA4//KPNA5//AHCYL1//CHP1//EGR2//CCHCR1//CALR//STRADA//SEC63//ZDHHC15//ICMT//ZDHHC20//GOLGA7B//ZDHHC9//ZDHHC2//PARD3//ATG4C//SRP19//RPL36//RPL29//RP…
GO:0071396	cellular response to lipid	Biological process	68	569	1724	17653	1.22371	0.0463221	0.459144	1.33421	0.0394432	MED1//MED17//TRIP4//NRIP1//CCNE1//PIAS2//SCARB2//CARD8//CACTIN//CD180//PRKCA//CALR//UFM1//UBA5//CNOT2//CYP7B1//INSIG1//NR3C1//PGRMC2//RARB//NR2F1//NR2E1//VDR//NR4A3//UBR5//NODAL//CYP27B1//TNIP1//CMPK2//CSF2//ABCA1//PYCARD//ICAM1//TICAM2//NFKB1//TLR5//TNFSF4//WNT5A//PABPN1//HAVCR2//RET//SLC6A4//WNT11//ATP2B1//PTN//BGLAP//APOB//ACACA//PRKAA2//HNRNPU//SSTR3//ZFP36L1//H2AFZ//ITGA2//DDX18//CCNA2//SPP1…
GO:0033036	macromolecule localization	Biological process	314	2955	1724	17653	1.08806	0.046362	0.459144	1.33384	0.182135	ABCE1//ARNTL//BCL3//BCL6//SIX2//NUP50//PRICKLE1//DRD1//NUP98//SPRN//NUP153//AGTR2//EPB41L3//F2RL1//WNT5A//NFKBIE//PFN4//CEP250//AKAP10//MAL2//MLH3//BBS7//AKAP7//IST1//LONP2//CASC3//MAGOHB//SRSF3//THOC3//THOC5//SMG1//HNRNPA2B1//NDC1//FYTTD1//BUD13//SMG7//TSC1//XPOT//MYO1C//SYNJ2BP//RAB27A//YWHAZ//KPNA4//KPNA5//AHCYL1//CHP1//EGR2//CCHCR1//CALR//STRADA//SEC63//ZDHHC15//ICMT//ZDHHC20//GOLGA7B//ZDHHC9…
GO:0048863	stem cell differentiation	Biological process	35	268	1724	17653	1.33726	0.0463693	0.459144	1.33377	0.0203016	SEMA4D//CORO1C//GBX2//SEMA4C//SEMA4G//RET//PITX2//TWIST1//HAND2//RBPJ//MYOCD//TCOF1//NOLC1//LRP6//PTPRC//GATA6//TBX5//BATF//HOXB4//TAL1//HNF1B//PSMB11//H3F3B//LMO2//PSMC6//PSMD5//RPS27A//TCF12//PRICKLE1//HNRNPU//SOX5//A2M//MTF2//JARID2//EPCAM
GO:0007204	positive regulation of cytosolic calcium ion concentration	Biological process	38	295	1724	17653	1.31899	0.0468853	0.459803	1.32896	0.0220418	BCL2//BAK1//PRKACA//F2R//FGF2//ITPR2//LCK//JPH2//JPH3//PTPRC//TRPV1//TRPA1//UBASH3B//DRD1//APLNR//F2//PLCG1//F2RL1//GPR55//JPH1//JPH4//GRIN2A//CALCR//CXCL13//SPPL3//S1PR3//FPR1//GJA1//XCR1//MCHR1//IAPP//CXCR2//KNG1//LRP6//PIK3CG//AVPR1A//NMUR2//C5AR1
GO:0048584	positive regulation of response to stimulus	Biological process	251	2334	1724	17653	1.10117	0.0468956	0.459803	1.32887	0.145592	STK25//MAP4K5//NRK//MAP4K4//MAP3K8//F2R//MAP3K1//PLCG1//BRAF//TGFBR1//FGF2//FPR1//EPGN//TAB3//CXCL17//RPS27A//TGFB3//C5AR1//WNT5A//COLEC10//A2M//FAM49B//FADD//PYCARD//MATR3//MALT1//PSMB11//FBXW11//NFKB1//PAK2//PRKACA//PRKACB//PSMC6//PSMD5//SYK//CTSS//FGA//APOB//CD180//MICB//TNFSF13B//TNFRSF13C//IL6ST//PIK3CG//CXCL13//F2RL1//CXCL1//CXCL2//TNFSF4//CD226//TNIP1//TLR5//TICAM2//FOXP3//CD28//CD46//SUSD…
GO:0051271	negative regulation of cellular component movement	Biological process	43	340	1724	17653	1.295	0.0469889	0.459803	1.328	0.024942	BMP10//DLL4//SYNJ2BP//CORO1C//ADIPOR1//MARVELD3//FGF2//BRAF//ITGB1BP1//SEMA6D//RNF41//CYP1B1//KANK1//SULF1//SRGAP2//ALOX15B//CLIC4//MIA3//PTN//RAP2A//BCL2//TBX5//TPM1//WNT11//AGTR2//SEMA4D//SEMA4C//SEMA4G//WNT5A//SEMA5A//AIF1//PDCD10//SPRED1//PTPRO//NODAL//CALR//CXCL12//CLASP1//PRKG1//MYOCD//SPINT2//CXCL13//ACTN4
GO:0010977	negative regulation of neuron projection development	Biological process	20	138	1724	17653	1.48399	0.0472004	0.459803	1.32605	0.0116009	INPP5F//SPP1//SPART//SEMA4D//SEMA4C//SEMA4G//WNT5A//SEMA5A//EPHB2//ASAP1//DNM3//MAP4K4//PTPRO//BCL11A//EFNB2//KANK1//DENND5A//NR2F1//TSC1//TNFRSF8
GO:0003014	renal system process	Biological process	17	113	1724	17653	1.54046	0.0474224	0.459803	1.32402	0.00986079	AGTR2//CORIN//AVPR1A//COMT//ADCY7//PRKACA//PRKACB//PTPRO//SULF1//NPR3//BTC//F2RL1//GJA1//F2R//TRPV1//KLHL3//BCL2
GO:0051282	regulation of sequestering of calcium ion	Biological process	17	113	1724	17653	1.54046	0.0474224	0.459803	1.32402	0.00986079	PRKACA//F2R//FGF2//ITPR2//LCK//JPH2//JPH3//PTPRC//TRPV1//TRPA1//UBASH3B//DRD1//APLNR//F2//PLCG1//JPH1//JPH4
GO:0090257	regulation of muscle system process	Biological process	32	242	1724	17653	1.35399	0.0476086	0.459803	1.32232	0.0185615	P2RX1//TPM1//NMUR2//F2R//ITGA2//PTGS2//MYOCD//AKAP13//BMP10//IL6ST//MEF2A//PRKCA//SLC9A1//NR4A3//HAND2//GLRX3//JARID2//PRKACA//MTOR//AIF1//FBXO32//UTRN//MTMR4//ENO1//RNF207//PIK3CG//PRKG1//NPPA//DLG1//CTNNA3//ERRFI1//ARHGAP42
GO:0051174	regulation of phosphorus metabolic process	Biological process	197	1806	1724	17653	1.11694	0.0476245	0.459803	1.32217	0.114269	CNPPD1//STK25//MAP4K5//NRK//MAP4K4//MAP3K8//F2R//MAP3K1//PLCG1//BRAF//TGFBR1//FGF2//FPR1//EPGN//TAB3//CXCL17//RPS27A//TGFB3//C5AR1//WNT5A//SPRED1//DUSP1//DRD1//CORO1C//PHIP//CHP1//EPHB2//MTOR//WWTR1//LRP6//MAS1//PRKN//PAX6//CACTIN//FLOT1//SEMA4D//WDFY2//CRH//AIF1//F2//FAS//RALB//RAP2A//CDK2AP1//ERRFI1//CBL//SOCS5//NUP50//NUP98//NDC1//NUP153//GP1BA//PAK2//PTPRC//LRRC4//LRRC19//LRTM2//UBASH3B//ITGB…
GO:0032233	positive regulation of actin filament bundle assembly	Biological process	10	57	1724	17653	1.79641	0.0476584	0.459803	1.32186	0.00580046	MTOR//BRAF//TGFB3//TGFBR1//TPM1//TSC1//WNT11//ITGB1BP1//BAG4//ARHGEF10
GO:0097306	cellular response to alcohol	Biological process	10	57	1724	17653	1.79641	0.0476584	0.459803	1.32186	0.00580046	ADCY7//CYBB//ITPR2//ACACA//PRKAA2//TNFSF4//ABCA1//LRP6//PTCH1//LRP8
GO:0002021	response to dietary excess	Biological process	5	21	1724	17653	2.43799	0.0477522	0.459803	1.32101	0.00290023	NMUR2//OMA1//ADRB1//TRPV1//TBL1XR1
GO:0003094	glomerular filtration	Biological process	5	21	1724	17653	2.43799	0.0477522	0.459803	1.32101	0.00290023	PTPRO//F2RL1//GJA1//F2R//SULF1
GO:0009214	cyclic nucleotide catabolic process	Biological process	5	21	1724	17653	2.43799	0.0477522	0.459803	1.32101	0.00290023	PDE7B//PDE1A//PDE3A//PDE3B//EGLN1
GO:0014850	response to muscle activity	Biological process	5	21	1724	17653	2.43799	0.0477522	0.459803	1.32101	0.00290023	ITGA2//OPA1//MTFP1//PRKAA2//TOMM20
GO:0043302	positive regulation of leukocyte degranulation	Biological process	5	21	1724	17653	2.43799	0.0477522	0.459803	1.32101	0.00290023	IL4R//SYK//F2RL1//NPPA//SNX4
GO:0050857	positive regulation of antigen receptor-mediated signaling pathway	Biological process	5	21	1724	17653	2.43799	0.0477522	0.459803	1.32101	0.00290023	CD226//LCK//TRAT1//NFAM1//PTPRC
GO:0050951	sensory perception of temperature stimulus	Biological process	5	21	1724	17653	2.43799	0.0477522	0.459803	1.32101	0.00290023	TRPV1//TRPA1//EPHB1//CXCL12//TRPM3
GO:0060216	definitive hemopoiesis	Biological process	5	21	1724	17653	2.43799	0.0477522	0.459803	1.32101	0.00290023	HIPK1//HOXB4//MEIS1//SP3//TAL1
GO:0030890	positive regulation of B cell proliferation	Biological process	8	42	1724	17653	1.95039	0.0477956	0.459803	1.32061	0.00464037	VAV3//TNFSF13B//TNFRSF13C//CLCF1//NFATC2//PTPRC//BCL2//BCL6
GO:0043949	regulation of cAMP-mediated signaling	Biological process	8	42	1724	17653	1.95039	0.0477956	0.459803	1.32061	0.00464037	CRH//ADRB1//APLNR//MGRN1//PDE3B//CRTC3//PRKCA//GNAI1
GO:0090596	sensory organ morphogenesis	Biological process	33	251	1724	17653	1.34624	0.0479614	0.460155	1.31911	0.0191415	SHROOM2//MEIS1//WNT5A//HIPK1//HIPK2//PAX6//NIPBL//EPHB2//GBX2//INSIG1//SOBP//FZD3//TWIST1//SIX2//HOXC13//CABP4//BCL2//FBN2//RARB//COL8A2//EPHB1//TENM3//LRP6//SP3//BAK1//NR4A3//CDON//STRC//PTN//FOXE3//PITX2//PROX2//GLI2
GO:0006611	protein export from nucleus	Biological process	25	181	1724	17653	1.4143	0.0480363	0.460155	1.31843	0.0145012	ABCE1//NUP50//CASC3//SMG1//HNRNPA2B1//NUP98//MAGOHB//NDC1//SRSF3//FYTTD1//THOC3//BUD13//THOC5//SMG7//NUP153//TSC1//XPOT//PABPN1//CTDSPL2//AHCYL1//CHP1//EGR2//CCHCR1//CALR//STRADA
GO:0008064	regulation of actin polymerization or depolymerization	Biological process	25	181	1724	17653	1.4143	0.0480363	0.460155	1.31843	0.0145012	PFN4//FCHSD2//PLEKHH2//LIMA1//F2RL1//SEMA5A//KANK1//HIP1R//DLG1//ALOX15//MTOR//RICTOR//PYCARD//ICAM1//MYO1C//C15ORF62//BAG4//ARPC5//ARPC3//FMN1//LMOD3//TMOD1//ACTN2//SSH1//CXCL12
GO:0050921	positive regulation of chemotaxis	Biological process	19	130	1724	17653	1.49655	0.0484821	0.463769	1.31442	0.0110209	CXCL13//F2RL1//CXCL1//CXCL2//CSF1//CXCL17//C5AR1//WNT5A//PRKD1//CXCL12//BMPR2//SEMA5A//ITGA2//VEGFB//AIF1//CXCR2//CALR//FGF2//STX3
GO:0003018	vascular process in circulatory system	Biological process	23	164	1724	17653	1.43604	0.0486136	0.464359	1.31324	0.0133411	ADRB1//AGTR2//P2RX1//F2RL1//GJA1//SCPEP1//KCNMB4//HTR7//SLC6A4//DRD1//KNG1//PDE3A//CXCR2//BMPR2//F2R//FGA//ICAM1//AVPR1A//PTGS2//NPPA//ITGB1BP1//PRKG1//ARHGAP42
GO:0070661	leukocyte proliferation	Biological process	36	278	1724	17653	1.32599	0.0486811	0.464359	1.31264	0.0208817	CSF1//NPR3//CD180//RAG2//CTLA4//VAV3//TNFSF13B//TNFRSF13C//CLCF1//NFATC2//PTPRC//BCL2//BCL6//STAT5B//FOXP3//MALT1//PIK3CG//IL7R//IFNK//AIF1//HLA-DPA1//IL6ST//CD46//SELENOK//TNFSF4//HAVCR2//CD28//PYCARD//IL2RA//FADD//SOS1//GLMN//DLG1//IL20RB//SYK//F2RL1
GO:0060341	regulation of cellular localization	Biological process	94	815	1724	17653	1.181	0.0488832	0.46532	1.31084	0.0545244	RALB//AGTR2//BCL2//BAK1//PRKACA//SYT11//UBR5//MED1//CRH//GPR27//VSNL1//DYNLL1//PTGS2//CHP1//GOPC//C12ORF4//IL4R//SYK//PPP1R12A//PPP1CC//CTDSPL2//KHDRBS1//NUP153//KCNMB4//SNCAIP//UBASH3B//DRD1//APLNR//F2//F2R//PLCG1//JPH1//JPH2//JPH3//JPH4//MAP4K4//INSIG1//CDCA5//ANK3//MYO1C//ITGB1BP1//PDCD10//B3GAT3//LILRB4//DCLK3//CD2AP//EIF2AK3//SH3GL1//PPP1R13B//YWHAZ//HNRNPU//PRKN//ABHD17B//ABHD17C//CDH2//VTI…
GO:1904888	cranial skeletal system development	Biological process	11	65	1724	17653	1.73285	0.0489399	0.46532	1.31034	0.00638051	SIX2//NODAL//TBX15//TGFBR1//TWIST1//TGFB3//TULP3//NIPBL//INSIG1//FREM1//COLEC10
GO:0048638	regulation of developmental growth	Biological process	41	323	1724	17653	1.29976	0.048993	0.46532	1.30987	0.0237819	NPY1R//MBD5//STAT5B//ADRB1//PLAC8//PTCH1//CSF1//NIPBL//POU1F1//BCL2//SLC6A3//SPAAR//CDH4//SLC6A4//RAG2//AGR2//SEMA4D//IST1//SPP1//SPART//CXCL12//BMPR2//SEMA5A//SEMA4C//SEMA4G//WNT5A//TGFBR1//GJA1//JARID2//KCNK2//MEIS1//TBX5//FGF2//GATA6//BMP10//RBPJ//NRK//MTOR//HNF1B//BCL11A//PRKN
GO:0002707	negative regulation of lymphocyte mediated immunity	Biological process	7	35	1724	17653	2.04791	0.0494385	0.46532	1.30593	0.00406032	IL20RB//IL7R//PTPRC//HFE//FOXP3//HAVCR2//BCL6
GO:0010742	macrophage derived foam cell differentiation	Biological process	7	35	1724	17653	2.04791	0.0494385	0.46532	1.30593	0.00406032	CSF1//CSF2//ALOX15B//APOB//NFKB1//ABCA1//SELENOK
GO:0048536	spleen development	Biological process	7	35	1724	17653	2.04791	0.0494385	0.46532	1.30593	0.00406032	CDH17//HOXB4//JARID2//PITX2//BCL2//BCL3//FADD
GO:0048566	embryonic digestive tract development	Biological process	7	35	1724	17653	2.04791	0.0494385	0.46532	1.30593	0.00406032	SIX2//NIPBL//PITX2//SHOX2//HNF1B//GLI2//RARB
GO:0090077	foam cell differentiation	Biological process	7	35	1724	17653	2.04791	0.0494385	0.46532	1.30593	0.00406032	SELENOK//CSF1//CSF2//ALOX15B//APOB//NFKB1//ABCA1
GO:0060291	long-term synaptic potentiation	Biological process	12	73	1724	17653	1.68322	0.0495708	0.46532	1.30477	0.00696056	SHANK3//EPHB2//GRIN2A//STAU1//CRH//DRD1//TSHZ3//PTN//BRAF//STX3//NR2E1//SLC24A1
GO:0072078	nephron tubule morphogenesis	Biological process	12	73	1724	17653	1.68322	0.0495708	0.46532	1.30477	0.00696056	DLG1//FGF2//PTCH1//BCL2//DCHS1//WNT11//HNF1B//IRX2//FMN1//KLHL3//SIX2//AGTR2
GO:0032602	chemokine production	Biological process	13	81	1724	17653	1.64339	0.0497146	0.46532	1.30352	0.0075406	HAVCR2//F2RL1//WNT5A//C1QTNF3//SOCS5//SELENOK//TWIST1//MEFV//TICAM2//TNFSF4//ALOX15B//PYCARD//IL4R
GO:0097581	lamellipodium organization	Biological process	13	81	1724	17653	1.64339	0.0497146	0.46532	1.30352	0.0075406	SRGAP2//SSH1//MTOR//AUTS2//VAV3//ARHGEF4//PTPRO//GOLPH3//ABLIM2//KANK1//CORO1C//RREB1//ARPC5
GO:0001702	gastrulation with mouth forming second	Biological process	6	28	1724	17653	2.19419	0.0498139	0.46532	1.30265	0.00348028	ETS2//LRP6//WNT5A//NODAL//TENM4//UGDH
GO:0046636	negative regulation of alpha-beta T cell activation	Biological process	6	28	1724	17653	2.19419	0.0498139	0.46532	1.30265	0.00348028	IL4R//TNFSF4//BCL6//SOCS5//FOXP3//HFE
GO:0061311	cell surface receptor signaling pathway involved in heart development	Biological process	6	28	1724	17653	2.19419	0.0498139	0.46532	1.30265	0.00348028	RBPJ//DLL4//GALNT11//WNT5A//MESP1//HAND2
GO:0005622	intracellular	Cellular component	1518	14673	1818	18698	1.06403	1.03366e-08	8.87917e-06	7.98562	0.834983	ENO1//ERCC4//XPC//MECOM//TAL1//TBL1X//TBL1XR1//NRIP1//WDR5//KANSL1L//PHF20//ELP3//JADE1//TAF9B//SUPT20H//SUPT3H//TRRAP//GTF3C4//GOLGA8R//GOLGA8A//GOLGA8N//STK25//FUT9//KDELR1//B4GAT1//SEC23IP//GALNT5//PDCD10//CHP1//GALNT13//GALNT15//CLCN3//B3GALNT2//RAB12//USF3//ANKRD28//DENND5A//MTOR//FUT3//FUT4//GALNT2//GLCE//B3GAT3//GBP1//GJA1//GRM6//DSE//HLA-DPA1//HLA-DQA1//HLA-DRB5//ST8SIA6//MIA3//GOLGA7B//M…
GO:0044424	intracellular part	Cellular component	1491	14395	1818	18698	1.06529	2.36764e-08	1.0169e-05	7.62568	0.820132	UBR1//FBXW11//PRKN//ASB1//MED1//DCUN1D2//GMCL1//BMI1//UBE2E1//FBXO11//BRAP//PPP2R3B//IER5//PPP2R2D//STRN//EXOSC3//GNAI1//GNG11//RGS9//GNA14//CCNA2//GON7//PSMC6//PSMD5//RAD23A//USP14//CDH2//TOM1L1//SH2D3C//MTRNR2L11//FARSB//ARPC5//SPRY3//STAM2//TNIP1//CORO2B//PRMT5//EMG1//STK25//BATF//IFI44//COLEC10//MAB21L2//IVNS1ABP//IGF2BP2//SPINT2//TNFSF13B//AHCYL1//ZNF268//NEU3//MALT1//CHD1//CHD4//KRR1//PRDM4…
GO:0043231	intracellular membrane-bounded organelle	Cellular component	1161	10864	1818	18698	1.09912	7.72086e-08	2.21074e-05	7.11233	0.638614	ACAA2//TIMM44//AGR2//MRPS30//AKAP10//HOGA1//PSTK//COMTD1//ISCA2//FITM2//CMPK2//CCDC58//COMT//COX7C//PACRG//ADHFE1//TRUB1//SLC9B1//CYBB//CYP1B1//CYP27B1//DDX6//TIMM8A//DHFR//DLAT//DRG2//ALDOC//PPP1R13B//SIRT5//NNT//GABARAPL1//BCL2L13//AFG1L//MSRB3//CLIC4//POLDIP2//BLOC1S1//MRPL46//GJA1//ACAD8//GHITM//GK//HSPB7//GLS//GLUD2//GTPBP8//PYCARD//TFCP2L1//GMPPB//ACACA//MACC1//FAS//ACADSB//ILF3//JARID2//AC…
GO:0043229	intracellular organelle	Cellular component	1320	12604	1818	18698	1.07713	2.63658e-07	5.66206e-05	6.57896	0.726073	STAM2//VTI1B//NUP50//NEU3//SEC23IP//ARAP2//CYP2R1//CLTC//SPPL3//DRAM2//COMT//UGT3A1//VPS37A//AMER1//CSF2//CTSS//CYP1B1//CYP2A13//CYP2C8//DIAPH2//DRG2//ABCA1//EGR2//RHOBTB3//MYCBP2//ACAP2//MFSD8//ABCA12//GJA1//MSH6//HLA-DPA1//APOB//IGF1R//MIA3//FADS1//ARNTL//NBR1//MGST2//NOVA1//ATP2B1//YBX1//NUP98//OLR1//OTC//P4HA1//ASAP1//RAB14//RAB8B//PLAGL1//PON3//CCDC93//NDFIP2//ZRANB1//SLC35F6//PPP1R3D//PPT1/…
GO:0043227	membrane-bounded organelle	Cellular component	1314	12616	1818	18698	1.07121	1.82045e-06	0.000312753	5.73982	0.722772	STAM2//VTI1B//NUP50//NEU3//SEC23IP//ARAP2//CYP2R1//CLTC//SPPL3//DRAM2//COMT//UGT3A1//VPS37A//AMER1//CSF2//CTSS//CYP1B1//CYP2A13//CYP2C8//DIAPH2//DRG2//ABCA1//EGR2//RHOBTB3//MYCBP2//ACAP2//MFSD8//ABCA12//GJA1//MSH6//HLA-DPA1//APOB//IGF1R//MIA3//FADS1//ARNTL//NBR1//MGST2//NOVA1//ATP2B1//YBX1//NUP98//OLR1//OTC//P4HA1//ASAP1//RAB14//RAB8B//PLAGL1//PON3//CCDC93//NDFIP2//ZRANB1//SLC35F6//PPP1R3D//PPT1/…
GO:0044451	nucleoplasm part	Cellular component	150	1113	1818	18698	1.38611	1.88428e-05	0.00269766	4.72485	0.0825083	MECOM//TAL1//TBL1X//TBL1XR1//NRIP1//WDR5//KANSL1L//PHF20//ELP3//JADE1//GTF2H3//POLR2C//CHD6//POLR3B//POLR3E//ERCC4//GTF2A2//GTF2E1//TAF9B//TAF2//TCEA1//SUPT3H//AFF2//AFF1//ICE2//MYO6//MED13L//MED1//MED17//MED26//MAMLD1//STAG1//CORIN//PRDM5//ZWINT//TOE1//PLEKHH2//AMER1//STK35//ATMIN//WWTR1//HIPK2//CNOT7//FAS//ZNF470//NBR1//MYO1C//DRG1//NUP98//GEMIN4//YARS2//POLK//RAB8B//PLAGL1//ATRX//ESRP1//RIF1//…
GO:0005623	cell	Cellular component	1691	16915	1818	18698	1.02819	3.18185e-05	0.00371692	4.49732	0.930143	ENO1//CDH2//CD300LD//CDH4//CDH8//GPC6//OPN1MW3//G3BP1//CDH17//MYMX//FLOT1//VAV3//CAP2//SEMA4D//TGOLN2//SPINT2//CD226//TNFSF13B//CORIN//CHL1//NEU3//CEACAM8//GPR83//MALT1//CKAP4//LILRB4//LILRB3//RAB31//AKAP10//PDCD10//CHP1//ADCY7//PLCD3//SLCO2B1//GPRIN1//CSMD3//MYSM1//TNFRSF13C//CLCN3//PIK3AP1//CLNS1A//CLTC//SPPL3//FRMD6//LTB4R//OR1I1//SLC44A3//OR10T2//OR6P1//DUSP15//PLEKHH2//LYPD6//COMT//AMER1//CS…
GO:0043226	organelle	Cellular component	1393	13597	1818	18698	1.05368	3.78204e-05	0.00371692	4.42227	0.766227	CEP250//CSNK1A1//RILPL2//DNAH12//INVS//GLI2//MAK//RAB8A//ATP6V1D//FAM49B//CCDC40//RP2//AURKA//TULP3//DYNLL1//CCP110//DAAM1//DNAJB13//LDHC//PRKACA//SORD//GPR83//DRD1//MCHR1//SSTR3//STAM2//VTI1B//NUP50//NEU3//SEC23IP//ARAP2//CYP2R1//CLTC//SPPL3//DRAM2//COMT//UGT3A1//VPS37A//AMER1//CSF2//CTSS//CYP1B1//CYP2A13//CYP2C8//DIAPH2//DRG2//ABCA1//EGR2//RHOBTB3//MYCBP2//ACAP2//MFSD8//ABCA12//GJA1//MSH6//HLA-…
GO:0044464	cell part	Cellular component	1688	16886	1818	18698	1.02813	3.89433e-05	0.00371692	4.40957	0.928493	CDH2//CD300LD//CDH4//CDH8//GPC6//OPN1MW3//G3BP1//CDH17//MYMX//FLOT1//VAV3//CAP2//SEMA4D//TGOLN2//SPINT2//CD226//TNFSF13B//CORIN//CHL1//NEU3//CEACAM8//GPR83//MALT1//CKAP4//LILRB4//LILRB3//RAB31//AKAP10//PDCD10//CHP1//ADCY7//PLCD3//SLCO2B1//GPRIN1//CSMD3//MYSM1//TNFRSF13C//CLCN3//PIK3AP1//CLNS1A//CLTC//SPPL3//FRMD6//LTB4R//OR1I1//SLC44A3//OR10T2//OR6P1//DUSP15//PLEKHH2//LYPD6//COMT//AMER1//CSF1//SL…
GO:0016604	nuclear body	Cellular component	105	742	1818	18698	1.45541	5.11286e-05	0.00400172	4.29134	0.0577558	TOE1//HSPB7//HNRNPA2B1//ICE2//NOLC1//SART3//HIPK1//WDFY3//MTOR//ZNF451//KLHL20//HIPK2//LRCH4//ARNTL//ATRX//CHFR//RNF222//SP3//TOP3A//ZBTB16//PIAS2//CKAP4//POLI//RMI2//HEXIM2//FAM76B//CSNK1A1//MECOM//CASC3//AFF2//FNBP4//GLI2//GRK5//NR3C1//CNOT7//HNRNPU//PRKN//CRNKL1//PNN//GATAD2A//FAM206A//PPP1CC//GPATCH2//SMU1//BMP2K//PRKAA2//PRKACA//GATAD2B//CACTIN//RREB1//LHPP//SRSF3//S100PBP//SNRPB2//TCF12//JA…
GO:0044446	intracellular organelle part	Cellular component	962	9080	1818	18698	1.08966	5.13787e-05	0.00400172	4.28922	0.529153	WDR91//SNX16//USP8//OPA1//NOA1//PGRMC2//CYBB//WDFY3//GABRB1//RNF180//LBR//MGST2//NUP98//PCYT1A//NDC1//AGPAT3//GMCL1//CALR//MTMR6//IST1//ABCF2//SDHD//TIMM8A//SIRT5//BLOC1S1//TIMM10B//HSD3B2//PRELID3B//GOLPH3//COA7//RPS27A//ZWINT//CLASP1//HNRNPU//PPP1R12A//DYNC1LI1//PHF2//MEAF6//DYNLL1//ZW10//STAG1//PDS5B//PDS5A//NIPBL//AHCTF1//MAF//MED1//RBL2//FAM111A//DSCC1//H2AFZ//H3F3B//H2AFV//ORC6//ORC1//BCL6/…
GO:0044422	organelle part	Cellular component	985	9321	1818	18698	1.08686	5.5903e-05	0.00400172	4.25257	0.541804	CYP2R1//AADAC//CYP1B1//CYP2A13//CYP2C8//SPCS1//MGST2//PTGS2//SRD5A2//CYP7B1//KPTN//STRC//MYO1C//NDUFA7//CLCN3//SLC2A4//NUP50//WDR3//TXNL4A//PRICKLE1//TOR1AIP2//CERS3//CASC3//POMZP3//WDFY3//AHCTF1//GATA6//GRK5//KPNA4//LBR//MYO6//NDUFB4//YBX1//NUP98//PHF20//MRPS23//TMEM38B//RIF1//NDC1//PRKG2//BCL2//STAT6//MINDY3//BRAP//LMNB2//NUP153//OMA1//ETFDH//BCL2L13//AFG1L//DNM3//HSD3B2//NDUFA9//OPA1//PRKCA//T…
GO:0005634	nucleus	Cellular component	779	7267	1818	18698	1.10251	0.00014395	0.0095118	3.84179	0.428493	AURKA//MLH3//RIF1//CCNA2//ERCC4//XPC//MECOM//TAL1//TBL1X//TBL1XR1//NRIP1//WDR5//KANSL1L//PHF20//ELP3//JADE1//TAF9B//SUPT20H//SUPT3H//TRRAP//GTF3C4//EXOSC3//NIPBL//H3F3B//HNRNPU//MSH2//TOP2A//THOC5//TIMELESS//AGO3//SNRPD1//THOC3//GTF2H3//ATRX//MCM6//ORC1//PPP1CC//BRCA2//STN1//CHD4//CDCA5//ZFP42//BPTF//GABPA//MSH6//H2AFZ//YY2//MEF2A//NFATC2//PAX6//GATAD2B//STAT6//TCF12//CHAF1B//MYOCD//H2AFV//HAND2/…
GO:0044428	nuclear part	Cellular component	494	4435	1818	18698	1.1456	0.000179383	0.00969175	3.74622	0.271727	ERCC4//EXOSC3//NIPBL//H3F3B//HNRNPU//MSH2//TOP2A//THOC5//TIMELESS//THOC3//GTF2H3//LSM6//GEMIN4//SNRPD1//SNRPF//SNRPG//PGRMC2//CYBB//WDFY3//GABRB1//RNF180//LBR//MGST2//NUP98//PCYT1A//NDC1//AGPAT3//GMCL1//CALR//MTMR6//IST1//LMNB2//NUP50//XPOT//AHCTF1//KPNA4//KPNA5//MYO1C//NUP153//MAMLD1//RBM12//YAF2//RCL1//STAM2//STAG1//TNIP1//PRMT5//EMG1//UBE2E3//RNASEH2A//BATF//TGOLN2//IVNS1ABP//KHDRBS1//USP39//W…
GO:0031974	membrane-enclosed lumen	Cellular component	570	5188	1818	18698	1.12999	0.000191804	0.00969175	3.71714	0.313531	A1BG//ARPC5//CSTB//AHSG//ALDOC//OSTF1//PYCARD//NFKB1//PGM2//APOB//CALR//ACAA2//TIMM44//HOGA1//ISCA2//ADHFE1//PABPC5//MMAA//DLAT//ETFDH//SIRT5//ETFBKMT//BLOC1S1//ACAD8//GLS//NR3C1//ACADSB//ACAT1//NDUFA9//OTC//ALDH7A1//PC//YARS2//PDHA1//PIN4//ABHD10//IARS2//ABCE1//TFB2M//TK2//ALDH5A1//PDHX//ACAD10//MRRF//CDH2//TGOLN2//CKAP4//PRSS23//COL1A2//COL8A2//COL9A1//COL12A1//CSF1//COL22A1//DMP1//ESD//F2//FGA…
GO:0043233	organelle lumen	Cellular component	570	5188	1818	18698	1.12999	0.000191804	0.00969175	3.71714	0.313531	ACAA2//TIMM44//HOGA1//ISCA2//ADHFE1//PABPC5//MMAA//DLAT//ETFDH//SIRT5//ETFBKMT//BLOC1S1//ACAD8//GLS//NR3C1//ACADSB//ACAT1//NDUFA9//OTC//ALDH7A1//PC//YARS2//PDHA1//PIN4//ABHD10//IARS2//ABCE1//TFB2M//TK2//ALDH5A1//PDHX//ACAD10//MRRF//CDH2//TGOLN2//CKAP4//PRSS23//COL1A2//COL8A2//COL9A1//COL12A1//CSF1//COL22A1//DMP1//AHSG//ESD//F2//FGA//ERP44//EOGT//APOB//IGFBP7//MIA3//KNG1//LAMC1//LTBP1//SERPINC1//P…
GO:0070013	intracellular organelle lumen	Cellular component	570	5188	1818	18698	1.12999	0.000191804	0.00969175	3.71714	0.313531	ACAA2//TIMM44//HOGA1//ISCA2//ADHFE1//PABPC5//MMAA//DLAT//ETFDH//SIRT5//ETFBKMT//BLOC1S1//ACAD8//GLS//NR3C1//ACADSB//ACAT1//NDUFA9//OTC//ALDH7A1//PC//YARS2//PDHA1//PIN4//ABHD10//IARS2//ABCE1//TFB2M//TK2//ALDH5A1//PDHX//ACAD10//MRRF//CDH2//TGOLN2//CKAP4//PRSS23//COL1A2//COL8A2//COL9A1//COL12A1//CSF1//COL22A1//DMP1//AHSG//ESD//F2//FGA//ERP44//EOGT//APOB//IGFBP7//MIA3//KNG1//LAMC1//LTBP1//SERPINC1//P…
GO:0005737	cytoplasm	Cellular component	1192	11544	1818	18698	1.06199	0.000209025	0.00975332	3.6798	0.655666	GLRX3//AKAP13//FGA//RHOBTB3//CNKSR2//FNBP1//CLASP1//GYS2//ITPR2//PFN4//MKLN1//MYO6//FNBP1L//PARD3//RHOU//TSC1//HIP1R//SAPCD2//RIMS3//ENO1//GNAI1//GABARAPL1//KCNAB1//AP3M2//BLOC1S1//AP3M1//OPA1//DYNLL1//MRVI1//ANK3//JPH1//JPH2//JPH3//JPH4//DDX6//DDX4//SNRPG//CFAP54//GLI2//DNAJB13//CCDC40//BBS7//PRKACA//TULP3//GOLGA8R//GOLGA8A//GOLGA8N//STK25//FUT9//KDELR1//B4GAT1//SEC23IP//GALNT5//PDCD10//CHP1//GA…
GO:0031981	nuclear lumen	Cellular component	456	4071	1818	18698	1.15203	0.000215731	0.00975332	3.66609	0.250825	EXOSC3//NIPBL//H3F3B//HNRNPU//MSH2//TOP2A//THOC5//TIMELESS//MAMLD1//RBM12//YAF2//RCL1//STAM2//STAG1//TNIP1//PRMT5//EMG1//UBE2E3//RNASEH2A//BATF//TGOLN2//IVNS1ABP//KHDRBS1//USP39//NUP50//WDR3//TXNL4A//TCERG1//POP1//ASCC3//SNRNP27//CHD4//WDR5//KRR1//ZWINT//LSM6//POLI//XPOT//CDCA5//TOE1//MYSM1//FBXO32//RMI2//CLNS1A//HEXIM2//PLEKHH2//LIN54//VPS37A//VSIG10L//CSTF1//ZNF420//PPP4R2//SH3D19//SH3RF2//KIAA…
GO:0005654	nucleoplasm	Cellular component	391	3472	1818	18698	1.15824	0.00046969	0.0201732	3.32819	0.215072	MECOM//TAL1//TBL1X//TBL1XR1//NRIP1//WDR5//KANSL1L//PHF20//ELP3//JADE1//TAF9B//SUPT20H//SUPT3H//TRRAP//GTF2H3//POLR2C//CHD6//POLR3B//POLR3E//ERCC4//GTF2A2//GTF2E1//TAF2//TCEA1//POLE3//YEATS2//CSNK1A1//AFF2//AFF1//ICE2//TOE1//HSPB7//HNRNPA2B1//NOLC1//SART3//SUDS3//CHD4//GATAD2A//GATAD2B//MYO6//MED13L//MED1//MED17//MED26//MAMLD1//STAG1//CORIN//PRDM5//ZWINT//PLEKHH2//AMER1//STK35//ATMIN//WWTR1//HIPK2…
GO:0044444	cytoplasmic part	Cellular component	1001	9626	1818	18698	1.06952	0.000706798	0.0289114	3.1507	0.550605	PPP1R2B//PPP1CC//PPP1R3B//EXOSC3//NBR1//ATG101//CFAP54//GLI2//DNAJB13//CCDC40//BBS7//PRKACA//TULP3//GJA1//PPP1R12A//ACAA2//TIMM44//AGR2//MRPS30//AKAP10//HOGA1//PSTK//COMTD1//ISCA2//FITM2//CMPK2//CCDC58//COMT//COX7C//PACRG//ADHFE1//TRUB1//SLC9B1//CYBB//CYP1B1//CYP27B1//DDX6//TIMM8A//DHFR//DLAT//DRG2//ALDOC//PPP1R13B//SIRT5//NNT//GABARAPL1//BCL2L13//AFG1L//MSRB3//CLIC4//POLDIP2//BLOC1S1//MRPL46//AC…
GO:0031901	early endosome membrane	Cellular component	25	138	1818	18698	1.86321	0.00165862	0.0647617	2.78025	0.0137514	STAM2//VTI1B//RAB31//CLCN3//CLVS1//EPHB1//FCGR1A//MARCH8//INPP5F//SNX13//WDR91//TICAM2//LRP6//OCRL//RAB14//MARCH1//SNX16//SH3GL1//RUFY1//SNX27//SNX4//MTMR2//MTMR4//RABEP1//MMGT1
GO:0005769	early endosome	Cellular component	49	334	1818	18698	1.50887	0.00232917	0.0869893	2.6328	0.0269527	STAM2//VTI1B//RAB31//CLCN3//CLVS1//EPHB1//FCGR1A//MARCH8//INPP5F//SNX13//WDR91//TICAM2//LRP6//OCRL//RAB14//MARCH1//SNX16//SH3GL1//RUFY1//SNX27//SNX4//MTMR2//MTMR4//RABEP1//MMGT1//FLOT1//WDFY2//TBC1D16//ADRB1//DIAPH2//F2R//F2RL1//LMTK2//MGRN1//SGK3//RPS6KC1//GJA1//NOX1//HFE//APOB//CCDC93//LAPTM4B//VPS11//GPR107//RET//SIAH1//ANKRD27//HAVCR2//USP8
GO:0045121	membrane raft	Cellular component	45	302	1818	18698	1.53252	0.00253309	0.0906635	2.59635	0.0247525	CDH2//KCND2//PRKACA//PRTN3//FLOT1//SPRED1//F2R//LRP6//PTCH1//PTGS2//P2RY12//BMPR2//LRP8//CORO1C//SLC6A3//CBL//CD226//MAL2//LTB4R//LYPD6//DLG1//DPP4//ABCA1//EPHB1//SULF1//GJA1//GNAI1//ICAM1//FAS//LCK//MYO1C//ATP2B1//OLR1//P2RX1//LY6K//PPT1//PTPRC//RET//SLC2A4//SLC6A4//SLC9A1//STAT6//TGFBR1//VDAC1//FADD
GO:0098857	membrane microdomain	Cellular component	45	303	1818	18698	1.52746	0.0027019	0.0926516	2.56833	0.0247525	FLOT1//CD226//MAL2//LTB4R//LYPD6//DLG1//DPP4//ABCA1//EPHB1//SULF1//GJA1//GNAI1//ICAM1//FAS//LCK//MYO1C//ATP2B1//OLR1//P2RX1//LY6K//PPT1//PTPRC//RET//SLC2A4//SLC6A3//SLC6A4//SLC9A1//STAT6//TGFBR1//VDAC1//CBL//FADD//CDH2//KCND2//PRKACA//PRTN3//SPRED1//F2R//LRP6//PTCH1//PTGS2//P2RY12//BMPR2//LRP8//CORO1C
GO:0036477	somatodendritic compartment	Cellular component	98	766	1818	18698	1.31583	0.00280436	0.0926516	2.55217	0.0539054	VTI1B//GRIN3A//CYBB//DLG3//EPHB2//LMTK2//CNKSR2//INPP5F//MTOR//CNNM4//CNNM1//PYCARD//IAPP//APOB//IL6ST//KCNK2//KCNN3//LRP6//RAB8A//PDE1A//PMM1//MAGOHB//PARD3//PLXDC1//KLHL14//RET//SCN1A//SLC6A3//BMPR2//SOS1//SRD5A2//STAU1//STRN//TGFB3//TRPV1//LRP8//FZD3//TMPRSS5//GDPD5//HIP1R//SNCAIP//KCND2//ATP2B1//SLC4A8//AURKA//CRH//CTNND2//AIF1//WDFY3//HTR5A//SLC5A7//BGLAP//KCNAB1//GLRX3//CHL1//ZWINT//COMT//E…
GO:0098589	membrane region	Cellular component	46	314	1818	18698	1.50671	0.0031949	0.101645	2.49554	0.0253025	CD46//FLOT1//CD226//MAL2//LTB4R//LYPD6//DLG1//DPP4//ABCA1//EPHB1//SULF1//GJA1//GNAI1//ICAM1//FAS//LCK//MYO1C//ATP2B1//OLR1//P2RX1//LY6K//PPT1//PTPRC//RET//SLC2A4//SLC6A3//SLC6A4//SLC9A1//STAT6//TGFBR1//VDAC1//CBL//FADD//SPRED1//F2R//LRP6//PTCH1//PTGS2//P2RY12//BMPR2//LRP8//CDH2//KCND2//PRKACA//PRTN3//CORO1C
GO:0034709	methylosome	Cellular component	5	12	1818	18698	4.28539	0.00381408	0.11701	2.41861	0.00275028	PRMT5//CLNS1A//SNRPD1//SNRPF//SNRPG
GO:0030136	clathrin-coated vesicle	Cellular component	29	179	1818	18698	1.66627	0.0042315	0.12534	2.37351	0.0159516	TGOLN2//RAB8A//RAB14//RAB8B//GOPC//SLC2A4//IL7R//LRP2//MYO6//WNT5A//HIP1R//CD3G//SCARB2//RAB27A//CLTC//CTLA4//INPP5F//FCGR1A//HLA-DPA1//HLA-DQA1//HLA-DRB5//APOB//TYRP1//CLVS1//OCRL//SNX9//VPS11//GPR107//STON2
GO:0031090	organelle membrane	Cellular component	325	2950	1818	18698	1.13309	0.00588723	0.168571	2.23009	0.178768	CLCN3//SLC2A4//NUP50//WDR3//TXNL4A//PRICKLE1//TOR1AIP2//CERS3//CASC3//POMZP3//WDFY3//AHCTF1//GATA6//GRK5//KPNA4//LBR//MYO6//NDUFB4//YBX1//NUP98//PHF20//MRPS23//TMEM38B//RIF1//NDC1//PRKG2//BCL2//STAT6//MINDY3//BRAP//LMNB2//NUP153//OMA1//ETFDH//BCL2L13//AFG1L//DNM3//HSD3B2//NDUFA9//OPA1//PRKCA//TMEM135//SORD//AP3M2//MARCH8//GABARAPL1//CLIC4//AP3M1//CHMP4A//ITPR2//MYO1C//TRIM72//SNX9//ZDHHC13//MARCH…
GO:0098805	whole membrane	Cellular component	188	1630	1818	18698	1.18624	0.00638053	0.176803	2.19514	0.10341	PCYOX1L//SBF2//MTMR2//DEPDC5//CLCN3//HLA-DPA1//HLA-DQA1//HLA-DRB5//ARFGEF3//LILRB3//RAB31//EXOC3//FPR1//TICAM2//CXCR2//ITPR2//RAB8A//P2RX1//DYNC1LI1//RAB8B//SERPINB10//PTPRC//RAB27A//SLC2A3//C5AR1//TOM1L1//PRAF2//VPS37A//ACAP2//TAB3//HLA-DOB//APOB//STEAP3//RET//RPS27A//SLC6A4//TYRP1//SLA2//SCARB2//SPPL3//GJA1//ZDHHC13//GOPC//CACNG4//PTCH1//WNT5A//DCT//STBD1//ATG12//GABARAPL1//PRKD1//VTI1B//SEC23I…
GO:0012505	endomembrane system	Cellular component	473	4421	1818	18698	1.10038	0.00699433	0.186197	2.15525	0.260176	PGRMC2//CYBB//WDFY3//GABRB1//RNF180//LBR//MGST2//NUP98//PCYT1A//NDC1//AGPAT3//GMCL1//CALR//MTMR6//IST1//TOM1L1//ARPC5//FLOT1//TGOLN2//CLCN3//CLTC//CLVS1//RAB12//MARCH8//GPR15//CHMP4A//IL2RG//RAB8A//SNX9//RAB8B//MARCH1//AVPR1A//STEAP3//LAPTM4B//VPS11//ANKRD50//GOLPH3//SLA//TCN2//TGFBR1//RUFY1//SNX27//SNX4//MTMR4//RABEP1//GRAP2//SLC30A9//AGR2//CKAP4//SEC23IP//SEC63//CHP1//COL1A2//B3GALNT2//VKORC1L1…
GO:0005773	vacuole	Cellular component	96	773	1818	18698	1.2773	0.0071531	0.186197	2.14551	0.0528053	RAB12//WDFY3//GABARAPL1//UBQLN2//NRBF2//NBR1//MEFV//VPS11//TBC1D14//RALB//ATG12//TOM1L1//CLTC//DRAM2//CTBS//CTSO//CTSS//AGA//MARCH8//FNBP1//SYT11//MTOR//GJA1//AP3M1//ANK3//HLA-DOB//LRP2//RAB14//EPDR1//MARCH1//AP5S1//LAPTM4B//PPT1//WDR48//RAB27A//SNX16//RRAGC//SGSH//ANKRD27//DEPDC5//CXCR2//NPPA//PIK3CG//NR4A3//CBL//STX3//FLOT1//VTI1B//KPTN//SPPL3//DPP4//MMD//MFSD8//BLOC1S1//GNAI1//HLA-DPA1//HLA-DQ…
GO:0010008	endosome membrane	Cellular component	60	451	1818	18698	1.36828	0.00768312	0.194112	2.11446	0.0330033	VPS37A//CHMP4A//WDR91//SNX16//USP8//STAM2//VTI1B//RAB31//CLCN3//CLVS1//EPHB1//FCGR1A//MARCH8//INPP5F//SNX13//TICAM2//LRP6//OCRL//RAB14//MARCH1//SH3GL1//RUFY1//SNX27//SNX4//MTMR2//MTMR4//RABEP1//MMGT1//SPAAR//MMD//HLA-DRB5//AP5S1//LAPTM4B//VPS11//SCARB2//CLTC//CLEC16A//RAB12//RAB8A//ABHD17B//ZDHHC2//RAB8B//ABHD17C//RAP2A//NDFIP2//RAB27A//TOM1L1//PRAF2//ACAP2//TAB3//HLA-DOB//HLA-DPA1//HLA-DQA1//APO…
GO:0044440	endosomal part	Cellular component	65	496	1818	18698	1.34782	0.00794998	0.195115	2.09963	0.0357536	TOM1L1//PRAF2//VPS37A//ACAP2//TAB3//HLA-DOB//HLA-DPA1//HLA-DQA1//APOB//TICAM2//STEAP3//RET//RPS27A//SLC6A4//TYRP1//SLA2//SCARB2//WDR91//SNX16//USP8//LRP2//RRAGC//ANKRD27//LAPTM4B//VPS50//STAM2//VTI1B//RAB31//CLCN3//CLVS1//EPHB1//FCGR1A//MARCH8//INPP5F//SNX13//LRP6//OCRL//RAB14//MARCH1//SH3GL1//RUFY1//SNX27//SNX4//MTMR2//MTMR4//RABEP1//MMGT1//SPAAR//MMD//CHMP4A//HLA-DRB5//AP5S1//VPS11//CLTC//CLEC1…
GO:0031594	neuromuscular junction	Cellular component	12	58	1818	18698	2.12792	0.008945	0.213438	2.04842	0.00660066	DLG1//DLG2//DLG3//F2R//ANK3//ASCC1//PTN//SLC5A7//SNTA1//UTRN//TRIP4//FCHSD2
GO:0098588	bounding membrane of organelle	Cellular component	229	2040	1818	18698	1.15453	0.00936497	0.217419	2.02849	0.125963	STK25//FUT9//KDELR1//B4GAT1//SEC23IP//GALNT5//PDCD10//CHP1//GALNT13//GALNT15//CLCN3//B3GALNT2//RAB12//USF3//ANKRD28//DENND5A//MTOR//FUT3//FUT4//GALNT2//GLCE//B3GAT3//GBP1//GJA1//GRM6//DSE//HLA-DPA1//HLA-DQA1//HLA-DRB5//ST8SIA6//MIA3//GOLGA7B//MAN2A2//RAB8A//MGAT1//NOTCH3//CHST15//RAB14//ZDHHC13//NDFIP2//CHST12//GALNT10//MOSPD1//AGPAT3//GOPC//HACE1//RHOU//RAB2A//GALNT11//XYLT2//PLEKHA3//TMF1//LPCA…
GO:0000323	lytic vacuole	Cellular component	84	673	1818	18698	1.28371	0.0100435	0.221214	1.99812	0.0462046	TOM1L1//CLTC//DRAM2//CTBS//CTSO//CTSS//AGA//RAB12//MARCH8//FNBP1//SYT11//MTOR//GJA1//AP3M1//ANK3//HLA-DOB//LRP2//NBR1//RAB14//EPDR1//MARCH1//AP5S1//LAPTM4B//PPT1//VPS11//WDR48//RAB27A//SNX16//RRAGC//SGSH//ANKRD27//DEPDC5//CXCR2//NPPA//PIK3CG//NR4A3//CBL//STX3//FLOT1//VTI1B//KPTN//SPPL3//DPP4//MMD//MFSD8//BLOC1S1//GNAI1//HLA-DPA1//HLA-DQA1//HLA-DRB5//MYO6//ATP6V1D//ENPP1//SLC35F6//GOPC//RAB2A//CYB…
GO:0005764	lysosome	Cellular component	84	673	1818	18698	1.28371	0.0100435	0.221214	1.99812	0.0462046	FLOT1//VTI1B//KPTN//SPPL3//DRAM2//DPP4//RAB12//MARCH8//MMD//MTOR//MFSD8//BLOC1S1//AP3M1//GNAI1//HLA-DOB//HLA-DPA1//HLA-DQA1//HLA-DRB5//LRP2//MYO6//ATP6V1D//RAB14//ENPP1//SLC35F6//MARCH1//AP5S1//LAPTM4B//VPS11//GOPC//RAB2A//CYBRD1//DIRC2//AP1S2//TMEM44//SCARB2//DEPDC5//CXCR2//NPPA//PIK3CG//NR4A3//CBL//GPC6//NCAN//CTSS//PLBD2//GPC4//GPC5//APOB//PPT1//SGSH//TCN2//STX3//CLTC//CLEC16A//CEACAM8//CKAP4/…
GO:0016021	integral component of membrane	Cellular component	565	5369	1818	18698	1.08232	0.0106009	0.227654	1.97466	0.310781	CDH4//GPC6//OPN1MW3//SEMA6C//SEMA4D//CD226//NEU3//CEACAM8//LILRB3//SLCO2B1//CLCN3//LTB4R//GJD3//CTLA4//ADRB1//CYBB//DRD1//AGTR2//APLNR//ABCA1//S1PR3//EFNB2//SLC5A9//EPHB1//EPHB2//ERBB3//F2R//F2RL1//FCAR//SLC16A9//GPC4//GPC5//LMTK2//MLANA//SYT11//MMD//FPR1//EPGN//GABRB1//GABRE//GABRG3//TENM4//GJA1//CACNG4//KCNMB4//GP1BA//SLCO1B3//XCR1//SLC24A5//GPR15//GPR19//MCHR1//GPR25//GRIN2A//CLEC2D//GRM6//PIL…
GO:0005794	Golgi apparatus	Cellular component	172	1501	1818	18698	1.17855	0.0112932	0.23493	1.94718	0.0946095	GOLGA8R//GOLGA8A//GOLGA8N//STK25//FUT9//KDELR1//B4GAT1//SEC23IP//GALNT5//PDCD10//CHP1//GALNT13//GALNT15//CLCN3//B3GALNT2//RAB12//USF3//ANKRD28//DENND5A//MTOR//FUT3//FUT4//GALNT2//GLCE//B3GAT3//GBP1//GJA1//GRM6//DSE//HLA-DPA1//HLA-DQA1//HLA-DRB5//ST8SIA6//MIA3//GOLGA7B//MAN2A2//RAB8A//MGAT1//NOTCH3//CHST15//RAB14//ZDHHC13//NDFIP2//CHST12//GALNT10//MOSPD1//AGPAT3//GOPC//HACE1//RHOU//RAB2A//GALNT11/…
GO:0031093	platelet alpha granule lumen	Cellular component	13	67	1818	18698	1.99558	0.0114867	0.23493	1.93981	0.00715072	A1BG//VTI1B//AHSG//A2M//FGA//NHLRC2//KNG1//FAM49B//TGFB3//VEGFB//PCYOX1L//ACTN4//ACTN2
GO:0045334	clathrin-coated endocytic vesicle	Cellular component	12	62	1818	18698	1.99063	0.0151165	0.295686	1.82055	0.00660066	CLTC//FCGR1A//HLA-DPA1//HLA-DQA1//HLA-DRB5//APOB//TYRP1//WNT5A//HIP1R//CTLA4//INPP5F//MYO6
GO:0030176	integral component of endoplasmic reticulum membrane	Cellular component	23	148	1818	18698	1.59833	0.0161838	0.295686	1.79092	0.0126513	INSIG1//PIGK//CALR//SPPL3//HLA-DPA1//HLA-DQA1//HLA-DRB5//MMGT1//SEC63//FITM2//SLC37A4//TBL2//SPCS1//LBR//HACD4//SLC37A1//ELOVL2//RRBP1//ELOVL1//ELOVL4//ELOVL6//EIF2AK3//EDEM1
GO:0031463	Cul3-RING ubiquitin ligase complex	Cellular component	13	70	1818	18698	1.91006	0.0163849	0.295686	1.78556	0.00715072	GLMN//KLHL18//KBTBD2//KLHL3//KLHL20//SPOPL//KLHL31//BACH1//KLHL14//SPOP//KLHL22//KBTBD6//RNF7
GO:0016442	RISC complex	Cellular component	4	11	1818	18698	3.73997	0.016807	0.295686	1.77451	0.00220022	DDX6//DCP2//AGO3//DICER1
GO:0031332	RNAi effector complex	Cellular component	4	11	1818	18698	3.73997	0.016807	0.295686	1.77451	0.00220022	DDX6//DCP2//AGO3//DICER1
GO:0005829	cytosol	Cellular component	527	5022	1818	18698	1.07928	0.0171519	0.295686	1.76569	0.289879	ENO1//RPL36//RPL29//SURF6//ZNF622//MRPS18C//RPS27A//MRPS5//CCT2//ADCY7//PYCARD//BLOC1S1//PSMC6//TSC1//NLRP9//CARD8//FADD//SH2B3//TOM1L1//FARSB//ARPC5//ARPC3//YAF2//G3BP1//SERF2//RNF41//SPRY3//STAM2//STAG1//TNIP1//CDO1//PRMT5//VAV3//UBE2E3//EIF3M//VTI1B//RNASEH2A//GLRX3//TGOLN2//IVNS1ABP//IGF2BP2//KHDRBS1//AHCYL1//ZNF268//MALT1//TXNL4A//CKAP4//ASCC3//RAB31//DUS4L//ZWINT//LSM6//CEP250//SEC23IP//AKA…
GO:0005667	transcription factor complex	Cellular component	46	345	1818	18698	1.37132	0.0171789	0.295686	1.765	0.0253025	NFATC2//SNAPC1//E2F3//E2F6//HIPK2//HNRNPU//NFYB//RARB//TCF12//VDR//TAF1D//GTF3C4//ERCC4//GTF2A2//GTF2E1//GTF2H3//TAF9B//TAF2//TCEA1//SUPT3H//TRRAP//MED17//IVNS1ABP//ZFP42//CREM//EYA3//FOXE3//WWTR1//GATA6//RCOR2//HOXA10//RBPJ//LMO2//YY2//ARNTL//MEF2A//MEIS1//ASCC1//PITX2//POU1F1//RBL2//TAL1//HNF1B//NR4A3//LDB2//HAND2
GO:0043005	neuron projection	Cellular component	141	1224	1818	18698	1.18478	0.0175908	0.295686	1.75472	0.0775578	COMT//EPHB1//EPHB2//INPP5F//WDFY3//N4BP3//SYT11//DNM3//KLHL20//IGF1R//LRP2//NECAB2//PPT1//TENM3//PTPRO//RET//SLC5A7//SLC6A3//LRP8//FZD3//PRSS12//MTMR2//GLRX3//CHL1//ZWINT//CTNND2//CYBB//BPTF//CASC3//DICER1//MTOR//GABRB1//CNNM4//CNNM1//ANK3//GRM6//HTR1F//HTR5A//HTR7//IL6ST//KCND2//OR11H4//OPA1//FAM206A//GOPC//PLXDC1//RAB27A//BGLAP//BMPR2//STAU1//STRN//STX3//SHANK3//MPDZ//KPTN//STRC//SRD5A2//RAB8A/…
GO:0016607	nuclear speck	Cellular component	50	381	1818	18698	1.34973	0.0176965	0.295686	1.75211	0.0275028	CKAP4//POLI//TOE1//RMI2//HEXIM2//FAM76B//CSNK1A1//HIPK1//MECOM//CASC3//AFF2//FNBP4//GLI2//GRK5//NR3C1//CNOT7//HNRNPU//PRKN//CRNKL1//PNN//GATAD2A//FAM206A//PPP1CC//GPATCH2//SMU1//BMP2K//PRKAA2//PRKACA//GATAD2B//CACTIN//RREB1//LHPP//SRSF3//S100PBP//SNRPB2//TCF12//ZBTB16//JADE1//RNF34//RUFY1//PABPN1//NRIP1//SPOP//FYTTD1//THOC3//PRPF18//PIAS2//PPIG//SART3//BCLAF1
GO:0030496	midbody	Cellular component	25	166	1818	18698	1.54894	0.0181701	0.295686	1.74064	0.0137514	IST1//EXOC3//ANKRD54//TTC23L//SPART//ABRAXAS2//CLIC4//ZNF330//GNAI1//CHMP4A//HNRNPU//MAK//SSH1//MAP10//PPP1CC//MBD5//PTCH1//RALB//RAP2A//BCL3//AURKA//TACC1//SHCBP1//CEP44//USP8
GO:0044437	vacuolar part	Cellular component	71	571	1818	18698	1.27886	0.0182437	0.295686	1.73889	0.0390539	PCYOX1L//SBF2//MTMR2//DEPDC5//RRAGC//WDFY3//GABARAPL1//PRKD1//CCT2//AGA//GCA//PYCARD//LYZ//PLAC8//PRTN3//IST1//GPC6//NCAN//CTSS//PLBD2//GPC4//GPC5//APOB//PPT1//SGSH//TCN2//SCARB2//SPAAR//FLOT1//VTI1B//KPTN//SPPL3//DRAM2//DPP4//RAB12//MARCH8//MMD//MTOR//MFSD8//BLOC1S1//AP3M1//GNAI1//HLA-DOB//HLA-DPA1//HLA-DQA1//HLA-DRB5//LRP2//MYO6//ATP6V1D//RAB14//ENPP1//SLC35F6//MARCH1//AP5S1//LAPTM4B//VPS11//GO…
GO:0097458	neuron part	Cellular component	173	1533	1818	18698	1.16066	0.0188869	0.300441	1.72384	0.0951595	OPN1MW3//MAK//OCRL//BBS7//RAB27A//DRAM2//AIPL1//DNM3//RGS9//VTI1B//CLCN3//LGI3//RPH3A//SYT11//WDR7//AMPH//GRIN2A//RAB8A//RAB8B//PPT1//STX3//VDAC1//STON2//STX11//MTMR2//SNCAIP//CDH2//CAP2//GRIN3A//DLG1//DLG2//DLG3//CNKSR2//EPB41L3//SRGAP2//KCND2//ABHD17B//BCL11A//SEMA4C//GOPC//PTCH1//ABHD17C//BMPR2//SOS1//STRN//LRP8//SHANK3//MPDZ//HIP1R//USP8//LYPD6//SYNPR//CPEB2//PACRG//EPHB1//EPHB2//GABRB1//GABR…
GO:0030669	clathrin-coated endocytic vesicle membrane	Cellular component	9	43	1818	18698	2.15266	0.0205538	0.321013	1.68711	0.0049505	HIP1R//CLTC//FCGR1A//HLA-DPA1//HLA-DQA1//HLA-DRB5//APOB//TYRP1//WNT5A
GO:0031227	intrinsic component of endoplasmic reticulum membrane	Cellular component	23	152	1818	18698	1.55627	0.0216413	0.328466	1.66472	0.0126513	PIGK//SEC63//FITM2//SLC37A4//TBL2//SPCS1//LBR//HACD4//SLC37A1//ELOVL2//RRBP1//ELOVL1//ELOVL4//ELOVL6//EIF2AK3//EDEM1//SPPL3//HLA-DPA1//HLA-DQA1//HLA-DRB5//CALR//INSIG1//MMGT1
GO:0097526	spliceosomal tri-snRNP complex	Cellular component	7	30	1818	18698	2.39982	0.0223948	0.328466	1.64985	0.00385039	TXNL4A//LSM6//ZMAT2//TXNL4B//PRPF18//SNRPD1//SNRPG
GO:0016328	lateral plasma membrane	Cellular component	11	58	1818	18698	1.95059	0.0225187	0.328466	1.64746	0.00605061	DLG1//DSG1//ERBB3//CORO1C//GJA1//ANK3//EPCAM//MYO1C//PTPRO//SNTA1//FZD3
GO:0005774	vacuolar membrane	Cellular component	53	414	1818	18698	1.31667	0.0230632	0.328466	1.63708	0.0291529	GABARAPL1//PRKD1//RRAGC//FLOT1//VTI1B//KPTN//SPPL3//DRAM2//DPP4//RAB12//MARCH8//MMD//MTOR//MFSD8//BLOC1S1//AP3M1//GNAI1//HLA-DOB//HLA-DPA1//HLA-DQA1//HLA-DRB5//LRP2//MYO6//ATP6V1D//RAB14//ENPP1//SLC35F6//MARCH1//AP5S1//LAPTM4B//VPS11//GOPC//RAB2A//CYBRD1//DIRC2//AP1S2//TMEM44//SCARB2//DEPDC5//CEACAM8//CKAP4//NFAM1//FPR1//CEACAM6//LPCAT1//VNN1//CLTC//CLEC16A//WDFY3//SPAAR//PCYOX1L//SBF2//MTMR2
GO:0005923	bicellular tight junction	Cellular component	19	121	1818	18698	1.61499	0.0245171	0.328466	1.61053	0.010451	CLDN19//DLG1//DLG3//ANK3//SHROOM2//EPCAM//AMOTL2//CLDN22//PARD3//PLXDC1//STRN//TGFBR1//CLMP//JAM3//MPDZ//SAPCD2//ESAM//MARVELD3//CYTH1
GO:0030863	cortical cytoskeleton	Cellular component	17	105	1818	18698	1.66518	0.0246362	0.328466	1.60843	0.00935094	CDH2//FLOT1//CAP2//AKAP13//PLEKHH2//GYS2//SHROOM2//UTRN//ACTN2//CLASP1//RIMS3//HFE//KRT19//CALD1//HIP1R//TMOD1//ACTN4
GO:0044425	membrane part	Cellular component	698	6780	1818	18698	1.05883	0.0249707	0.328466	1.60257	0.383938	RPH3A//WDFY3//ALOX15B//SNX9//SNX4//PIGK//MRVI1//VTI1B//AHCYL1//KDELR1//CKAP4//SEC63//CYP2R1//FITM2//AADAC//B3GALNT2//PPM1L//CYBB//CYP1B1//VKORC1L1//CYP2A13//CYP2C8//TOR1AIP2//DLG1//DRD1//ABCA1//ANO5//CERS3//TMED4//ERP44//MLANA//POFUT2//ICMT//PANX1//MTOR//SLC37A4//ANKS4B//GALNT2//SEC31B//DHRS7B//GJA1//RNF180//TRIQK//SPCS1//GRM6//HSD3B2//APOB//INSIG1//ITPR2//MIA3//KCNK2//ILDR2//FADS1//MGST2//ALG11/…
GO:0005768	endosome	Cellular component	103	878	1818	18698	1.20655	0.0249722	0.328466	1.60254	0.0566557	FLOT1//RAB31//WDFY2//CLCN3//TBC1D16//ADRB1//DIAPH2//F2R//F2RL1//LMTK2//INPP5F//SNX13//MGRN1//SGK3//RPS6KC1//GJA1//NOX1//HFE//APOB//LRP6//OCRL//RAB14//CCDC93//LAPTM4B//VPS11//GPR107//RET//SNX16//SIAH1//SNX27//ANKRD27//HAVCR2//USP8//RABEP1//MMGT1//CLEC16A//NBR1//AP5S1//WDR48//RAB27A//SLA2//VTI1B//SYT11//TUBGCP4//AMOTL2//VPS50//TBC1D14//RAP2A//FCHSD2//STEAP3//SLC2A4//STAM2//CLVS1//EPHB1//FCGR1A//MAR…
GO:0032991	protein-containing complex	Cellular component	529	5071	1818	18698	1.07291	0.0250694	0.328466	1.60086	0.290979	THOC3//THOC5//GON7//GTF2H3//ZWINT//CLASP1//HNRNPU//PPP1R12A//NUP98//DYNC1LI1//PHF2//MEAF6//DYNLL1//ZW10//ORC6//ORC1//TUBGCP4//CRNKL1//AFAP1L1//ASAP1//PTPN12//RHOU//SH3GL1//RBPJ//CCT2//COLEC10//C1QTNF3//COL8A2//COL6A6//COL22A1//COL18A1//EMILIN2//FGA//NUP50//XPOT//AHCTF1//KPNA4//KPNA5//MYO1C//NDC1//NUP153//RFC5//IVNS1ABP//ZFP42//CREM//EYA3//FOXE3//WWTR1//GATA6//RCOR2//HOXA10//LMO2//YY2//ARNTL//MEF2…
GO:0034719	SMN-Sm protein complex	Cellular component	5	18	1818	18698	2.85692	0.0252194	0.328466	1.59827	0.00275028	GEMIN4//SNRPD1//SNRPF//SNRPG//GEMIN2
GO:0031224	intrinsic component of membrane	Cellular component	572	5506	1818	18698	1.06847	0.0256011	0.328466	1.59174	0.314631	CDH2//SMIM10L1//CD300LD//ERVV-2//SMIM31//TMEM178B//CDH8//CTXND1//OPN1MW3//CDH17//MPZL2//FLOT1//MRVI1//PGRMC2//SLC30A9//VTI1B//TGOLN2//SPINT2//C6ORF10//TNFSF13B//FUT9//CORIN//CHL1//GPR83//BTNL3//KDELR1//CKAP4//LILRB5//LILRB4//SMIM36//GALNT5//PRAF2//ADCY7//SIGLEC11//MAL2//CSMD3//GALNT13//TMEM123//SMIM19//OMA1//TNFRSF13C//GINM1//GRIN3A//GALNT15//CLCN3//COMTD1//TMEM52B//OR1I1//SLC44A3//TEDDM1//DRAM2/…
GO:0031410	cytoplasmic vesicle	Cellular component	248	2279	1818	18698	1.1192	0.0265061	0.328466	1.57665	0.136414	TOM1L1//ARPC5//FLOT1//TGOLN2//CLCN3//CLTC//CLVS1//RAB12//MARCH8//GPR15//CHMP4A//IL2RG//RAB8A//SNX9//RAB8B//MARCH1//AVPR1A//STEAP3//LAPTM4B//VPS11//ANKRD50//GOLPH3//SLA//TCN2//TGFBR1//RUFY1//SNX27//SNX4//MTMR4//RABEP1//GRAP2//OCRL//KDELR1//CHP1//GALNT15//TMEM168//ANKRD27//DPP4//ABCA1//CD2AP//LRP2//MYO6//RAPGEF6//PRKN//RAB31//WDFY2//TBC1D16//ADRB1//DIAPH2//F2R//F2RL1//LMTK2//INPP5F//SNX13//MGRN1//S…
GO:0044853	plasma membrane raft	Cellular component	16	98	1818	18698	1.67917	0.0267104	0.328466	1.57332	0.00880088	FLOT1//SPRED1//F2R//LRP6//PTCH1//PTGS2//P2RY12//BMPR2//LRP8//CORO1C//SLC6A3//CBL//CDH2//KCND2//PRKACA//PRTN3
GO:0005765	lysosomal membrane	Cellular component	46	355	1818	18698	1.33269	0.0269761	0.328466	1.56902	0.0253025	SPAAR//CEACAM8//CKAP4//NFAM1//FPR1//CEACAM6//LPCAT1//VNN1//CLTC//CLEC16A//FLOT1//VTI1B//KPTN//SPPL3//DRAM2//DPP4//RAB12//MARCH8//MMD//MTOR//MFSD8//BLOC1S1//AP3M1//GNAI1//HLA-DOB//HLA-DPA1//HLA-DQA1//HLA-DRB5//LRP2//MYO6//ATP6V1D//RAB14//ENPP1//SLC35F6//MARCH1//AP5S1//LAPTM4B//VPS11//GOPC//RAB2A//CYBRD1//DIRC2//AP1S2//TMEM44//SCARB2//DEPDC5
GO:0098852	lytic vacuole membrane	Cellular component	46	355	1818	18698	1.33269	0.0269761	0.328466	1.56902	0.0253025	FLOT1//VTI1B//KPTN//SPPL3//DRAM2//DPP4//RAB12//MARCH8//MMD//MTOR//MFSD8//BLOC1S1//AP3M1//GNAI1//HLA-DOB//HLA-DPA1//HLA-DQA1//HLA-DRB5//LRP2//MYO6//ATP6V1D//RAB14//ENPP1//SLC35F6//MARCH1//AP5S1//LAPTM4B//VPS11//GOPC//RAB2A//CYBRD1//DIRC2//AP1S2//TMEM44//SCARB2//DEPDC5//CEACAM8//CKAP4//NFAM1//FPR1//CEACAM6//LPCAT1//VNN1//CLTC//CLEC16A//SPAAR
GO:0005669	transcription factor TFIID complex	Cellular component	8	38	1818	18698	2.16525	0.027305	0.328466	1.56376	0.00440044	ERCC4//GTF2A2//GTF2E1//GTF2H3//TAF9B//TAF2//TCEA1//SUPT3H
GO:0030864	cortical actin cytoskeleton	Cellular component	13	75	1818	18698	1.78272	0.0278622	0.328466	1.55498	0.00715072	CALD1//HIP1R//HFE//KRT19//CDH2//FLOT1//CAP2//AKAP13//PLEKHH2//GYS2//SHROOM2//UTRN//ACTN2
GO:0097708	intracellular vesicle	Cellular component	248	2282	1818	18698	1.11773	0.0279139	0.328466	1.55418	0.136414	FLOT1//SLC30A9//TMEM123//CLCN3//SLC30A7//SPRED1//ESD//RHOBTB3//FNBP1//N4BP3//SGK3//DNM3//UBQLN2//NRBF2//HFE//LGALS8//LRP6//MEFV//MYO6//AMOTL2//SNX9//FNBP1L//RHOU//RP2//SCN8A//ANP32E//PRSS12//RGS20//MPDZ//USP14//MARVELD3//TOM1L1//ARPC5//TGOLN2//CLTC//CLVS1//RAB12//MARCH8//GPR15//CHMP4A//IL2RG//RAB8A//RAB8B//MARCH1//AVPR1A//STEAP3//LAPTM4B//VPS11//ANKRD50//GOLPH3//SLA//TCN2//TGFBR1//RUFY1//SNX27//S…
GO:0030687	preribosome, large subunit precursor	Cellular component	6	25	1818	18698	2.46838	0.0294865	0.342283	1.53038	0.00330033	NSA2//FTSJ3//SAMD15//NWD2//RRP1//ZNF622
GO:0070160	occluding junction	Cellular component	19	124	1818	18698	1.57592	0.0307772	0.351389	1.51177	0.010451	CLDN19//DLG1//DLG3//ANK3//SHROOM2//EPCAM//AMOTL2//CLDN22//PARD3//PLXDC1//STRN//TGFBR1//CLMP//JAM3//MPDZ//SAPCD2//ESAM//MARVELD3//CYTH1
GO:0030140	trans-Golgi network transport vesicle	Cellular component	7	32	1818	18698	2.24983	0.0312464	0.351389	1.5052	0.00385039	CLTC//TGOLN2//RAB8A//RAB14//RAB8B//GOPC//SLC2A4
GO:0044448	cell cortex part	Cellular component	24	166	1818	18698	1.48698	0.0314982	0.351389	1.50171	0.0132013	EXOC3//STXBP6//RALB//EXOC3L2//CALD1//TMOD1//ACTN4//ENO1//GNAI1//CDH2//FLOT1//CAP2//AKAP13//PLEKHH2//GYS2//SHROOM2//UTRN//ACTN2//CLASP1//RIMS3//HIP1R//SAPCD2//HFE//KRT19
GO:0030425	dendrite	Cellular component	69	569	1818	18698	1.24721	0.0320297	0.352737	1.49445	0.0379538	GABARAPL1//GABRE//GABRG3//KCNAB1//HIP1R//COMT//SYT11//DNM3//KCND2//RAB8A//ASAP1//ABHD17B//PALMD//PPP1CC//PTPRO//ABHD17C//LRRC4//STRN//SHANK3//ACTN2//MTMR2//USP8//DLG3//JPH4//PTCH1//ATP2B1//TRPV1//SRGAP2//GLRX3//CHL1//ZWINT//CTNND2//CYBB//EPHB1//EPHB2//BPTF//CASC3//INPP5F//N4BP3//DICER1//MTOR//GABRB1//CNNM4//CNNM1//KLHL20//ANK3//GRM6//HTR1F//HTR5A//HTR7//IL6ST//OR11H4//LRP2//OPA1//NECAB2//FAM206A/…
GO:0015629	actin cytoskeleton	Cellular component	60	487	1818	18698	1.26714	0.0329892	0.355336	1.48163	0.0330033	AFAP1L1//ASAP1//PTPN12//RHOU//SH3GL1//LMOD3//TMOD1//AKAP13//AIF1//FMN1//TPM1//TSC1//ACTN2//RCSD1//ARPC5//ARPC3//CDH2//FLOT1//CAP2//PLEKHH2//GYS2//SHROOM2//UTRN//KPTN//MYH3//MYO1C//MYO6//HFE//KRT19//XIRP2//DAAM1//LIMA1//TLNRD1//ACTN4//CD2AP//CALD1//HIP1R//CORO2B//IVNS1ABP//CORIN//ZNF268//MPRIP//CORO1C//CLIC4//AUTS2//HSPB7//KLHL20//AMPH//ACACA//PFN4//PPP1R12A//NOTCH3//NDC1//KLHL14//ABRACL//ZNF74//A…
GO:0097447	dendritic tree	Cellular component	69	570	1818	18698	1.24502	0.033093	0.355336	1.48026	0.0379538	GLRX3//CHL1//ZWINT//COMT//CTNND2//CYBB//EPHB1//EPHB2//BPTF//CASC3//INPP5F//N4BP3//DICER1//MTOR//GABRB1//CNNM4//CNNM1//KLHL20//ANK3//GRM6//HTR1F//HTR5A//HTR7//IL6ST//KCND2//OR11H4//LRP2//OPA1//NECAB2//FAM206A//GOPC//PLXDC1//RAB27A//RET//SLC5A7//BGLAP//BMPR2//STAU1//STRN//STX3//LRP8//FZD3//PRSS12//SHANK3//MPDZ//MTMR2//GABARAPL1//GABRE//GABRG3//KCNAB1//HIP1R//SYT11//DNM3//RAB8A//ASAP1//ABHD17B//PALM…
GO:0033276	transcription factor TFTC complex	Cellular component	4	14	1818	18698	2.93855	0.0403047	0.419709	1.39464	0.00220022	TAF9B//TAF2//TRRAP//SUPT3H
GO:0098799	outer mitochondrial membrane protein complex	Cellular component	4	14	1818	18698	2.93855	0.0403047	0.419709	1.39464	0.00220022	DNAJC11//TOMM22//TOMM40L//TOMM20
GO:0034708	methyltransferase complex	Cellular component	15	95	1818	18698	1.62394	0.040554	0.419709	1.39197	0.00825083	PRMT5//CLNS1A//SNRPD1//SNRPF//SNRPG//WDR5//PRDM4//JARID2//DPY30//MTF2//TRIM37//BPTF//E2F6//PELP1//PHF20
GO:0030135	coated vesicle	Cellular component	36	276	1818	18698	1.34151	0.0422859	0.432423	1.3738	0.019802	SEC23IP//TMED4//TICAM2//IER3IP1//CLTC//CLVS1//OCRL//SNX9//VPS11//GPR107//SLC2A4//STON2//HIP1R//TGOLN2//RAB8A//RAB14//RAB8B//GOPC//RAB27A//CTLA4//INPP5F//MYO6//KDELR1//VTI1B//SEC31B//HLA-DPA1//HLA-DQA1//HLA-DRB5//IL7R//LRP2//WNT5A//CD3G//SCARB2//FCGR1A//APOB//TYRP1
GO:0031984	organelle subcompartment	Cellular component	181	1655	1818	18698	1.12482	0.0460007	0.459452	1.33724	0.09956	TOM1L1//SULF1//GALNT2//OCRL//RAB14//VRK1//TGOLN2//CLVS1//RAB12//MLANA//DENND5A//KLHL20//SLC24A5//SNX9//PRKD1//GOLPH3//DPY30//RGS20//STX16//CHST2//RNF41//ATL3//GOLGA8R//GOLGA8A//GOLGA8N//RAB31//CLTC//RHOBTB3//HLA-DPA1//HLA-DQA1//HLA-DRB5//RAB8A//MARCH1//AP1S2//COG1//FUT9//FUT3//FUT4//TMEM87A//HACE1//STK25//KDELR1//B4GAT1//SEC23IP//GALNT5//PDCD10//CHP1//GALNT13//GALNT15//CLCN3//B3GALNT2//USF3//ANKR…
GO:0005876	spindle microtubule	Cellular component	10	57	1818	18698	1.80437	0.0464864	0.459452	1.33267	0.00550055	KLHL22//CLASP1//ZW10//KNTC1//CLTC//HNRNPU//KIF11//AURKA//TBL1X//TBL1XR1
GO:0016020	membrane	Cellular component	951	9426	1818	18698	1.03766	0.0465336	0.459452	1.33223	0.523102	CDH2//CD300LD//CDH4//CDH8//GPC6//OPN1MW3//G3BP1//CDH17//MYMX//FLOT1//VAV3//CAP2//SEMA4D//TGOLN2//SPINT2//CD226//TNFSF13B//CORIN//CHL1//NEU3//CEACAM8//GPR83//MALT1//CKAP4//LILRB4//LILRB3//RAB31//AKAP10//PDCD10//CHP1//ADCY7//PLCD3//SLCO2B1//GPRIN1//CSMD3//MYSM1//TNFRSF13C//CLCN3//PIK3AP1//CLNS1A//CLTC//SPPL3//FRMD6//LTB4R//OR1I1//SLC44A3//OR10T2//OR6P1//DUSP15//PLEKHH2//LYPD6//COMT//AMER1//CSF1//SL…
GO:0044433	cytoplasmic vesicle part	Cellular component	162	1472	1818	18698	1.1319	0.0477893	0.461514	1.32067	0.0891089	CD46//HIP1R//SEC31B//AP3M2//MARCH8//GABARAPL1//CLIC4//AP3M1//CHMP4A//ITPR2//MYO1C//TRIM72//SNX9//ZDHHC13//MARCH1//SMAGP//SLC2A4//YWHAZ//SNX22//ANKRD27//AP1S2//CADPS2//SPPL3//GJA1//GOPC//CSTB//CTSS//ALDOC//CXCL1//FLG2//LYZ//A1BG//ARPC5//OSTF1//PGM2//CLCN3//HLA-DPA1//HLA-DQA1//HLA-DRB5//ARFGEF3//LILRB3//RAB31//EXOC3//FPR1//TICAM2//CXCR2//RAB8A//P2RX1//DYNC1LI1//RAB8B//SERPINB10//PTPRC//RAB27A//SLC2…
GO:0120114	Sm-like protein family complex	Cellular component	13	81	1818	18698	1.65067	0.0482963	0.461514	1.31609	0.00715072	LSM6//GEMIN4//SNRPD1//SNRPF//SNRPG//CLNS1A//GEMIN2//TXNL4A//TXNL4B//PRPF18//SNRPB2//SART3//ZMAT2
GO:0008287	protein serine/threonine phosphatase complex	Cellular component	9	50	1818	18698	1.85129	0.0497145	0.461514	1.30352	0.0049505	PPP2R3B//IER5//PPP2R2D//STRN//PPP1R2B//PPP1CC//PPP1R3B//PPP4R2//PPP1R12A
GO:1903293	phosphatase complex	Cellular component	9	50	1818	18698	1.85129	0.0497145	0.461514	1.30352	0.0049505	PPP2R3B//IER5//PPP2R2D//STRN//PPP1R2B//PPP1CC//PPP1R3B//PPP4R2//PPP1R12A
GO:0005515	protein binding	Molecular function	1194	11565	1722	17548	1.05209	0.000789875	0.311759	3.10244	0.69338	VTI1B//EXOC3//VPS50//STX3//ANKRD27//STX16//STX11//EXOC3L2//GTF2E1//HNRNPU//ELP3//TCOF1//NOLC1//GATA6//MEF2A//POU1F1//TAL1//SPOP//ERCC4//ZNHIT6//EGR2//HIPK2//LMO2//PITX2//RBL2//LDB2//TCERG1//CHD4//ZFP42//GTF2A2//RBPJ//YY2//BBS7//RBBP8//MTOR//CHD6//NR4A3//CNOT2//UCN3//PACRG//GNAI1//PRKN//GNA14//LCK//SYK//CBL//CALR//C5AR1//AIPL1//DRD1//F2R//F2RL1//RIC8A//CTSS//SSC5D//FLOT1//CHL1//MALT1//COL1A2//CSTB…
GO:0019003	GDP binding	Molecular function	14	59	1722	17548	2.41808	0.00139948	0.311759	2.85403	0.00813008	RAB31//RASEF//RAB12//GBP1//GNAI1//RAB8A//DYNC1LI1//RAB14//RAB8B//RAB2A//RAB27A//RALB//RAP2A//RRAGC
GO:0008134	transcription factor binding	Molecular function	84	620	1722	17548	1.38065	0.00140958	0.311759	2.85091	0.0487805	GATA6//MEF2A//POU1F1//TAL1//SPOP//ERCC4//ZNHIT6//GTF2E1//HNRNPU//EGR2//HIPK2//LMO2//PITX2//RBL2//LDB2//TCERG1//CHD4//ZFP42//GTF2A2//RBPJ//YY2//BBS7//RBBP8//MTOR//CHD6//NR4A3//CNOT2//CREM//CRTC3//SLC30A9//MED1//TRIP4//YEATS2//PSMC6//ARNTL//STRN//NRIP1//GABARAPL1//GABPA//HAND2//ACTN4//LRP2//ETS2//STAT5B//MED17//IKZF4//TCF12//TWIST1//TSC22D3//RARB//VDR//CALR//CCNE1//PIAS2//FOXP3//IFRD2//PRDM5//NFYB/…
GO:0043169	cation binding	Molecular function	464	4225	1722	17548	1.11914	0.00203069	0.311759	2.69236	0.269454	FARSB//COMT//MAP3K8//ENO1//FAN1//SIK2//GNAI1//MSH6//FOXK2//MSH2//OPA1//PGM2//ENOSF1//PRKACB//PRPS1//PRPSAP1//ATP10A//RAP2A//LHPP//RRAGC//TOP2A//THTPA//CYP2R1//ISCA2//CYP1B1//CYP2A13//CYP2C8//CYP27B1//JMJD6//ALOX15//ALOX15B//P4HA1//PHF2//PLOD1//EGLN1//CYP20A1//ABCE1//CALR//CYP7B1//DCT//CUTC//LOXL4//RNF7//CDH2//CDH4//CDH8//CDH17//CHP1//RPTN//CSN2//NCAN//RASEF//DGKG//RHBDL3//DMP1//DSG1//AIF1//EML1//…
GO:0019899	enzyme binding	Molecular function	265	2301	1722	17548	1.17361	0.00213042	0.311759	2.67153	0.153891	GTF2E1//HNRNPU//ELP3//TCOF1//NOLC1//FLOT1//CHL1//MALT1//COL1A2//CSTB//DPP4//A2M//PANX1//PYCARD//IL1R1//SERPINC1//BCL2//SLC6A3//BRCA2//LONP2//FADD//TNFRSF10A//TRIP4//CD28//TRAT1//AKAP13//GLRX3//GRK5//AVPR1A//TOP2A//SH2D3C//SH2D3A//VAV3//DOCK3//ARHGEF18//ARHGEF4//ARHGEF3//RAPGEF6//RIC8A//P2RY12//SOS1//ANKRD27//ARHGEF10//ARFGEF3//CYTH1//CSF2//ADRB1//ERBB3//FGF2//GRIN2A//IL2RA//IL2RG//RGL2//RET//BTC/…
GO:0046872	metal ion binding	Molecular function	454	4131	1722	17548	1.11994	0.00219138	0.311759	2.65928	0.263647	FARSB//COMT//MAP3K8//ENO1//FAN1//SIK2//GNAI1//MSH6//FOXK2//MSH2//OPA1//PGM2//ENOSF1//PRKACB//PRPS1//PRPSAP1//ATP10A//RAP2A//LHPP//RRAGC//TOP2A//THTPA//CYP2R1//ISCA2//CYP1B1//CYP2A13//CYP2C8//CYP27B1//JMJD6//ALOX15//ALOX15B//P4HA1//PHF2//PLOD1//EGLN1//CYP20A1//ABCE1//CALR//CYP7B1//DCT//CUTC//LOXL4//RNF7//CDH2//CDH4//CDH8//CDH17//CHP1//RPTN//CSN2//NCAN//RASEF//DGKG//RHBDL3//DMP1//DSG1//AIF1//EML1//…
GO:0019955	cytokine binding	Molecular function	20	103	1722	17548	1.97873	0.00221623	0.311759	2.65438	0.0116144	PXDN//A2M//CXCR2//KLHL20//IL1R1//IL10RA//IL6ST//IL2RA//IL2RG//HJV//SOSTDC1//BMPR2//IL20RB//FAS//WFIKKN2//LTBP1//TGFB3//TGFBR1//GBP1//NRP2
GO:0035091	phosphatidylinositol binding	Molecular function	37	237	1722	17548	1.59092	0.00306884	0.311759	2.51303	0.0214866	WDFY3//SNX9//AMER1//RPH3A//ALOX15//STXBP6//ASAP1//PARD3//JPH2//RAG2//SLC9A1//TULP3//ACTN2//HIP1R//ARAP2//DAPP1//SNX13//SNX27//PIGK//GOLPH3//PLEKHA3//CLVS1//ACAP2//RNF34//LAPTM4B//ZCCHC14//PASK//SGK3//RPS6KC1//ITPR2//PXK//SNX16//TRPV1//SNX22//RUFY1//SBF2//SNX4
GO:0001076	transcription factor activity, RNA polymerase II transcription factor binding	Molecular function	31	191	1722	17548	1.65395	0.00353988	0.311759	2.45101	0.0180023	TCERG1//MED13L//CNOT2//MED1//MED17//MED26//WBP2NL//HIPK2//MEF2A//NUP98//PITX2//POU1F1//SOX12//JADE1//MYOCD//ZNF451//RBBP8//TBX15//TBX18//TAF2//DMTF1//GBX2//LMO2//ARNTL//ZFP42//CNOT7//YY2//NR3C1//GTF2E1//RARB//VDR
GO:0001103	RNA polymerase II repressing transcription factor binding	Molecular function	9	33	1722	17548	2.77922	0.00360748	0.311759	2.4428	0.00522648	TCERG1//CHD4//ZFP42//GATA6//GTF2A2//RBPJ//YY2//BBS7//RBBP8
GO:0003700	DNA binding transcription factor activity	Molecular function	183	1551	1722	17548	1.20236	0.00400717	0.311759	2.39716	0.106272	SLC30A9//BATF//SIX2//ZNF268//PRDM5//PRDM4//TOE1//MYSM1//CREM//IRX2//KIAA1958//DMRT1//TSC22D3//E2F3//E2F6//EGR2//CERS3//USF3//ETS2//ETV1//ETV6//ZNF25//SP8//TFEC//FOXE3//OTP//GABPA//BCL6B//AHCTF1//ZNF451//GATA6//GBX2//GLI2//RCOR2//PROX2//NR3C1//TFCP2L1//HOXB4//HOXC13//ZNF181//RBPJ//FOXK2//BOLA3//FOXI2//LMO2//LMX1A//ARNTL//MAF//MAZ//MEF2A//MEIS1//NFATC2//NFKB1//NFYB//YBX1//PAX3//PAX6//FOXP3//PHF20//…
GO:0044212	transcription regulatory region DNA binding	Molecular function	110	877	1722	17548	1.27817	0.00403476	0.311759	2.39418	0.0638792	IVNS1ABP//ARNTL//MEF2A//NFKB1//PRKN//PITX2//RARB//SOX12//VDR//TBX18//CREM//DMRT1//E2F3//E2F6//ENO1//ETV6//MTF2//BCL6B//GATA6//TFCP2L1//MACC1//JARID2//LMO2//LMX1A//PLAGL1//GATAD2A//GATAD2B//BCL6//RREB1//SP3//STAT6//TAL1//HNF1B//NR4A3//ACTN4//ARID5B//HAND2//BATF//SIX2//CHD4//PRDM5//PRDM4//ZNF277//ZFP42//EGR2//ETS2//ETV1//TFEC//GABPA//GLI2//NR3C1//H2AFZ//HOXA10//RBPJ//FOXK2//YY2//MEIS1//NFATC2//YBX1…
GO:0001067	regulatory region nucleic acid binding	Molecular function	110	878	1722	17548	1.27671	0.00418038	0.311759	2.37878	0.0638792	IVNS1ABP//ARNTL//MEF2A//NFKB1//PRKN//PITX2//RARB//SOX12//VDR//TBX18//CREM//DMRT1//E2F3//E2F6//ENO1//ETV6//MTF2//BCL6B//GATA6//TFCP2L1//MACC1//JARID2//LMO2//LMX1A//PLAGL1//GATAD2A//GATAD2B//BCL6//RREB1//SP3//STAT6//TAL1//HNF1B//NR4A3//ACTN4//ARID5B//HAND2//BATF//SIX2//CHD4//PRDM5//PRDM4//ZNF277//ZFP42//EGR2//ETS2//ETV1//TFEC//GABPA//GLI2//NR3C1//H2AFZ//HOXA10//RBPJ//FOXK2//YY2//MEIS1//NFATC2//YBX1…
GO:0015095	magnesium ion transmembrane transporter activity	Molecular function	6	17	1722	17548	3.59664	0.00422588	0.311759	2.37408	0.00348432	NIPAL1//SLC41A1//CNNM4//ZDHHC13//NIPAL2//MMGT1
GO:0004721	phosphoprotein phosphatase activity	Molecular function	29	179	1722	17548	1.65097	0.00480402	0.311759	2.3184	0.0168409	UBLCP1//PPM1L//PPP2R3B//LCK//PPP1CC//PPP1R3D//PPP2R2D//PPM1D//CDC14B//MTMR6//MTMR4//DUSP15//MDP1//EYA3//DUSP28//SSH1//PTPN12//PTPRC//PTPRO//UBASH3B//MTMR2//CDC25B//DUSP1//PPM1M//MYH3//LHPP//DLG1//CTDSPL2//PPP1R3B
GO:0002020	protease binding	Molecular function	23	133	1722	17548	1.76226	0.0050771	0.311759	2.29438	0.0133566	FADD//CLTC//PRKN//RAD23A//SART3//FLOT1//CHL1//MALT1//COL1A2//CSTB//DPP4//A2M//PANX1//PYCARD//IL1R1//SERPINC1//BCL2//SLC6A3//BRCA2//LONP2//TNFRSF10A//TRIP4//CD28
GO:0019838	growth factor binding	Molecular function	23	133	1722	17548	1.76226	0.0050771	0.311759	2.29438	0.0133566	PXDN//IGF1R//IGFBP7//CXCL13//A2M//IL1R1//IL10RA//IL6ST//IL2RA//IL2RG//SRPX2//PTN//ERBB3//PCSK6//TNFRSF8//COL1A2//WFIKKN2//LTBP1//TGFB3//TGFBR1//DUSP1//BMPR2//NRP2
GO:0001104	RNA polymerase II transcription cofactor activity	Molecular function	19	103	1722	17548	1.8798	0.00508564	0.311759	2.29365	0.0110337	WBP2NL//HIPK2//MEF2A//NUP98//PITX2//POU1F1//SOX12//JADE1//MYOCD//TCERG1//ZNF451//RBBP8//TBX15//TBX18//MED13L//CNOT2//MED1//MED17//MED26
GO:0015278	calcium-release channel activity	Molecular function	7	23	1722	17548	3.10145	0.00516921	0.311759	2.28658	0.00406504	ITPR2//JPH1//JPH2//JPH3//TRPV1//JPH4//TRPA1
GO:0001085	RNA polymerase II transcription factor binding	Molecular function	24	141	1722	17548	1.73455	0.00523824	0.311759	2.28081	0.0139373	ERCC4//ZNHIT6//GTF2E1//HNRNPU//EGR2//HIPK2//LMO2//MEF2A//PITX2//POU1F1//RBL2//LDB2//TCERG1//CHD4//ZFP42//GATA6//GTF2A2//RBPJ//YY2//BBS7//RBBP8//IFRD2//TAL1//SPOP
GO:0140110	transcription regulator activity	Molecular function	221	1921	1722	17548	1.17236	0.00531504	0.311759	2.27449	0.128339	SLC30A9//BATF//SIX2//ZNF268//PRDM5//PRDM4//TOE1//MYSM1//CREM//IRX2//KIAA1958//DMRT1//TSC22D3//E2F3//E2F6//EGR2//CERS3//USF3//ETS2//ETV1//ETV6//ZNF25//SP8//TFEC//FOXE3//OTP//GABPA//BCL6B//AHCTF1//ZNF451//GATA6//GBX2//GLI2//RCOR2//PROX2//NR3C1//TFCP2L1//HOXB4//HOXC13//ZNF181//RBPJ//FOXK2//BOLA3//FOXI2//LMO2//LMX1A//ARNTL//MAF//MAZ//MEF2A//MEIS1//NFATC2//NFKB1//NFYB//YBX1//PAX3//PAX6//FOXP3//PHF20//…
GO:0035035	histone acetyltransferase binding	Molecular function	8	29	1722	17548	2.81117	0.00553277	0.311759	2.25706	0.00464576	KANSL1L//MEF2A//PAX6//FOXP3//ZBTB7A//NR4A3//TRIP4//MYOCD
GO:0099604	ligand-gated calcium channel activity	Molecular function	8	29	1722	17548	2.81117	0.00553277	0.311759	2.25706	0.00464576	ITPR2//JPH1//JPH2//JPH3//TRPV1//JPH4//TRPA1//GRIN2A
GO:0010485	H4 histone acetyltransferase activity	Molecular function	6	18	1722	17548	3.39683	0.00581917	0.314235	2.23514	0.00348432	WDR5//KANSL1L//PHF20//ELP3//BRCA2//NAA50
GO:0043167	ion binding	Molecular function	652	6159	1722	17548	1.07878	0.00631029	0.327125	2.19995	0.37863	FARSB//COMT//MAP3K8//ENO1//FAN1//SIK2//GNAI1//MSH6//FOXK2//MSH2//OPA1//PGM2//ENOSF1//PRKACB//PRPS1//PRPSAP1//ATP10A//RAP2A//LHPP//RRAGC//TOP2A//THTPA//XPR1//TRIM72//ASAP1//JPH2//FABP2//CYP2R1//ISCA2//CYP1B1//CYP2A13//CYP2C8//CYP27B1//JMJD6//ALOX15//ALOX15B//P4HA1//PHF2//PLOD1//EGLN1//CYP20A1//ABCE1//CALR//CYP7B1//DCT//CUTC//LOXL4//RNF7//CDH2//CDH4//CDH8//CDH17//CHP1//RPTN//CSN2//NCAN//RASEF//DGKG…
GO:0000979	RNA polymerase II core promoter sequence-specific DNA binding	Molecular function	9	36	1722	17548	2.54762	0.00673583	0.335755	2.17161	0.00522648	ZNF277//WBP2NL//GBX2//H2AFZ//H3F3B//MAZ//PAX6//MED1//RREB1
GO:0019902	phosphatase binding	Molecular function	27	168	1722	17548	1.63776	0.00707237	0.339474	2.15043	0.0156794	SH3RF2//PHACTR1//PPP1CC//STAU1//CDH2//DLG3//LCK//PARD3//ROS1//STAT6//ARMC7//MTMR4//EIF2AK3//SLC9A1//GRIN3A//BCL2//SLC6A3//STRN//SMG7//SPRED1//DLG1//PPP1R12A//NFATC2//SH2D4A//SH3GL1//SYK//SBF2
GO:0030983	mismatched DNA binding	Molecular function	5	14	1722	17548	3.63946	0.00849702	0.381013	2.07073	0.0029036	MSH2//MSH3//XPC//MSH6//MLH3
GO:0016417	S-acyltransferase activity	Molecular function	8	31	1722	17548	2.6298	0.00852576	0.381013	2.06927	0.00464576	DLAT//ZDHHC15//ZDHHC20//GOLGA7B//ZDHHC9//ZDHHC2//ZDHHC13//ZDHHC16
GO:0017124	SH3 domain binding	Molecular function	21	125	1722	17548	1.712	0.00999054	0.402381	2.00041	0.0121951	TOM1L1//KHDRBS1//DOCK3//CD2AP//OSTF1//GJA1//FMN1//LRP2//PRKN//ERRFI1//ENAH//PTPN12//SH3GL1//SOS1//RUFY1//CCDC6//ADAM12//SHANK3//CBL//HIP1R//USP8
GO:1990837	sequence-specific double-stranded DNA binding	Molecular function	96	776	1722	17548	1.26068	0.0100327	0.402381	1.99858	0.0557491	IVNS1ABP//ARNTL//MEF2A//NFKB1//PRKN//PITX2//RARB//SOX12//VDR//TBX18//CREM//DMRT1//E2F3//E2F6//ENO1//ETV6//MTF2//BCL6B//GATA6//TFCP2L1//MACC1//JARID2//LMO2//LMX1A//PLAGL1//GATAD2A//GATAD2B//BCL6//RREB1//SP3//STAT6//TAL1//HNF1B//NR4A3//ACTN4//ARID5B//HAND2//BATF//SIX2//CHD4//PRDM5//PRDM4//ZNF277//ZFP42//EGR2//ETS2//ETV1//TFEC//GABPA//GLI2//NR3C1//H2AFZ//HOXA10//RBPJ//FOXK2//YY2//MEIS1//NFATC2//YBX1…
GO:0004653	polypeptide N-acetylgalactosaminyltransferase activity	Molecular function	6	20	1722	17548	3.05714	0.0102458	0.402381	1.98945	0.00348432	GALNT5//GALNT13//GALNT15//GALNT2//GALNT10//GALNT11
GO:0043395	heparan sulfate proteoglycan binding	Molecular function	6	20	1722	17548	3.05714	0.0102458	0.402381	1.98945	0.00348432	GPC6//FST//GPC4//GPC5//ITGA2//SEMA5A
GO:0005262	calcium channel activity	Molecular function	20	120	1722	17548	1.69841	0.01277	0.451393	1.89381	0.0116144	ITPR2//NALCN//CACNG4//CACNA1H//CACNA2D4//JPH1//JPH2//JPH3//TRPV1//JPH4//TRPA1//GRIN2A//GRIN3A//DENND5A//PANX1//SLC24A5//MCUB//TRPM3//MCU//SLC24A1
GO:0035591	signaling adaptor activity	Molecular function	15	82	1722	17548	1.86411	0.0128995	0.451393	1.88943	0.0087108	TRAT1//SH2D3C//SH2D3A//VAV3//KHDRBS1//CHN1//GRB10//SLA//SLA2//CD28//GRAP2//AKAP13//SH2B3//SH2D4B//SH2D4A
GO:0000981	RNA polymerase II transcription factor activity, sequence-specific DNA binding	Molecular function	131	1108	1722	17548	1.20483	0.0130366	0.451393	1.88483	0.0760743	BATF//ARNTL//MEF2A//FOSL1//TAF9B//TAF2//SIX2//PRDM4//EGR2//ETV1//ETV6//TFEC//GABPA//GLI2//NR3C1//HOXA10//HOXC13//RBPJ//FOXK2//MEIS1//NFATC2//YBX1//PAX6//PITX2//POU1F1//MESP1//HLTF//SOX12//STAT5B//TCF12//TFE3//NR2E1//ZNF750//NR4A3//KLF7//TBX19//MYOCD//HAND2//PRDM5//ZFP42//ENO1//ETS2//PROX2//YY2//ZBTB7A//BCL11A//BACH1//TSHZ3//RBL2//SKIL//SP3//TBX15//NR2F1//NFKB1//ZBTB16//CREM//IRX2//E2F6//BCL6B//JA…
GO:0019706	protein-cysteine S-palmitoyltransferase activity	Molecular function	7	27	1722	17548	2.64198	0.0132353	0.451393	1.87827	0.00406504	ZDHHC9//ZDHHC15//ZDHHC20//GOLGA7B//ZDHHC2//ZDHHC13//ZDHHC16
GO:0019707	protein-cysteine S-acyltransferase activity	Molecular function	7	27	1722	17548	2.64198	0.0132353	0.451393	1.87827	0.00406504	ZDHHC15//ZDHHC20//GOLGA7B//ZDHHC9//ZDHHC2//ZDHHC13//ZDHHC16
GO:0019199	transmembrane receptor protein kinase activity	Molecular function	15	83	1722	17548	1.84165	0.014359	0.477159	1.84288	0.0087108	EPHB1//EPHB2//ERBB3//LMTK2//IGF1R//RET//ROS1//RYK//PDGFRL//NRP2//LTBP1//TGFBR1//BMPR2//HJV//SOSTDC1
GO:0042802	identical protein binding	Molecular function	189	1661	1722	17548	1.15954	0.014746	0.477771	1.83133	0.109756	CDH2//CDH4//CDH8//STK25//AGR2//CD226//PDCD10//HOGA1//CLCN3//SPPL3//GABPB2//CSF1//MMAA//DMRT1//DPP4//ENO1//ERBB3//IKZF2//INPP5F//CARD8//SYT11//JMJD6//SRGAP2//QPRT//GCA//WWTR1//TENM4//GBP1//CHMP4A//PYCARD//GRM6//GSTM3//GTF2A2//GYS2//IL6ST//MIGA1//KCNK3//ACAT1//FIBIN//LRP6//MSH2//TRIM37//NFKB1//NPR3//FOXP3//YARS2//PCYT1A//SNX9//ENPP1//PLOD1//PON3//TENM3//PRKG2//PRPS1//GOPC//SMAGP//PTGS2//CIP2A//BAK1…
GO:0008094	DNA-dependent ATPase activity	Molecular function	15	84	1722	17548	1.81973	0.015943	0.503953	1.79743	0.0087108	RFC5//DSCC1//TOP2A//G3BP1//CHD1//CHD4//MCM6//ATRX//ASCC3//BPTF//MSH6//GTF2H3//MSH2//MSH3//CHD6
GO:0004312	fatty acid synthase activity	Molecular function	4	11	1722	17548	3.70563	0.0173442	0.519865	1.76085	0.00232288	ELOVL2//ELOVL1//ELOVL4//ELOVL6
GO:0008349	MAP kinase kinase kinase kinase activity	Molecular function	4	11	1722	17548	3.70563	0.0173442	0.519865	1.76085	0.00232288	STK25//MAP4K5//NRK//MAP4K4
GO:0001012	RNA polymerase II regulatory region DNA binding	Molecular function	82	665	1722	17548	1.25657	0.0176497	0.519865	1.75326	0.047619	CREM//DMRT1//E2F3//E2F6//ENO1//ETV6//MTF2//BCL6B//GATA6//TFCP2L1//MACC1//JARID2//LMO2//LMX1A//MEF2A//NFKB1//PLAGL1//GATAD2A//GATAD2B//RARB//BCL6//RREB1//SP3//STAT6//TAL1//HNF1B//VDR//NR4A3//ACTN4//ARID5B//HAND2//BATF//SIX2//CHD4//PRDM5//PRDM4//ZNF277//ZFP42//EGR2//ETS2//ETV1//TFEC//GABPA//GLI2//NR3C1//H2AFZ//HOXA10//RBPJ//FOXK2//YY2//MEIS1//NFATC2//YBX1//PAX6//ZBTB7A//PITX2//BCL11A//POU1F1//MED1/…
GO:0000976	transcription regulatory region sequence-specific DNA binding	Molecular function	90	740	1722	17548	1.23938	0.0186526	0.537194	1.72926	0.0522648	CREM//DMRT1//E2F3//E2F6//ENO1//ETV6//MTF2//BCL6B//GATA6//TFCP2L1//MACC1//JARID2//LMO2//LMX1A//MEF2A//NFKB1//PLAGL1//GATAD2A//GATAD2B//RARB//BCL6//RREB1//SP3//STAT6//TAL1//HNF1B//VDR//NR4A3//ACTN4//ARID5B//HAND2//BATF//SIX2//CHD4//PRDM5//PRDM4//ZNF277//ZFP42//EGR2//ETS2//ETV1//TFEC//GABPA//GLI2//NR3C1//H2AFZ//HOXA10//RBPJ//FOXK2//YY2//MEIS1//NFATC2//YBX1//PAX6//ZBTB7A//PITX2//BCL11A//POU1F1//MED1/…
GO:0004722	protein serine/threonine phosphatase activity	Molecular function	13	71	1722	17548	1.86586	0.0196285	0.55002	1.70711	0.00754936	PPM1M//MYH3//UBLCP1//PPM1L//PPP2R3B//LCK//PPP1CC//PPP1R3D//PPP2R2D//PPM1D//CDC14B//MTMR6//MTMR4
GO:0004675	transmembrane receptor protein serine/threonine kinase activity	Molecular function	5	17	1722	17548	2.9972	0.0204938	0.55002	1.68838	0.0029036	LTBP1//TGFBR1//BMPR2//HJV//SOSTDC1
GO:0070491	repressing transcription factor binding	Molecular function	12	64	1722	17548	1.91071	0.0204979	0.55002	1.68829	0.00696864	TCERG1//CHD4//ZFP42//GATA6//GTF2A2//RBPJ//YY2//BBS7//RBBP8//PRDM5//ARNTL//NFYB
GO:0005488	binding	Molecular function	1501	15006	1722	17548	1.01932	0.0208089	0.55002	1.68175	0.871661	XPOT//PSTK//IARS//YARS2//TRMU//IARS2//VTI1B//EXOC3//VPS50//STX3//ANKRD27//STX16//STX11//EXOC3L2//LTB4R//NT5C2//CHFR//VPS11//AKAP7//FARSB//COMT//MAP3K8//ENO1//FAN1//SIK2//GNAI1//MSH6//FOXK2//MSH2//OPA1//PGM2//ENOSF1//PRKACB//PRPS1//PRPSAP1//ATP10A//RAP2A//LHPP//RRAGC//TOP2A//THTPA//EIF4A1//MSH3//XPC//BAG4//XPR1//CPEB2//DHFR//IVNS1ABP//ARNTL//MEF2A//NFKB1//PRKN//PITX2//RARB//SOX12//VDR//TBX18//CREM…
GO:0001046	core promoter sequence-specific DNA binding	Molecular function	15	87	1722	17548	1.75698	0.0215069	0.55002	1.66742	0.0087108	ZNF277//WBP2NL//GBX2//H2AFZ//H3F3B//MAZ//PAX6//MED1//RREB1//PRMT5//ARNTL//ZNF750//NR4A3//NRIP1//MYOCD
GO:0000977	RNA polymerase II regulatory region sequence-specific DNA binding	Molecular function	81	662	1722	17548	1.24687	0.0216443	0.55002	1.66466	0.0470383	BATF//SIX2//CHD4//PRDM5//PRDM4//ZNF277//ZFP42//EGR2//ETS2//ETV1//ETV6//TFEC//GABPA//GATA6//GLI2//NR3C1//H2AFZ//HOXA10//RBPJ//FOXK2//YY2//MEF2A//MEIS1//NFATC2//YBX1//PAX6//ZBTB7A//PITX2//BCL11A//POU1F1//MED1//MESP1//GATAD2B//RFX2//SKIL//HLTF//SP3//STAT5B//STAT6//TBX5//TBX15//TCF12//NR2F1//TFE3//NR4A3//FOSL1//KLF7//TBX19//WBP2NL//GBX2//H3F3B//MAZ//RREB1//NFKB1//NFYB//BACH1//TAL1//ZBTB16//VDR//LMO2/…
GO:0019903	protein phosphatase binding	Molecular function	19	119	1722	17548	1.62705	0.022767	0.561619	1.6427	0.0110337	SH3RF2//PHACTR1//PPP1CC//STAU1//SLC9A1//GRIN3A//BCL2//SLC6A3//STRN//SMG7//CDH2//DLG3//LCK//PARD3//ROS1//STAT6//ARMC7//MTMR4//EIF2AK3
GO:0001190	transcriptional activator activity, RNA polymerase II transcription factor binding	Molecular function	12	65	1722	17548	1.88132	0.0229674	0.561619	1.63889	0.00696864	WBP2NL//HIPK2//MEF2A//NUP98//PITX2//POU1F1//SOX12//JADE1//MYOCD//GBX2//LMO2//ARNTL
GO:0003690	double-stranded DNA binding	Molecular function	102	860	1722	17548	1.20864	0.0243275	0.577881	1.6139	0.0592334	MSH2//MSH3//XPC//IVNS1ABP//ARNTL//MEF2A//NFKB1//PRKN//PITX2//RARB//SOX12//VDR//TBX18//CREM//DMRT1//E2F3//E2F6//ENO1//ETV6//MTF2//BCL6B//GATA6//TFCP2L1//MACC1//JARID2//LMO2//LMX1A//PLAGL1//GATAD2A//GATAD2B//BCL6//RREB1//SP3//STAT6//TAL1//HNF1B//NR4A3//ACTN4//ARID5B//HAND2//BATF//SIX2//CHD4//PRDM5//PRDM4//ZNF277//ZFP42//EGR2//ETS2//ETV1//TFEC//GABPA//GLI2//NR3C1//H2AFZ//HOXA10//RBPJ//FOXK2//YY2//ME…
GO:0005057	signal transducer activity, downstream of receptor	Molecular function	25	169	1722	17548	1.50747	0.0245625	0.577881	1.60973	0.014518	BMPR2//TGFBR1//MAPK13//MAP3K8//EPHB1//EPHB2//ERBB3//LMTK2//IGF1R//MAP3K1//RET//ROS1//RYK//BRAF//SYK//STK25//MAP4K5//NRK//MAP4K4//ADRB1//FCGR1A//IL4R//PDCL//PLCG1//BAG4
GO:0001105	RNA polymerase II transcription coactivator activity	Molecular function	9	44	1722	17548	2.08442	0.0249702	0.577881	1.60258	0.00522648	WBP2NL//HIPK2//MEF2A//NUP98//PITX2//POU1F1//SOX12//JADE1//MYOCD
GO:0015125	bile acid transmembrane transporter activity	Molecular function	5	18	1722	17548	2.83069	0.0261379	0.594292	1.58273	0.0029036	SLC10A1//ABCB11//ABCC3//SLCO2B1//SLCO1B3
GO:0000987	proximal promoter sequence-specific DNA binding	Molecular function	57	451	1722	17548	1.28793	0.0279221	0.611271	1.55405	0.033101	BATF//SIX2//CHD4//PRDM5//PRDM4//ZNF277//ZFP42//EGR2//ETS2//ETV1//ETV6//TFEC//GABPA//GATA6//GLI2//NR3C1//H2AFZ//HOXA10//RBPJ//FOXK2//YY2//MEF2A//MEIS1//NFATC2//YBX1//PAX6//ZBTB7A//PITX2//BCL11A//POU1F1//MED1//MESP1//GATAD2B//RFX2//SKIL//HLTF//SP3//STAT5B//STAT6//TBX5//TBX15//TCF12//NR2F1//TFE3//NR4A3//FOSL1//KLF7//TBX19//VDR//LMO2//ARNTL//TAL1//TWIST1//HAND2//DMRT1//HNF1B//MYOCD
GO:0005546	phosphatidylinositol-4,5-bisphosphate binding	Molecular function	12	67	1722	17548	1.82516	0.0285527	0.611271	1.54435	0.00696864	AMER1//RPH3A//ALOX15//STXBP6//ASAP1//PARD3//JPH2//RAG2//SLC9A1//TULP3//ACTN2//HIP1R
GO:0043394	proteoglycan binding	Molecular function	8	38	1722	17548	2.14536	0.0286624	0.611271	1.54269	0.00464576	PTN//SEMA5A//GPC6//FST//GPC4//GPC5//ITGA2//CTSS
GO:0043565	sequence-specific DNA binding	Molecular function	131	1139	1722	17548	1.17204	0.0287823	0.611271	1.54087	0.0760743	IVNS1ABP//ARNTL//MEF2A//NFKB1//PRKN//PITX2//RARB//SOX12//VDR//TBX18//CREM//DMRT1//E2F3//E2F6//ENO1//ETV6//MTF2//BCL6B//GATA6//TFCP2L1//MACC1//JARID2//LMO2//LMX1A//PLAGL1//GATAD2A//GATAD2B//BCL6//RREB1//SP3//STAT6//TAL1//HNF1B//NR4A3//ACTN4//ARID5B//HAND2//BATF//SIX2//CHD4//PRDM5//PRDM4//ZNF277//ZFP42//EGR2//ETS2//ETV1//TFEC//GABPA//GLI2//NR3C1//H2AFZ//HOXA10//RBPJ//FOXK2//YY2//MEIS1//NFATC2//YBX1…
GO:1901981	phosphatidylinositol phosphate binding	Molecular function	22	147	1722	17548	1.52511	0.0297122	0.611271	1.52706	0.0127758	AMER1//RPH3A//ALOX15//STXBP6//ASAP1//PARD3//JPH2//RAG2//SLC9A1//TULP3//ACTN2//HIP1R//ARAP2//DAPP1//SNX13//SNX27//GOLPH3//PLEKHA3//CLVS1//ACAP2//LAPTM4B//RNF34
GO:0003677	DNA binding	Molecular function	274	2520	1722	17548	1.10801	0.0300848	0.611271	1.52165	0.159117	MSH6//MSH2//MSH3//XPC//IVNS1ABP//ARNTL//MEF2A//NFKB1//PRKN//PITX2//RARB//SOX12//VDR//TBX18//CREM//DMRT1//E2F3//E2F6//ENO1//ETV6//MTF2//BCL6B//GATA6//TFCP2L1//MACC1//JARID2//LMO2//LMX1A//PLAGL1//GATAD2A//GATAD2B//BCL6//RREB1//SP3//STAT6//TAL1//HNF1B//NR4A3//ACTN4//ARID5B//HAND2//BATF//SIX2//CHD4//PRDM5//PRDM4//ZNF277//ZFP42//EGR2//ETS2//ETV1//TFEC//GABPA//GLI2//NR3C1//H2AFZ//HOXA10//RBPJ//FOXK2//Y…
GO:1902936	phosphatidylinositol bisphosphate binding	Molecular function	16	99	1722	17548	1.64695	0.0313087	0.611271	1.50433	0.00929152	AMER1//RPH3A//ALOX15//STXBP6//ASAP1//PARD3//JPH2//RAG2//SLC9A1//TULP3//ACTN2//HIP1R//DAPP1//CLVS1//ACAP2//LAPTM4B
GO:0046982	protein heterodimerization activity	Molecular function	62	500	1722	17548	1.26362	0.0319959	0.611271	1.49491	0.0360046	FLOT1//PRMT5//CXCL13//CLCN3//CLNS1A//GABPB2//ADRB1//CYBB//DMRT1//ERBB3//IKZF2//CLCF1//PANX1//GABPA//GCA//TENM4//GTF2A2//H2AFZ//H3F3B//ITGA2//MIGA1//KCNK3//ARNTL//MEF2A//MEIS1//NFKB1//NFYB//ADIPOR1//TAF9B//POLE3//TENM3//RALGAPB//BAK1//BCL2//RRAGC//IKZF4//SOS1//BRAF//AURKA//TAL1//TBX15//HNF1B//TCF12//TCOF1//TGFB3//TOP2A//TPM1//TWIST1//TYRP1//VEGFB//JAM3//SUPT3H//ALG2//DYNLL1//TIMELESS//HIP1R//TBX18…
GO:0004535	poly(A)-specific ribonuclease activity	Molecular function	4	13	1722	17548	3.13553	0.0320728	0.611271	1.49386	0.00232288	TOE1//CNOT7//CNOT2//CNOT6
GO:0008417	fucosyltransferase activity	Molecular function	4	13	1722	17548	3.13553	0.0320728	0.611271	1.49386	0.00232288	FUT3//FUT9//FUT4//POFUT2
GO:0015114	phosphate ion transmembrane transporter activity	Molecular function	4	13	1722	17548	3.13553	0.0320728	0.611271	1.49386	0.00232288	SLC20A1//SLC37A4//SLC37A1//XPR1
GO:0015085	calcium ion transmembrane transporter activity	Molecular function	21	141	1722	17548	1.51773	0.0346613	0.651029	1.46016	0.0121951	ITPR2//NALCN//CACNG4//CACNA1H//CACNA2D4//GRIN3A//DENND5A//PANX1//SLC24A5//MCUB//TRPV1//TRPM3//TRPA1//MCU//SLC24A1//ATP2B1//JPH1//JPH2//JPH3//JPH4//GRIN2A
GO:0016791	phosphatase activity	Molecular function	36	270	1722	17548	1.35873	0.0358668	0.657621	1.44531	0.0209059	PON3//PFKFB3//MTMR2//MTMR6//MTMR4//OCRL//DLG1//PPP2R3B//CTDSPL2//SSH1//PPP1CC//PTPN12//PPP1R3B//CDC25B//UBLCP1//PPM1L//LCK//PPP1R3D//PPP2R2D//PPM1D//CDC14B//DUSP15//MDP1//EYA3//DUSP28//PTPRC//PTPRO//UBASH3B//DUSP1//NT5C2//NT5DC4//PPM1M//INPP5F//MYH3//FBP2//LHPP
GO:0005201	extracellular matrix structural constituent	Molecular function	13	77	1722	17548	1.72047	0.0360271	0.657621	1.44337	0.00754936	COL9A1//COL12A1//FBN2//EMILIN2//COL1A2//COL8A2//NCAN//LAMC1//MATN1//TECTB//PXDN//TFPI2//COL27A1
GO:0001047	core promoter binding	Molecular function	21	142	1722	17548	1.50704	0.0370591	0.667065	1.4311	0.0121951	ZNF277//WBP2NL//GBX2//H2AFZ//H3F3B//MAZ//PAX6//MED1//RREB1//PRMT5//ARNTL//ZNF750//NR4A3//NRIP1//MYOCD//KANSL1L//E2F3//NR3C1//HNRNPU//FOXP3//ST18
GO:0005154	epidermal growth factor receptor binding	Molecular function	7	33	1722	17548	2.16162	0.0380482	0.675486	1.41967	0.00406504	VAV3//AGR2//EPGN//BTC//CBL//SNX4//SOCS5
GO:0030215	semaphorin receptor binding	Molecular function	5	20	1722	17548	2.54762	0.0401631	0.68629	1.39617	0.0029036	SEMA4D//SEMA4C//SEMA4G//SEMA6D//SEMA5A
GO:0061659	ubiquitin-like protein ligase activity	Molecular function	31	229	1722	17548	1.3795	0.04088	0.68629	1.38849	0.0180023	UBR5//RNF41//UBR1//FBXW11//MGRN1//RNF149//RNF180//MDM4//TRIM37//TRIM72//PRKN//ASB1//MED1//MARCH1//UBE2W//CHFR//HACE1//RAG1//RAG2//RNF222//SIAH1//HLTF//LONRF3//RNF122//RNF34//TRIM11//BRAP//CBL//RNF7//ZNF451//PIAS2
GO:0005041	low-density lipoprotein particle receptor activity	Molecular function	4	14	1722	17548	2.91156	0.0415032	0.68629	1.38192	0.00232288	LRP10//LRP2//LRP6//LRP8
GO:0005523	tropomyosin binding	Molecular function	4	14	1722	17548	2.91156	0.0415032	0.68629	1.38192	0.00232288	PYCARD//LMOD3//TMOD1//CALD1
GO:0035259	glucocorticoid receptor binding	Molecular function	4	14	1722	17548	2.91156	0.0415032	0.68629	1.38192	0.00232288	ETS2//STAT5B//NR4A3//NRIP1
GO:0044325	ion channel binding	Molecular function	18	119	1722	17548	1.54142	0.0420025	0.68629	1.37673	0.010453	DLG1//FGF12//PANX1//ANK3//PYCARD//RNF207//CABP4//GOPC//BAK1//SH3GL1//SNTA1//STAC//VDAC1//YWHAZ//KCNAB1//ACTN4//ACTN2//RIMS3
GO:0001228	transcriptional activator activity, RNA polymerase II transcription regulatory region sequence-specific DNA binding	Molecular function	52	417	1722	17548	1.27075	0.0424219	0.68629	1.37241	0.0301974	BATF//SIX2//PRDM4//EGR2//ETV1//ETV6//TFEC//GABPA//GLI2//NR3C1//HOXA10//HOXC13//RBPJ//FOXK2//MEF2A//MEIS1//NFATC2//YBX1//PAX6//PITX2//POU1F1//MESP1//HLTF//SOX12//STAT5B//TCF12//TFE3//NR2E1//ZNF750//NR4A3//FOSL1//KLF7//TBX19//MYOCD//HAND2//NFKB1//BACH1//STAG1//CREM//DMRT1//E2F3//GATA6//GBX2//MACC1//LMO2//LMX1A//YY2//MAF//PLAGL1//RREB1//STAT6//TBX5
GO:0043425	bHLH transcription factor binding	Molecular function	6	27	1722	17548	2.26455	0.0433857	0.68629	1.36265	0.00348432	TSC22D3//LMO2//ARNTL//IKZF4//TCF12//TWIST1
GO:0000978	RNA polymerase II proximal promoter sequence-specific DNA binding	Molecular function	54	436	1722	17548	1.26212	0.0436988	0.68629	1.35953	0.0313589	TCF12//NR2F1//VDR//LMO2//ARNTL//TAL1//TWIST1//HAND2//BATF//SIX2//CHD4//PRDM5//PRDM4//ZNF277//ZFP42//EGR2//ETS2//ETV1//ETV6//TFEC//GABPA//GATA6//GLI2//NR3C1//H2AFZ//HOXA10//RBPJ//FOXK2//YY2//MEF2A//MEIS1//NFATC2//YBX1//PAX6//ZBTB7A//PITX2//BCL11A//POU1F1//MED1//MESP1//GATAD2B//RFX2//SKIL//HLTF//SP3//STAT5B//STAT6//TBX5//TBX15//TFE3//NR4A3//FOSL1//KLF7//TBX19
GO:0015298	solute:cation antiporter activity	Molecular function	7	34	1722	17548	2.09804	0.0440026	0.68629	1.35652	0.00406504	SLC47A1//SLC24A5//SLC24A1//SLC9A1//SLC47A2//SLC9B1//SLC41A1
GO:0042578	phosphoric ester hydrolase activity	Molecular function	46	364	1722	17548	1.28781	0.0444818	0.68629	1.35182	0.0267131	PON3//PDE3B//PDE7B//PDE1A//PDE3A//PDE1C//PFKFB3//PLCD3//PLCG1//MTMR2//MTMR6//MTMR4//OCRL//FAN1//ENPP1//DLG1//PPP2R3B//CTDSPL2//SSH1//PPP1CC//PTPN12//PPP1R3B//CDC25B//UBLCP1//PPM1L//LCK//PPP1R3D//PPP2R2D//PPM1D//CDC14B//DUSP15//MDP1//EYA3//DUSP28//PTPRC//PTPRO//UBASH3B//DUSP1//NT5C2//NT5DC4//PPM1M//GDPD5//INPP5F//LHPP//MYH3//FBP2
GO:0003779	actin binding	Molecular function	51	410	1722	17548	1.2676	0.0457615	0.697729	1.3395	0.0296167	PFN4//LIMA1//LMOD3//ARPC5//ARPC3//CORO2B//KPTN//AIF1//CORO1C//PANX1//CTNNA3//SHROOM2//MYH3//MYO1C//MYO6//SLC6A4//TMOD1//TPM1//UTRN//ACTN4//ABLIM2//ACTN2//HIP1R//RCSD1//CAP2//XIRP2//PLEKHH2//PACRG//DIAPH2//PHACTR1//DAAM1//EPB41L3//MPRIP//KLHL3//GBP1//KLHL20//PPP1R42//HNRNPU//FMN1//MEFV//PRKN//SSH1//PXK//ENAH//ABRACL//TLNRD1//SNTA1//CALD1//SHANK3//DIXDC1//MYOT
GO:0008376	acetylgalactosaminyltransferase activity	Molecular function	9	49	1722	17548	1.87172	0.0466885	0.703585	1.33079	0.00522648	GALNT5//GALNT13//GALNT15//GALNT2//GALNT10//GALNT11//B3GALNT2//B3GALT1//B3GNT7
GO:0019904	protein domain specific binding	Molecular function	82	698	1722	17548	1.19716	0.048284	0.713193	1.3162	0.047619	TOM1L1//KHDRBS1//DOCK3//CD2AP//OSTF1//GJA1//FMN1//LRP2//PRKN//ERRFI1//ENAH//PTPN12//SH3GL1//SOS1//RUFY1//CCDC6//ADAM12//SHANK3//CBL//HIP1R//USP8//CLCN3//ADRB1//DLG3//DAPP1//ATP2B1//MPP6//SNTA1//FZD3//FZD8//ACTN2//LDB2//RAB8B//CARD8//PYCARD//FADD//LCK//SYK//SHCBP1//MED1//WBP2NL//NDFIP2//TCEAL7//BAK1//BCL2//STRN//NIPBL//LBR//ATRX//BMI1//EGR2//PAX3//PAX6//TCF12//IST1//DLG1//CLTC//RNF41//CEP250//SSX2…
GO:0035254	glutamate receptor binding	Molecular function	8	42	1722	17548	1.94104	0.0489448	0.713193	1.31029	0.00464576	DNM3//NECAB2//FLOT1//DLG1//DLG2//DLG3//SHANK3//PLCG1
GO:0005070	SH3/SH2 adaptor activity	Molecular function	10	57	1722	17548	1.7878	0.048977	0.713193	1.31001	0.0058072	SH2D3C//SH2D3A//VAV3//KHDRBS1//CHN1//GRB10//SLA//SLA2//CD28//GRAP2

## Sheet: tRF-1 24-Ser-CGA-1-M3
GO.ID	Term	Ontology	Count	Pop.Hits	List.Total	Pop.Total	Fold.Enrichment	Pvalue	FDR	Enrichment.Score	Gene.Ratio	GENES
GO:0009268	response to pH	Biological process	10	41	1172	17653	3.67373	0.00026958	0.696686	3.56931	0.00853242	GPR4//ASIC2//PCK1//GJA1//GPLD1//HYAL1//GPR68//TRPV1//GBA//ARSB
GO:0006812	cation transport	Biological process	103	1109	1172	17653	1.39893	0.000294482	0.696686	3.53094	0.087884	ADCYAP1//DMPK//SNAP23//SYK//CASQ2//KCNA4//KCNJ5//KCNJ13//KCNK1//ATP1A2//KCNK17//KCNK6//SLC9B2//SLC5A9//SLC6A15//SLC17A6//SGK1//NMUR1//PANX1//PLN//BSPRY//PPP3CA//SRI//TRPC5//TIMM8B//SLC30A5//CUTC//TFR2//SFXN1//PMPCB//KCNJ14//NOX5//PML//P2RX5//CNTN1//GPD1L//ANK3//PKP2//PPIF//PRKN//ASIC2//SLC22A1//SERINC4//SLC44A1//SLC25A15//SLC25A2//ATP5MG//ATP5PB//MYO5A//TF//SLC34A2//SHROOM2//SLC13A1//OPA1//CCR7//…
GO:0045600	positive regulation of fat cell differentiation	Biological process	12	60	1172	17653	3.01246	0.000495682	0.696686	3.3048	0.0102389	MAPK14//PRDM16//WDFY2//ADIG//ZBTB7C//NOCT//SH3PXD2B//HTR2C//ASXL2//SAV1//STK3//SYAP1
GO:0006099	tricarboxylic acid cycle	Biological process	8	30	1172	17653	4.01661	0.000578198	0.696686	3.23792	0.00682594	MDH1B//DLST//ACO1//OGDH//SDHAF2//OGDHL//SDHA//SDHC
GO:0034220	ion transmembrane transport	Biological process	100	1119	1172	17653	1.34605	0.00131432	0.696686	2.8813	0.0853242	SLC6A15//SLC6A12//SLC7A7//SLC17A6//SLC1A3//PMPCB//ACACA//KCNJ5//KCNJ13//KCNJ14//ATP1A2//SLC30A5//NOX5//SLC22A1//THBS1//PPIF//SRI//CASQ2//PLN//ATP5MG//ATP5PB//MYO5A//KCNG3//CLIC4//KCNA4//KCNA7//ASIC2//CLIC6//TMEM109//KCNK17//KCNK6//SLC34A2//SLC9B2//SHROOM2//KCNK1//SLC13A1//OPA1//CCR7//FGF2//HTR2C//TRPV1//CEMIP//KCNE3//KCNQ1//GJA1//PANX1//ATP2A2//ATP2B3//TRPV2//CHRNA10//TRPC5//SLC39A14//SLC30A3//SL…
GO:0042391	regulation of membrane potential	Biological process	46	438	1172	17653	1.58188	0.00137593	0.696686	2.8614	0.0392491	SRI//SCARB2//BNIP3L//DMPK//ANK3//GPR88//KCNK1//KCNK17//KCNK6//SUMO1//GLRX//PPA2//PRKN//BCL2L1//SOD1//ADCYAP1//GABRA4//CHRNA5//CHRND//GLRB//GRIA2//P2RX5//PPP3CA//CHRNA10//TRPV1//KCNE3//KCNQ1//CASQ2//GJA1//GPD1L//PKP2//ATP1A2//ATP2A2//PLN//NLGN4X//DSC2//KCNJ5//TRPC5//GBA//WNT7A//BVES//CNGA4//CNIH3//ASIC2//SLC26A4//PXK
GO:0045597	positive regulation of cell differentiation	Biological process	85	926	1172	17653	1.38261	0.00139435	0.696686	2.85563	0.0725256	HIF1A//BCL9L//HDAC2//LOXL2//SMAD2//EPB41L5//NFKB1//MAPK14//SMYD1//STMN2//ADCYAP1//CNTN1//DAB2IP//ANKRD1//ARSB//NCKIPSD//KIDINS220//RAP1A//CFLAR//CBFA2T2//SCARB2//FEZ1//MAGI2//OPA1//GDF5//RUNX2//RASGRP1//VNN1//FGF2//SYK//IL2RA//ZMIZ1//SART1//WDFY2//ADIG//ZBTB7C//NOCT//SH3PXD2B//HTR2C//ASXL2//SAV1//STK3//SYAP1//NLRP3//ADAMTS9//ACVR2A//LIF//SCIN//CTNNBIP1//BOC//KCTD11//ECT2//RNF112//GJA1//MSX2//DDR2…
GO:0006101	citrate metabolic process	Biological process	8	34	1172	17653	3.54407	0.0014153	0.696686	2.84915	0.00682594	MDH1B//DLST//ACO1//OGDH//SDHAF2//OGDHL//SDHA//SDHC
GO:0036336	dendritic cell migration	Biological process	7	27	1172	17653	3.90504	0.0015278	0.696686	2.81593	0.0059727	CCR6//CCR7//CXCR1//CXCR2//PIK3CG//CCR2//DOCK8
GO:0086003	cardiac muscle cell contraction	Biological process	12	68	1172	17653	2.65805	0.00158086	0.696686	2.80111	0.0102389	PKP2//ATP1A2//PLN//SRI//SUMO1//GPD1L//KCNQ1//GJA1//DSC2//KCNJ5//KCNE3
GO:0055117	regulation of cardiac muscle contraction	Biological process	13	78	1172	17653	2.51038	0.00176553	0.696686	2.75313	0.0110922	ATP1A2//PLN//CASQ2//ATP2A2//HDAC4//PIK3CG//SRI//CTGF//KCNQ1//SUMO1//DSC2//PKP2//KCNE3
GO:0035914	skeletal muscle cell differentiation	Biological process	12	69	1172	17653	2.61953	0.00180036	0.696686	2.74464	0.0102389	SIX4//MSTN//SIX1//MYOCD//CYP26B1//ZNF689//SMYD1//EGR2//ANKRD1//BCL9L//HLF//FOXN2
GO:0051649	establishment of localization in cell	Biological process	173	2117	1172	17653	1.23088	0.00186196	0.696686	2.73003	0.147611	CENPA//CSE1L//NUP98//PML//PPP3CA//NUP214//SNAP23//SH3GL2//PEX1//PEX19//CASC3//UPF3B//SMG1//SMG6//WDR33//NUP37//RAB27A//TRAK2//AKAP5//KPNA4//NCKIPSD//EGR2//CRB1//ICMT//ZDHHC23//SSR1//RPL22//RPL28//RPL32//RPS3//RPS14//RPS15A//RPS28//SSR3//SCARB2//VPS13A//VPS13C//DNAJC19//TIMM8B//PMPCB//ACACA//RAB35//RABL2B//RABL2A//CHML//ADPRH//AP2A2//COPZ1//RAB18//TBC1D2B//TBC1D9//RAB38//RAB26//ARFIP1//RABL3//RAB8…
GO:0043586	tongue development	Biological process	6	21	1172	17653	4.30351	0.00193032	0.696686	2.71437	0.00511945	CYP26B1//SIX4//SIX1//HDAC2//KIT//PRDM16
GO:0048368	lateral mesoderm development	Biological process	5	15	1172	17653	5.02076	0.00218965	0.696686	2.65963	0.00426621	DAND5//NODAL//TBX20//BMPR1A//SMAD2
GO:0071363	cellular response to growth factor stimulus	Biological process	64	674	1172	17653	1.43025	0.00239676	0.696686	2.62038	0.0546075	TAB1//FSHB//MSTN//ITGB5//SMAD2//PML//DUSP22//BMPR1A//MAP3K7//GDF5//MTMR4//EID2//CTGF//FGF2//FGF5//FSTL1//HJV//BMP8A//NODAL//RUNX2//ACVR2A//ADAM17//THBS1//MYOCD//DAND5//BCL9L//PRDM16//MSX2//DAB2IP//HIF1A//MAPK14//ERN1//HYAL1//CCNA2//SYAP1//FLT3//NRP2//KIDINS220//RAP1A//BDNF//MAGI2//APLN//CYFIP1//EEF1A1//CFLAR//ANKRD1//HDAC2//WWOX//EPB41L5//WNT7A//SPINT2//GATA5//TNMD//CCBE1//JCAD//RAB35//STMN2//BRA…
GO:0032879	regulation of localization	Biological process	214	2700	1172	17653	1.19383	0.00240089	0.696686	2.61963	0.182594	DMPK//SH3GL2//SYK//MAGI2//ADAM17//MAPK14//UTS2R//ADCYAP1//CASQ2//HNF4A//G6PC2//RAP1A//SLC30A5//NOX5//PML//P2RX5//CCBE1//GPLD1//SPARC//THBS1//WNT7A//NRP2//DAB2IP//ADAMTS9//ARSB//CCR6//HIF1A//HYAL1//EPB41L5//MTUS1//DDR2//FGF2//BRAF//C5ORF30//CNTN1//GPD1L//ANK3//PKP2//SETD2//CCR2//PPIF//LAMTOR1//SRI//ATP1A2//PLN//MEST//FBXW7//NFKB1//IKBKE//CRP//PTPN2//ABHD5//PRKN//SEMA6D//HDAC4//BMPR1A//TERT//CPLX1/…
GO:0006811	ion transport	Biological process	135	1610	1172	17653	1.26299	0.00242301	0.696686	2.61565	0.115188	ADCYAP1//DMPK//SNAP23//SYK//SLC6A15//SLC6A12//SLC7A7//CASQ2//PANX1//P2RX5//ANO10//KCNA4//KCNJ5//KCNJ13//KCNK1//ATP1A2//KCNK17//KCNK6//SLC9B2//SLC5A9//SLC17A6//SGK1//NMUR1//PLN//BSPRY//PPP3CA//SRI//TRPC5//SLC34A2//SLC17A5//CLIC4//BEST1//TIMM8B//SLC30A5//CUTC//TFR2//SFXN1//SLC1A3//PMPCB//ACACA//SLC7A2//XK//SLC26A4//SLC13A1//KCNJ14//NOX5//SLC22A1//PML//THBS1//CNTN1//GPD1L//ANK3//PKP2//PPIF//CPLX1//T…
GO:0071467	cellular response to pH	Biological process	6	22	1172	17653	4.1079	0.00250681	0.696686	2.60088	0.00511945	PCK1//TRPV1//GJA1//GPLD1//HYAL1//GPR68
GO:0030182	neuron differentiation	Biological process	112	1303	1172	17653	1.29469	0.0025781	0.696686	2.5887	0.0955631	KERA//LRRC55//ANK3//MAP2//RAB8A//OGN//PITPNA//SHTN1//WNT7A//SLITRK2//CYFIP1//SH3KBP1//HRAS//DRAXIN//KIF5A//NTN4//BDNF//KLF7//UNC5C//NRP2//BOC//RPS6KA5//FEZ1//CRTAC1//OPCML//PCDH12//EGR2//ALCAM//CCDC88A//STMN2//ADCYAP1//CNTN1//DAB2IP//ANKRD1//ARSB//NCKIPSD//KIDINS220//RAP1A//CFLAR//CBFA2T2//SCARB2//MAGI2//HDAC2//OPA1//LMO4//DMRT3//SOX1//GIGYF2//TBX20//OGDH//EMX1//SATB2//ADARB1//PTPRF//ULK1//MTR//X…
GO:0045598	regulation of fat cell differentiation	Biological process	17	121	1172	17653	2.11619	0.00263526	0.696686	2.57918	0.0145051	ANKRD26//ZADH2//MSX2//TRIO//WDFY2//ADIG//ZBTB7C//NOCT//SH3PXD2B//HTR2C//ASXL2//SAV1//STK3//SYAP1//MAPK14//PRDM16//TAF8
GO:0098655	cation transmembrane transport	Biological process	76	832	1172	17653	1.37588	0.00278107	0.696686	2.55579	0.0648464	PMPCB//KCNJ5//KCNJ13//KCNJ14//ATP1A2//SLC30A5//NOX5//PPIF//SRI//CASQ2//PLN//ATP5MG//ATP5PB//MYO5A//SLC34A2//SLC9B2//SHROOM2//KCNK1//ASIC2//SLC13A1//OPA1//CCR7//FGF2//HTR2C//TRPV1//CEMIP//PANX1//ATP2A2//ATP2B3//TRPV2//CHRNA10//TRPC5//KCNQ1//SLC39A14//SLC30A3//SLC30A4//KCNE3//CNGA4//KCNG3//LRRC55//KCNA4//KCNA7//SLC1A3//KCNK17//KCNK6//SLC22A1//SLC7A2//FAM155B//CAB39//GEM//NIPSNAP2//SUMO1//ANK3//SLC2…
GO:0006942	regulation of striated muscle contraction	Biological process	14	92	1172	17653	2.29209	0.00289861	0.696686	2.53781	0.0119454	ATP1A2//PLN//CASQ2//ATP2A2//HDAC4//DMPK//PIK3CG//SRI//CTGF//KCNQ1//SUMO1//DSC2//PKP2//KCNE3
GO:0000290	deadenylation-dependent decapping of nuclear-transcribed mRNA	Biological process	4	10	1172	17653	6.02491	0.00293547	0.696686	2.53232	0.00341297	DCP2//NOCT//LSM1//CNOT7
GO:0045988	negative regulation of striated muscle contraction	Biological process	4	10	1172	17653	6.02491	0.00293547	0.696686	2.53232	0.00341297	PIK3CG//SRI//KCNE3//ATP1A2
GO:0072350	tricarboxylic acid metabolic process	Biological process	8	38	1172	17653	3.17101	0.0030109	0.696686	2.5213	0.00682594	MDH1B//DLST//ACO1//OGDH//SDHAF2//OGDHL//SDHA//SDHC
GO:0046907	intracellular transport	Biological process	145	1758	1172	17653	1.24234	0.00314062	0.696686	2.50298	0.12372	CSE1L//NUP98//PML//PPP3CA//NUP214//SNAP23//PEX1//PEX19//CASC3//UPF3B//SMG1//SMG6//WDR33//NUP37//RAB27A//TRAK2//AKAP5//KPNA4//NCKIPSD//EGR2//CRB1//ICMT//ZDHHC23//SSR1//RPL22//RPL28//RPL32//RPS3//RPS14//RPS15A//RPS28//SSR3//SCARB2//VPS13A//VPS13C//DNAJC19//TIMM8B//PMPCB//ACACA//RAB35//RABL2B//RABL2A//CHML//ADPRH//AP2A2//COPZ1//RAB18//TBC1D2B//TBC1D9//RAB38//RAB26//ARFIP1//RABL3//RAB8A//RAB9B//STX18…
GO:0033036	macromolecule localization	Biological process	231	2955	1172	17653	1.17746	0.00316182	0.696686	2.50006	0.197099	CSE1L//NUP98//PML//PPP3CA//NUP214//EPB41L3//NLRP3//MAPK14//SRI//SCIN//RAB35//VPS13A//MLH3//KIF5A//HEATR5B//TRAK2//ULK1//PEX1//PEX19//CASC3//UPF3B//SMG1//SMG6//WDR33//NUP37//RAB27A//AKAP5//KPNA4//NCKIPSD//EGR2//CRB1//ICMT//ZDHHC23//SSR1//RPL22//RPL28//RPL32//RPS3//RPS14//RPS15A//RPS28//SSR3//ANKRD13C//SCARB2//VPS13C//DNAJC19//TIMM8B//PMPCB//ACACA//SIGMAR1//ABCA6//OSBP2//MFSD2B//ANO3//SFTPA1//RABL2…
GO:0002407	dendritic cell chemotaxis	Biological process	6	23	1172	17653	3.92929	0.00320352	0.696686	2.49437	0.00511945	CCR7//CCR6//CXCR1//CXCR2//PIK3CG//CCR2
GO:0019827	stem cell population maintenance	Biological process	20	155	1172	17653	1.94352	0.00325386	0.696686	2.4876	0.0170648	FGF2//BCL9L//KIT//SMAD2//PBX1//PRDM16//BRAF//WNT7A//MMP24//PRRX1//HOOK3//LOXL2//NODAL//SAV1//HMGA2//DIS3L2//RTF1//LSM1//LIF//BMPR1A
GO:1904888	cranial skeletal system development	Biological process	11	65	1172	17653	2.549	0.00343273	0.696686	2.46436	0.00938567	SETD2//SMAD2//NODAL//SIX4//PRRX1//SIX1//RUNX2//MSX2//INSIG2//FOXN3//SH3PXD2B
GO:0048699	generation of neurons	Biological process	121	1437	1172	17653	1.26829	0.00352463	0.696686	2.45289	0.103242	SATB2//GJA1//TUBB2B//TBX20//SOX1//HIF1A//KCTD11//KERA//LRRC55//ANK3//MAP2//RAB8A//OGN//PITPNA//SHTN1//WNT7A//SLITRK2//CYFIP1//SH3KBP1//HRAS//DRAXIN//KIF5A//NTN4//BDNF//KLF7//UNC5C//NRP2//BOC//RPS6KA5//FEZ1//CRTAC1//OPCML//PCDH12//EGR2//ALCAM//CCDC88A//STMN2//ADCYAP1//CNTN1//DAB2IP//ANKRD1//ARSB//NCKIPSD//KIDINS220//RAP1A//CFLAR//CBFA2T2//SCARB2//MAGI2//HDAC2//OPA1//LMO4//DMRT3//GIGYF2//OGDH//EMX1…
GO:0060048	cardiac muscle contraction	Biological process	18	135	1172	17653	2.0083	0.00357912	0.696686	2.44622	0.0153584	ATP1A2//PLN//CASQ2//ATP2A2//HDAC4//PIK3CG//SRI//CTGF//KCNQ1//PKP2//SUMO1//GPD1L//GJA1//DSC2//KCNJ5//KCNE3//MAP2K6//TPM1
GO:0098727	maintenance of cell number	Biological process	20	157	1172	17653	1.91876	0.00377387	0.696686	2.42321	0.0170648	WNT7A//DIS3L2//RTF1//LSM1//KIT//LIF//NODAL//BMPR1A//FGF2//BCL9L//SMAD2//PBX1//PRDM16//BRAF//MMP24//PRRX1//HOOK3//LOXL2//SAV1//HMGA2
GO:0009653	anatomical structure morphogenesis	Biological process	209	2656	1172	17653	1.18525	0.00379681	0.696686	2.42058	0.178328	KLF2//MAPK14//ECT2//CYFIP1//TENM4//CDH19//LIPA//CTGF//WNT7A//COL8A2//DAB2IP//EREG//CLIC4//ANGPT2//SETD2//HIF1A//PIK3CG//ROBO4//SYK//NOX5//NRP2//APLN//FMNL3//COL4A1//TBX20//WARS2//MYO1E//ZMIZ1//MYOCD//FGF2//PBX1//CTNNBIP1//GZF1//SIX1//RNF2//ACVR2A//SMAD2//SOX7//BMPR1A//WLS//RTF1//POGLUT1//COBL//BYSL//NODAL//EPB41L5//STK3//SPINT2//LIAS//MKS1//SEMA4C//LMO4//TNMD//CCBE1//PROX2//GJA1//NOTO//RUNX2//VCL…
GO:0070252	actin-mediated cell contraction	Biological process	16	115	1172	17653	2.09562	0.0038262	0.696686	2.41723	0.0136519	EPB41L5//ROCK1//TPM1//SHTN1//PKP2//ATP1A2//PLN//SRI//SUMO1//GPD1L//KCNQ1//GJA1//DSC2//KCNJ5//KCNE3
GO:0009060	aerobic respiration	Biological process	13	85	1172	17653	2.30364	0.00385342	0.696686	2.41415	0.0110922	MDH1B//DLST//ACO1//OGDH//SDHAF2//OGDHL//SDHA//SDHC//COX6B1//COX7B//CYCS//HIF1A//PMPCB
GO:0060969	negative regulation of gene silencing	Biological process	6	24	1172	17653	3.76557	0.00403488	0.696686	2.39417	0.00511945	ATAD2//ATAD2B//TERT//PPP3CA//ZC3H10//BCDIN3D
GO:1903900	regulation of viral life cycle	Biological process	18	137	1172	17653	1.97899	0.00419302	0.696686	2.37747	0.0153584	PRKN//FBXL2//ADARB1//NR5A2//CNOT7//TNIP1//ILF3//MX1//OAS3//APOBEC3G//FAM111A//OASL//HMGA2//HS3ST5//TRIM26//PML//TRIM27//SNF8
GO:0086004	regulation of cardiac muscle cell contraction	Biological process	8	40	1172	17653	3.01246	0.00420955	0.696686	2.37576	0.00682594	ATP2A2//DSC2//PKP2//KCNE3//ATP1A2//PLN//SRI//SUMO1
GO:0030048	actin filament-based movement	Biological process	18	139	1172	17653	1.95051	0.00489121	0.696686	2.31058	0.0153584	EPB41L5//ROCK1//TPM1//MYO5A//SHTN1//PKP2//ATP1A2//PLN//SRI//SUMO1//GPD1L//KCNQ1//GJA1//DSC2//KCNJ5//KCNE3//MYO1E
GO:1990090	cellular response to nerve growth factor stimulus	Biological process	9	50	1172	17653	2.71121	0.005147	0.696686	2.28845	0.00767918	KIDINS220//RAP1A//BDNF//MAGI2//SH3GL2//RAB35//STMN2//BRAF//TRPV1
GO:0071312	cellular response to alkaloid	Biological process	7	33	1172	17653	3.19503	0.00518769	0.696686	2.28503	0.0059727	CASQ2//CCNA2//ATG7//PPP1R9B//SPIDR//BCL2L1//TRPV1
GO:0045069	regulation of viral genome replication	Biological process	13	88	1172	17653	2.22511	0.00521407	0.696686	2.28282	0.0110922	PRKN//FBXL2//ADARB1//NR5A2//CNOT7//TNIP1//ILF3//MX1//OAS3//APOBEC3G//FAM111A//OASL//HMGA2
GO:0009987	cellular process	Biological process	1096	16158	1172	17653	1.02168	0.0054535	0.696686	2.26332	0.935154	OPA1//MRPL17//RPS14//RPS28//ATG7//RAB35//TRAPPC8//ATG2B//MAP1LC3B2//MAP1LC3B//ULK1//SLC25A15//ASL//SLC25A2//DDAH1//SUPT16H//MCM6//NUP98//POLK//POLE3//CCDC88A//FAM111A//MCM8//ESCO2//SKA2//RPS3//GEM//TUBB2B//TUBB6//MAPK14//CDKN2D//PIM2//EIF4EBP1//GSPT1//PPP3CA//POLE4//E2F6//DYNC1I2//RAB8A//PPP1R12A//CEP72//CCNA2//SEPT10//MTR//KLF2//CDX4//TCERG1//KLF8//HJV//GLIS1//CUX1//DAB2IP//EID2//ZNF431//RTF1//S…
GO:1903901	negative regulation of viral life cycle	Biological process	12	79	1172	17653	2.28794	0.00569224	0.696686	2.24472	0.0102389	PRKN//TNIP1//ILF3//MX1//OAS3//APOBEC3G//FAM111A//OASL//HMGA2//TRIM26//PML//TRIM27
GO:0070848	response to growth factor	Biological process	64	701	1172	17653	1.37516	0.0058439	0.696686	2.2333	0.0546075	TAB1//FSHB//MSTN//ITGB5//SMAD2//PML//DUSP22//BMPR1A//MAP3K7//GDF5//MTMR4//EID2//CTGF//FGF2//FGF5//FSTL1//HJV//BMP8A//NODAL//RUNX2//ACVR2A//ADAM17//THBS1//MYOCD//DAND5//BCL9L//PRDM16//MSX2//DAB2IP//HIF1A//MAPK14//ERN1//HYAL1//CCNA2//SYAP1//FLT3//NRP2//KIDINS220//RAP1A//BDNF//MAGI2//APLN//CYFIP1//HTRA2//ANGPT2//SPARC//FEZ1//EEF1A1//CFLAR//ANKRD1//HDAC2//WWOX//EPB41L5//WNT7A//SPINT2//GATA5//TNMD//CC…
GO:0009743	response to carbohydrate	Biological process	25	220	1172	17653	1.71162	0.00602269	0.696686	2.22021	0.0213311	ATG7//CTGF//GJA1//GPLD1//ANGPT2//HNF4A//ILDR2//SMAD2//THBS1//SPARC//HIF1A//SRI//GPR68//SLC9B2//ENY2//PCK1//CYP7A1//ERN1//OPA1//PDK3//PPP3CA//RAP1A//MAP2K6//MAP2K4//CST3
GO:0051235	maintenance of location	Biological process	33	314	1172	17653	1.58298	0.00604511	0.696686	2.2186	0.028157	SRI//SCIN//CASQ2//ANKRD13C//EPB41L3//ANK3//STARD4//ATP1A2//PLN//MEST//FBXW7//NFKB1//IKBKE//CRP//PTPN2//ABHD5//MYO5A//DAND5//VPS13A//VPS13C//CCR7//FGF2//HTR2C//TRPV1//DZIP1//CEMIP//TAF8//PML//SLC30A5//SLC30A3//SLC30A4//SYNE3//SUN1
GO:0006554	lysine catabolic process	Biological process	4	12	1172	17653	5.02076	0.0062167	0.696686	2.20644	0.00341297	DLST//PIPOX//OGDH//ALDH7A1
GO:0010896	regulation of triglyceride catabolic process	Biological process	4	12	1172	17653	5.02076	0.0062167	0.696686	2.20644	0.00341297	GPLD1//PIK3CG//AADAC//ABHD5
GO:0014842	regulation of skeletal muscle satellite cell proliferation	Biological process	4	12	1172	17653	5.02076	0.0062167	0.696686	2.20644	0.00341297	FGF2//MSTN//SIX1//CFLAR
GO:0019896	axonal transport of mitochondrion	Biological process	4	12	1172	17653	5.02076	0.0062167	0.696686	2.20644	0.00341297	FEZ1//TRAK2//HIF1A//OPA1
GO:0038110	interleukin-2-mediated signaling pathway	Biological process	4	12	1172	17653	5.02076	0.0062167	0.696686	2.20644	0.00341297	PTPN2//IL2RA//IL2RB//SYK
GO:0038180	nerve growth factor signaling pathway	Biological process	4	12	1172	17653	5.02076	0.0062167	0.696686	2.20644	0.00341297	KIDINS220//RAP1A//BDNF//MAGI2
GO:0097284	hepatocyte apoptotic process	Biological process	4	12	1172	17653	5.02076	0.0062167	0.696686	2.20644	0.00341297	CFLAR//PIK3CG//BCL2L1//STK3
GO:0051094	positive regulation of developmental process	Biological process	111	1329	1172	17653	1.25802	0.00653491	0.696686	2.18476	0.0947099	SIX1//HIF1A//OPA1//PRKN//BCL9L//HDAC2//LOXL2//SMAD2//EPB41L5//NFKB1//MAPK14//SMYD1//STMN2//ADCYAP1//CNTN1//DAB2IP//ANKRD1//ARSB//NCKIPSD//KIDINS220//RAP1A//CFLAR//CBFA2T2//SCARB2//FEZ1//MAGI2//GLI1//BMPR1A//ACVR2A//TENM4//GDF5//RUNX2//RASGRP1//VNN1//SH3PXD2B//FGF2//SYK//IL2RA//ZMIZ1//SART1//CTGF//WNT9A//WDFY2//ADIG//ZBTB7C//NOCT//HTR2C//ASXL2//SAV1//STK3//SYAP1//NLRP3//ADAMTS9//LIF//SCIN//CTNNBIP…
GO:0035690	cellular response to drug	Biological process	35	340	1172	17653	1.55053	0.00660389	0.696686	2.1802	0.0298635	IL18BP//PPIF//KLF2//CST3//ECT2//HDAC2//RPS3//CASQ2//CCNA2//ATG7//PPP1R9B//NFKB1//SOD1//TRPV1//XRN1//CBX3//EIF4EBP1//MSTN//PCK1//CFLAR//MTR//SPIDR//GABPA//PRKN//AHR//OPA1//HMGA2//ANKRD1//GPLD1//KCNQ1//PPP1R12A//PPP3CA//RAP1A//BRAF//CD69
GO:0006895	Golgi to endosome transport	Biological process	5	19	1172	17653	3.96376	0.00678994	0.696686	2.16813	0.00426621	TGOLN2//VPS13A//VPS13C//CORO7//SYS1
GO:0023019	signal transduction involved in regulation of gene expression	Biological process	5	19	1172	17653	3.96376	0.00678994	0.696686	2.16813	0.00426621	DAND5//FGF5//HNF4A//SMAD2//MSX2
GO:0022008	neurogenesis	Biological process	126	1536	1172	17653	1.23558	0.00692553	0.696686	2.15955	0.107509	SATB2//GJA1//TUBB2B//TBX20//SOX1//HIF1A//KCTD11//KERA//LRRC55//ANK3//MAP2//RAB8A//OGN//PITPNA//SHTN1//WNT7A//SLITRK2//CYFIP1//SH3KBP1//HRAS//DRAXIN//KIF5A//NTN4//BDNF//KLF7//UNC5C//NRP2//BOC//RPS6KA5//FEZ1//CRTAC1//OPCML//PCDH12//EGR2//ALCAM//MMP24//FGF5//CCDC88A//STMN2//ADCYAP1//CNTN1//DAB2IP//ANKRD1//ARSB//NCKIPSD//KIDINS220//RAP1A//CFLAR//CBFA2T2//SCARB2//MAGI2//HDAC2//OPA1//LMO4//DMRT3//GIGYF…
GO:0010256	endomembrane system organization	Biological process	42	427	1172	17653	1.48154	0.00694071	0.696686	2.1586	0.0358362	DMPK//REEP3//SUN1//CRB1//ANK3//TOR1B//ATL2//LMAN2L//VMP1//GOLGA8R//TRAPPC8//GOLGA8A//GOLGA8B//TMED9//STX17//HACE1//GOLGA8N//ARFGEF2//LAMTOR1//HOOK3//NUP98//NUP37//NUP214//SOD1//ATP2A2//RAB27A//SNF8//VPS37A//VTA1//STAM//EPB41L3//RAB38//BLOC1S2//SHTN1//ANO3//RAB18//TMEM33//STX18//SUMO1//CAMSAP2//SCARB2//PRKN
GO:0099504	synaptic vesicle cycle	Biological process	17	133	1172	17653	1.92525	0.00698081	0.696686	2.15609	0.0145051	SH3GL2//CPLX1//TRIM9//SNAP23//STX11//WNT7A//NLGN4X//ITSN1//SYNDIG1//SLC17A6//ROCK1//ATP2A2//CYFIP1//RAP1A//BRAF//PCDH17//MAGI2
GO:1903523	negative regulation of blood circulation	Biological process	7	35	1172	17653	3.01246	0.00727479	0.696686	2.13818	0.0059727	PLN//SRI//ATP1A2//ATP2A2//APLN//PIK3CG//KCNE3
GO:1901360	organic cyclic compound metabolic process	Biological process	464	6394	1172	17653	1.09304	0.00732	0.696686	2.13549	0.395904	SUPT16H//MCM6//NUP98//POLK//POLE3//CCDC88A//FAM111A//MCM8//E2F6//KLF2//CDX4//TCERG1//KLF8//HJV//GLIS1//CUX1//DAB2IP//EID2//ZNF431//RTF1//SATB2//GABPA//ANKRD1//PROX2//CNOT7//HDAC2//LOXL2//SMAD2//MSX2//NFKB1//NFX1//NODAL//YBX1//PRKN//ZNF589//WWOX//PRRX1//GATAD2A//THAP1//YEATS2//DUSP22//TBX20//ZNF608//HOMEZ//PTPN2//KDM5A//TRIM27//RFX5//RNF2//RPS14//PRDM16//GZF1//SIX1//SUMO1//TRPV1//ZNF136//ZNF140//H…
GO:0006139	nucleobase-containing compound metabolic process	Biological process	435	5967	1172	17653	1.09806	0.00741185	0.696686	2.13007	0.37116	SUPT16H//MCM6//NUP98//POLK//POLE3//CCDC88A//FAM111A//MCM8//E2F6//KLF2//CDX4//TCERG1//KLF8//HJV//GLIS1//CUX1//DAB2IP//EID2//ZNF431//RTF1//SATB2//GABPA//ANKRD1//PROX2//CNOT7//HDAC2//LOXL2//SMAD2//MSX2//NFKB1//NFX1//NODAL//YBX1//PRKN//ZNF589//WWOX//PRRX1//GATAD2A//THAP1//YEATS2//DUSP22//TBX20//ZNF608//HOMEZ//PTPN2//KDM5A//TRIM27//RFX5//RNF2//RPS14//PRDM16//GZF1//SIX1//SUMO1//TRPV1//ZNF136//ZNF140//H…
GO:0045822	negative regulation of heart contraction	Biological process	6	27	1172	17653	3.34717	0.00748392	0.696686	2.12587	0.00511945	PLN//SRI//PIK3CG//KCNE3//ATP1A2//ATP2A2
GO:0030490	maturation of SSU-rRNA	Biological process	9	53	1172	17653	2.55775	0.00762206	0.696686	2.11793	0.00767918	UTP20//HEATR1//RPS14//BYSL//RRP36//BMS1//SRFBP1//RPS28//UTP14C
GO:1990089	response to nerve growth factor	Biological process	9	53	1172	17653	2.55775	0.00762206	0.696686	2.11793	0.00767918	KIDINS220//RAP1A//BDNF//MAGI2//RAB35//STMN2//BRAF//TRPV1//SH3GL2
GO:0030001	metal ion transport	Biological process	76	868	1172	17653	1.31882	0.00786165	0.696686	2.10449	0.0648464	DMPK//ADCYAP1//CASQ2//KCNA4//KCNJ5//KCNJ13//KCNK1//ATP1A2//KCNK17//KCNK6//SLC9B2//SLC5A9//SLC6A15//SLC17A6//SGK1//NMUR1//PANX1//PLN//BSPRY//PPP3CA//SRI//TRPC5//SLC30A5//CUTC//TFR2//SFXN1//PMPCB//KCNJ14//PML//P2RX5//CNTN1//GPD1L//ANK3//PKP2//MYO5A//TF//SLC34A2//SHROOM2//ASIC2//SLC13A1//OPA1//CCR7//FGF2//HTR2C//TRPV1//CEMIP//GJA1//BEST1//CTGF//ATP2A2//ATP2B3//TRPV2//CHRNA10//KCNQ1//SLC39A14//SLC30A…
GO:0046330	positive regulation of JNK cascade	Biological process	16	124	1172	17653	1.94352	0.00796185	0.696686	2.09899	0.0136519	DAB2IP//ERN1//TAOK1//MAP2K4//SYK//RPS3//MAP3K7//RASGRP1//CCR7//CTGF//HRAS//WNT16//DUSP22//SLAMF1//STK3//WNT7A
GO:0046483	heterocycle metabolic process	Biological process	446	6136	1172	17653	1.09481	0.00802708	0.696686	2.09544	0.380546	SUPT16H//MCM6//NUP98//POLK//POLE3//CCDC88A//FAM111A//MCM8//E2F6//KLF2//CDX4//TCERG1//KLF8//HJV//GLIS1//CUX1//DAB2IP//EID2//ZNF431//RTF1//SATB2//GABPA//ANKRD1//PROX2//CNOT7//HDAC2//LOXL2//SMAD2//MSX2//NFKB1//NFX1//NODAL//YBX1//PRKN//ZNF589//WWOX//PRRX1//GATAD2A//THAP1//YEATS2//DUSP22//TBX20//ZNF608//HOMEZ//PTPN2//KDM5A//TRIM27//RFX5//RNF2//RPS14//PRDM16//GZF1//SIX1//SUMO1//TRPV1//ZNF136//ZNF140//H…
GO:1903510	mucopolysaccharide metabolic process	Biological process	15	114	1172	17653	1.98188	0.00838574	0.696686	2.07646	0.0127986	CHST4//KERA//OGN//ST3GAL2//B4GALT5//B3GAT2//DSE//HYAL1//ARSB//NDST4//ABCC5//CEMIP//FGF2//GNS//NFKB1
GO:0006553	lysine metabolic process	Biological process	4	13	1172	17653	4.63455	0.00851333	0.696686	2.0699	0.00341297	DLST//OGDH//ALDH7A1//PIPOX
GO:0014841	skeletal muscle satellite cell proliferation	Biological process	4	13	1172	17653	4.63455	0.00851333	0.696686	2.0699	0.00341297	SIX1//CFLAR//FGF2//MSTN
GO:0014857	regulation of skeletal muscle cell proliferation	Biological process	4	13	1172	17653	4.63455	0.00851333	0.696686	2.0699	0.00341297	SIX1//CFLAR//FGF2//MSTN
GO:0030213	hyaluronan biosynthetic process	Biological process	4	13	1172	17653	4.63455	0.00851333	0.696686	2.0699	0.00341297	NFKB1//ABCC5//HYAL1//CEMIP
GO:0050862	positive regulation of T cell receptor signaling pathway	Biological process	4	13	1172	17653	4.63455	0.00851333	0.696686	2.0699	0.00341297	CD226//CCR7//TRAT1//RPS3
GO:0071352	cellular response to interleukin-2	Biological process	4	13	1172	17653	4.63455	0.00851333	0.696686	2.0699	0.00341297	IL2RA//IL2RB//SYK//PTPN2
GO:0050856	regulation of T cell receptor signaling pathway	Biological process	7	36	1172	17653	2.92878	0.00852481	0.696686	2.06932	0.0059727	CD226//CCR7//TRAT1//RPS3//DUSP22//PTPN2//CD300A
GO:2001014	regulation of skeletal muscle cell differentiation	Biological process	5	20	1172	17653	3.76557	0.0085666	0.696686	2.06719	0.00426621	MSTN//SIX4//MYOCD//CYP26B1//SIX1
GO:1903115	regulation of actin filament-based movement	Biological process	8	45	1172	17653	2.67774	0.00880314	0.696686	2.05536	0.00682594	ATP1A2//PLN//SRI//SUMO1//ATP2A2//DSC2//PKP2//KCNE3
GO:0010644	cell communication by electrical coupling	Biological process	6	28	1172	17653	3.22763	0.00900086	0.696686	2.04572	0.00511945	SRI//CASQ2//ANK3//GJA1//ATP1A2//PKP2
GO:0071840	cellular component organization or biogenesis	Biological process	469	6486	1172	17653	1.08915	0.00900207	0.696686	2.04566	0.400171	OPA1//MRPL17//RPS28//RIOX2//RPS14//ATG7//RAB35//TRAPPC8//ATG2B//MAP1LC3B2//MAP1LC3B//ULK1//GEM//SEPT10//CENPA//THUMPD1//CAMSAP2//TUBB2B//MAP2//MARK4//ATXN7//TUBB6//AAR2//CRNKL1//MX1//MX2//PRKN//MIEF1//SNRNP200//SART1//UTP20//WDR37//MAK16//HEATR1//BYSL//RRP36//BMS1//FTSJ3//GTF2H2//TEP1//TERT//STN1//KLF2//MAPK14//ECT2//CYFIP1//TENM4//CDH19//LIPA//NUP98//CTGF//EPB41L3//SGK3//IGFBPL1//LAMTOR1//SGK1//…
GO:0048666	neuron development	Biological process	90	1060	1172	17653	1.27887	0.00906298	0.696686	2.04273	0.0767918	KERA//LRRC55//ANK3//MAP2//RAB8A//OGN//PITPNA//SHTN1//WNT7A//SLITRK2//CYFIP1//SH3KBP1//HRAS//DRAXIN//KIF5A//NTN4//BDNF//KLF7//UNC5C//NRP2//BOC//RPS6KA5//FEZ1//CRTAC1//OPCML//PCDH12//EGR2//ALCAM//CCDC88A//STMN2//ADCYAP1//CNTN1//DAB2IP//ANKRD1//ARSB//NCKIPSD//KIDINS220//RAP1A//CFLAR//CBFA2T2//SCARB2//MAGI2//HDAC2//OPA1//OGDH//SOX1//ADARB1//PTPRF//ULK1//MTR//XK//RAB35//GPRIN1//BLOC1S2//ROCK1//SH3GL2/…
GO:0071702	organic substance transport	Biological process	206	2667	1172	17653	1.16342	0.00906892	0.696686	2.04244	0.175768	CSE1L//NUP98//PML//PPP3CA//NUP214//ADCYAP1//NLRP3//SNAP23//SYK//MAPK14//TRPV1//SLC6A15//SLC6A12//SLC7A7//PEX1//PEX19//CASC3//UPF3B//SMG1//SMG6//WDR33//NUP37//RAB27A//TRAK2//AKAP5//KPNA4//NCKIPSD//EGR2//CRB1//ICMT//ZDHHC23//SSR1//RPL22//RPL28//RPL32//RPS3//RPS14//RPS15A//RPS28//SSR3//SCARB2//VPS13A//VPS13C//DNAJC19//TIMM8B//PMPCB//SLC17A6//SLC1A3//ACACA//SLC17A5//SLC7A2//XK//SIGMAR1//ABCA6//OSBP2/…
GO:0034340	response to type I interferon	Biological process	13	94	1172	17653	2.08308	0.00907753	0.696686	2.04203	0.0110922	GBP2//HLA-E//MX1//MX2//OAS3//OASL//CNOT7//PTPN2//LSM14A//UBE2K//SETD2//SHMT2//IKBKE
GO:0098660	inorganic ion transmembrane transport	Biological process	72	821	1172	17653	1.32093	0.00918377	0.696686	2.03698	0.0614334	PMPCB//KCNJ5//KCNJ13//KCNJ14//ATP1A2//SLC30A5//NOX5//PPIF//SRI//CASQ2//PLN//ATP5MG//ATP5PB//MYO5A//SLC34A2//SLC9B2//SHROOM2//KCNK1//ASIC2//SLC13A1//OPA1//CCR7//FGF2//HTR2C//TRPV1//CEMIP//PANX1//ATP2A2//ATP2B3//TRPV2//CHRNA10//TRPC5//KCNQ1//SLC39A14//SLC30A3//SLC30A4//KCNE3//CNGA4//KCNG3//LRRC55//KCNA4//KCNA7//SLC1A3//KCNK17//KCNK6//FAM155B//CAB39//GEM//NIPSNAP2//SUMO1//ANK3//SLC26A4//GABRA4//CLIC…
GO:0055085	transmembrane transport	Biological process	126	1550	1172	17653	1.22442	0.00919002	0.696686	2.03668	0.107509	SLC6A15//SLC6A12//SLC7A7//SLC17A6//SLC1A3//PMPCB//ACACA//RALBP1//SLC22A1//SLC2A12//SLC5A9//SLC2A9//SLC45A3//KCNJ5//KCNJ13//KCNJ14//ATP1A2//SLC30A5//NOX5//THBS1//BRAF//PPIF//SRI//CASQ2//PLN//ATP5MG//ATP5PB//MAPK14//RAP1A//TERT//PEX1//GJA1//DNAJC19//TOMM40L//MYO5A//SLC17A5//SLC35D3//CHRNA5//CHRND//SLC9B2//SGK3//GABRA4//GLRB//GRIA2//ASIC2//ATP2A2//ATP2B3//P2RX5//ANO10//CHRNA10//ANO3//SGK1//BEST1//BS…
GO:0032482	Rab protein signal transduction	Biological process	11	74	1172	17653	2.23899	0.00932102	0.696686	2.03054	0.00938567	RAB35//RABL2B//RABL2A//RAB18//RAB38//RAB26//RABL3//RAB8A//RAB9B//RAB27A//RAB2B
GO:0015672	monovalent inorganic cation transport	Biological process	49	524	1172	17653	1.4085	0.0096258	0.696686	2.01656	0.0418089	DMPK//ADCYAP1//CASQ2//KCNA4//KCNJ5//KCNJ13//KCNK1//ATP1A2//KCNK17//KCNK6//SLC9B2//SLC5A9//SLC6A15//SLC17A6//SGK1//KCNJ14//SLC30A5//NOX5//CNTN1//GPD1L//ANK3//PKP2//PPIF//ATP5MG//ATP5PB//SLC34A2//SHROOM2//ASIC2//SLC13A1//KCNQ1//KCNE3//CNGA4//KCNG3//LRRC55//KCNA7//SLC1A3//CAB39//SUMO1//SLC2A13//COX6B1//COX7B//COX11//SLC2A12//SLC17A5//SLC2A9//GALR2//UTRN//HECW2//GLRX
GO:0045071	negative regulation of viral genome replication	Biological process	9	55	1172	17653	2.46474	0.00971723	0.696686	2.01246	0.00767918	PRKN//APOBEC3G//HMGA2//TNIP1//ILF3//MX1//OAS3//FAM111A//OASL
GO:0071560	cellular response to transforming growth factor beta stimulus	Biological process	25	229	1172	17653	1.64435	0.00986539	0.696686	2.00589	0.0213311	TAB1//FSHB//MSTN//ITGB5//SMAD2//PML//DUSP22//BMPR1A//MAP3K7//GDF5//MTMR4//EID2//ADAM17//THBS1//MYOCD//DAND5//BCL9L//PRDM16//NODAL//CFLAR//ANKRD1//HDAC2//WWOX//EPB41L5//WNT7A
GO:0048525	negative regulation of viral process	Biological process	13	95	1172	17653	2.06116	0.00989664	0.696686	2.00451	0.0110922	TRIM27//HMGA2//CRP//PRKN//TNIP1//ILF3//MX1//OAS3//APOBEC3G//FAM111A//OASL//TRIM26//PML
GO:0045595	regulation of cell differentiation	Biological process	141	1761	1172	17653	1.20601	0.00991143	0.696686	2.00386	0.120307	HIF1A//NODAL//KCTD11//BCL9L//HDAC2//LOXL2//SMAD2//EPB41L5//DAB2IP//SDHAF2//NFKB1//CRP//DMPK//MAPK14//SMYD1//BDNF//MYOCD//HDAC4//CCDC88A//STMN2//ADCYAP1//CNTN1//ANKRD1//ARSB//NCKIPSD//KIDINS220//RAP1A//CFLAR//CBFA2T2//SCARB2//FEZ1//MAGI2//OPA1//DRAXIN//WNT7A//XK//CTGF//SCIN//WNT9A//GDF5//RUNX2//RASGRP1//SOD1//VNN1//LMO4//FGF2//SYK//CYP26B1//BRAF//IL2RA//ZMIZ1//SART1//FANCA//TAF8//ANKRD26//ZADH2//M…
GO:0090503	RNA phosphodiester bond hydrolysis, exonucleolytic	Biological process	7	37	1172	17653	2.84962	0.00992565	0.696686	2.00324	0.0059727	DIS3L2//DCP2//DIS3//NOCT//CNOT7//PARN//XRN1
GO:0043524	negative regulation of neuron apoptotic process	Biological process	17	138	1172	17653	1.8555	0.00999239	0.696686	2.00033	0.0145051	HIF1A//PRKN//MAP2K4//TOX3//HRAS//DRAXIN//SIX4//BCL2L1//ROCK1//BDNF//ITSN1//SIX1//SOD1//BRAF//TERT//CPEB4//GDF5
GO:0010975	regulation of neuron projection development	Biological process	43	450	1172	17653	1.43929	0.0103257	0.698061	1.98608	0.0366894	STMN2//ADCYAP1//CNTN1//DAB2IP//ANKRD1//ARSB//NCKIPSD//KIDINS220//RAP1A//CFLAR//CBFA2T2//SCARB2//FEZ1//MAGI2//HDAC2//DRAXIN//WNT7A//XK//CYFIP1//TRPV2//SHTN1//TRPC5//BDNF//PTPRF//BRAF//LRIG2//HECW2//SEMA4C//MAP2//SSH3//TRAK2//CAMSAP2//PPP3CA//CUX1//PTPRD//ARC//OPA1//PRRX1//COBL//ZSWIM5//TUBB2B//PRKN//CCDC88A
GO:1903306	negative regulation of regulated secretory pathway	Biological process	5	21	1172	17653	3.58626	0.0106404	0.698061	1.97304	0.00426621	CD300A//CCR2//TRIM9//RAP1A//BRAF
GO:0045920	negative regulation of exocytosis	Biological process	6	29	1172	17653	3.11634	0.0107254	0.698061	1.96959	0.00511945	CD300A//CCR2//TRIM9//PRKN//RAP1A//BRAF
GO:0071985	multivesicular body sorting pathway	Biological process	6	29	1172	17653	3.11634	0.0107254	0.698061	1.96959	0.00511945	SNF8//VPS37A//LEPROTL1//LEPROT//VTA1//RAB27A
GO:0060538	skeletal muscle organ development	Biological process	20	173	1172	17653	1.7413	0.010936	0.698061	1.96114	0.0170648	BVES//MAPK14//SIX4//SIX1//CFLAR//ZNF689//SMYD1//EGR2//ANKRD1//BCL9L//HLF//FOXN2//CHRND//MSTN//PPP3CA//XK//HDAC4//BASP1//MYOCD//CYP26B1
GO:0006725	cellular aromatic compound metabolic process	Biological process	447	6178	1172	17653	1.08981	0.0109501	0.698061	1.96058	0.381399	SUPT16H//MCM6//NUP98//POLK//POLE3//CCDC88A//FAM111A//MCM8//E2F6//KLF2//CDX4//TCERG1//KLF8//HJV//GLIS1//CUX1//DAB2IP//EID2//ZNF431//RTF1//SATB2//GABPA//ANKRD1//PROX2//CNOT7//HDAC2//LOXL2//SMAD2//MSX2//NFKB1//NFX1//NODAL//YBX1//PRKN//ZNF589//WWOX//PRRX1//GATAD2A//THAP1//YEATS2//DUSP22//TBX20//ZNF608//HOMEZ//PTPN2//KDM5A//TRIM27//RFX5//RNF2//RPS14//PRDM16//GZF1//SIX1//SUMO1//TRPV1//ZNF136//ZNF140//H…
GO:0006810	transport	Biological process	370	5048	1172	17653	1.10401	0.0112448	0.698061	1.94905	0.3157	CSE1L//NUP98//PML//PPP3CA//NUP214//CUX1//ATP1A2//SLC1A3//ADCYAP1//DMPK//GTF2H2//SH3GL2//SYK//MAGI2//NLRP3//SNAP23//F8//SCG3//APLP2//PROS1//SOD1//SPARC//TF//THBS1//VCL//MAPK14//TRPV1//UTS2R//SLC6A15//SLC6A12//SLC7A7//ARFGEF2//BVES//RAB38//KIF5A//MYO5A//NECAP2//FMN2//ADAMTS9//HSPA13//RAB2B//CASQ2//STX17//VAMP1//STX11//PEX1//PEX19//CASC3//UPF3B//SMG1//SMG6//WDR33//NUP37//RAB27A//TRAK2//AKAP5//KPNA4/…
GO:0014856	skeletal muscle cell proliferation	Biological process	4	14	1172	17653	4.30351	0.0113012	0.698061	1.94687	0.00341297	SIX1//CFLAR//FGF2//MSTN
GO:0070669	response to interleukin-2	Biological process	4	14	1172	17653	4.30351	0.0113012	0.698061	1.94687	0.00341297	IL2RA//IL2RB//SYK//PTPN2
GO:0090148	membrane fission	Biological process	4	14	1172	17653	4.30351	0.0113012	0.698061	1.94687	0.00341297	MX1//MX2//OPA1//SH3GL2
GO:1900103	positive regulation of endoplasmic reticulum unfolded protein response	Biological process	4	14	1172	17653	4.30351	0.0113012	0.698061	1.94687	0.00341297	DAB2IP//TMEM33//PTPN2//ERN1
GO:1904923	regulation of autophagy of mitochondrion in response to mitochondrial depolarization	Biological process	4	14	1172	17653	4.30351	0.0113012	0.698061	1.94687	0.00341297	PRKN//HTRA2//GBA//VPS13C
GO:0031175	neuron projection development	Biological process	80	936	1172	17653	1.28737	0.0115203	0.698061	1.93854	0.0682594	KERA//LRRC55//ANK3//MAP2//RAB8A//OGN//PITPNA//SHTN1//WNT7A//SLITRK2//CYFIP1//SH3KBP1//HRAS//DRAXIN//KIF5A//NTN4//BDNF//KLF7//UNC5C//NRP2//BOC//RPS6KA5//FEZ1//CRTAC1//EGR2//ALCAM//CCDC88A//STMN2//ADCYAP1//CNTN1//DAB2IP//ANKRD1//ARSB//NCKIPSD//KIDINS220//RAP1A//CFLAR//CBFA2T2//SCARB2//MAGI2//HDAC2//ADARB1//PTPRF//ULK1//MTR//XK//TRPV2//TRPC5//COBL//VCL//BRAF//LRIG2//EPB41L3//GJA1//SGK1//TRAK2//HECW2…
GO:0090304	nucleic acid metabolic process	Biological process	389	5329	1172	17653	1.0995	0.0115946	0.698061	1.93574	0.331911	SUPT16H//MCM6//NUP98//POLK//POLE3//CCDC88A//FAM111A//MCM8//E2F6//KLF2//CDX4//TCERG1//KLF8//HJV//GLIS1//CUX1//DAB2IP//EID2//ZNF431//RTF1//SATB2//GABPA//ANKRD1//PROX2//CNOT7//HDAC2//LOXL2//SMAD2//MSX2//NFKB1//NFX1//NODAL//YBX1//PRKN//ZNF589//WWOX//PRRX1//GATAD2A//THAP1//YEATS2//DUSP22//TBX20//ZNF608//HOMEZ//PTPN2//KDM5A//TRIM27//RFX5//RNF2//RPS14//PRDM16//GZF1//SIX1//SUMO1//TRPV1//ZNF136//ZNF140//H…
GO:0098662	inorganic cation transmembrane transport	Biological process	65	738	1172	17653	1.32662	0.0117984	0.698061	1.92818	0.0554608	PMPCB//KCNJ5//KCNJ13//KCNJ14//ATP1A2//SLC30A5//NOX5//PPIF//SRI//CASQ2//PLN//ATP5MG//ATP5PB//MYO5A//SLC34A2//SLC9B2//SHROOM2//KCNK1//ASIC2//SLC13A1//OPA1//CCR7//FGF2//HTR2C//TRPV1//CEMIP//PANX1//ATP2A2//ATP2B3//TRPV2//CHRNA10//TRPC5//KCNQ1//SLC39A14//SLC30A3//SLC30A4//KCNE3//CNGA4//KCNG3//LRRC55//KCNA4//KCNA7//SLC1A3//KCNK17//KCNK6//FAM155B//CAB39//GEM//NIPSNAP2//SUMO1//ANK3//SLC2A13//COX6B1//COX7…
GO:0000956	nuclear-transcribed mRNA catabolic process	Biological process	23	209	1172	17653	1.65757	0.011828	0.698061	1.92709	0.0196246	PNRC1//DCP2//CASC3//SMG1//SMG6//GSPT1//PARN//RPL22//RPL28//RPL32//RPS3//RPS14//RPS15A//RPS28//UPF3B//CNOT4//CNOT10//CNOT7//NOCT//LSM1//DIS3L2//DIS3//XRN1
GO:0008104	protein localization	Biological process	202	2628	1172	17653	1.15776	0.0118798	0.698061	1.92519	0.172355	CSE1L//NUP98//PML//PPP3CA//NUP214//EPB41L3//NLRP3//MAPK14//SRI//SCIN//PEX1//PEX19//CASC3//SMG1//SMG6//WDR33//UPF3B//NUP37//RAB27A//TRAK2//AKAP5//KPNA4//NCKIPSD//EGR2//CRB1//ICMT//ZDHHC23//SSR1//RPL22//RPL28//RPL32//RPS3//RPS14//RPS15A//RPS28//SSR3//ANKRD13C//SCARB2//VPS13A//VPS13C//DNAJC19//TIMM8B//PMPCB//RAB35//RABL2B//RABL2A//CHML//ADPRH//AP2A2//COPZ1//RAB18//TBC1D2B//TBC1D9//RAB38//RAB26//ARFI…
GO:0071559	response to transforming growth factor beta	Biological process	25	233	1172	17653	1.61613	0.0121186	0.698061	1.91655	0.0213311	TAB1//FSHB//MSTN//ITGB5//SMAD2//PML//DUSP22//BMPR1A//MAP3K7//GDF5//MTMR4//EID2//ADAM17//THBS1//MYOCD//DAND5//BCL9L//PRDM16//ANKRD1//HDAC2//WWOX//EPB41L5//WNT7A//NODAL//CFLAR
GO:0051240	positive regulation of multicellular organismal process	Biological process	129	1606	1172	17653	1.20986	0.0121868	0.698061	1.91411	0.110068	SIX1//EREG//LURAP1//PELI1//SOD1//HIF1A//MAP3K7//CD226//MAPK14//TPM1//GJA1//MYOCD//KCNQ1//ATP2A2//CCBE1//NODAL//GPLD1//SPARC//THBS1//WNT7A//NRP2//CCR6//HYAL1//EPB41L5//BCL9L//HDAC2//LOXL2//SMAD2//UTS2R//STMN2//ADCYAP1//CNTN1//DAB2IP//ANKRD1//ARSB//NCKIPSD//KIDINS220//RAP1A//CFLAR//CBFA2T2//SCARB2//FEZ1//MAGI2//OPA1//GLI1//BMPR1A//ACVR2A//TENM4//APLN//GDF5//RUNX2//POLR3H//NFKB1//POLR3K//SYK//LBP//T…
GO:0016070	RNA metabolic process	Biological process	354	4821	1172	17653	1.106	0.0121974	0.698061	1.91373	0.302048	E2F6//KLF2//CDX4//TCERG1//KLF8//HJV//GLIS1//CUX1//DAB2IP//EID2//ZNF431//RTF1//SATB2//GABPA//ANKRD1//PROX2//CNOT7//HDAC2//LOXL2//SMAD2//MSX2//NFKB1//NFX1//NODAL//YBX1//PRKN//ZNF589//WWOX//PRRX1//GATAD2A//THAP1//YEATS2//DUSP22//TBX20//ZNF608//HOMEZ//PTPN2//KDM5A//TRIM27//RFX5//RNF2//RPS14//PRDM16//GZF1//SIX1//SUMO1//TRPV1//ZNF136//ZNF140//HMGA2//ZNF239//ZGPAT//CBX2//RIOX2//CBFA2T2//MYOCD//HDAC4//TH…
GO:0034284	response to monosaccharide	Biological process	22	198	1172	17653	1.67359	0.0122579	0.698061	1.91158	0.0187713	ATG7//CTGF//GJA1//GPLD1//ANGPT2//HNF4A//ILDR2//SMAD2//THBS1//SPARC//HIF1A//SRI//GPR68//SLC9B2//ENY2//PCK1//CYP7A1//ERN1//OPA1//PDK3//PPP3CA//RAP1A
GO:0043269	regulation of ion transport	Biological process	56	622	1172	17653	1.35609	0.0123779	0.698061	1.90735	0.0477816	DMPK//ADCYAP1//CASQ2//SLC30A5//NOX5//PML//P2RX5//THBS1//CNTN1//GPD1L//ANK3//PKP2//PPIF//SRI//ATP1A2//PLN//PRKN//MYO5A//MAP2K6//KCNG3//CLIC4//KCNA4//KCNA7//KCNJ5//KCNJ13//KCNJ14//ASIC2//CLIC6//TMEM109//KCNK17//KCNK6//PXK//CEMIP//GJA1//BEST1//KCNE3//KCNQ1//SYK//TRPV2//TRIM27//TF//CAB39//GEM//NIPSNAP2//SUMO1//GALR2//PIK3CG//LRRC55//CALCR//CNIH3//SHISA6//SHISA7//UTRN//HECW2//GLRX//ARC
GO:0014855	striated muscle cell proliferation	Biological process	11	77	1172	17653	2.15176	0.0124468	0.698061	1.90494	0.00938567	SIX1//CFLAR//FGF2//TENM4//BMPR1A//GJA1//SAV1//MAPK14//GLI1//TBX20//MSTN
GO:0003382	epithelial cell morphogenesis	Biological process	6	30	1172	17653	3.01246	0.0126713	0.698061	1.89718	0.00511945	CLIC4//TNMD//EPB41L5//ROCK1//SPINT2//RILPL1
GO:1902175	regulation of oxidative stress-induced intrinsic apoptotic signaling pathway	Biological process	6	30	1172	17653	3.01246	0.0126713	0.698061	1.89718	0.00511945	HTRA2//VNN1//SOD1//HIF1A//PRKN//FBXW7
GO:0051960	regulation of nervous system development	Biological process	71	820	1172	17653	1.30417	0.0126958	0.698061	1.89634	0.0605802	HIF1A//KCTD11//SIX4//SIX1//CCDC88A//STMN2//ADCYAP1//CNTN1//DAB2IP//ANKRD1//ARSB//NCKIPSD//KIDINS220//RAP1A//CFLAR//CBFA2T2//SCARB2//FEZ1//MAGI2//HDAC2//OPA1//GLI1//DRAXIN//WNT7A//XK//TENM4//ROCK1//BDNF//LSM1//PBX1//ECT2//RNF112//GDF5//CYFIP1//TRPV2//SHTN1//TRPC5//KIT//PTPRF//BRAF//LRIG2//LIF//SLC45A3//HECW2//SEMA4C//BMPR1A//HOOK3//MAP2//SSH3//TRAK2//CAMSAP2//PPP3CA//CUX1//PTPRD//AMIGO2//ASIC2//SY…
GO:0009068	aspartate family amino acid catabolic process	Biological process	5	22	1172	17653	3.42325	0.0130327	0.701736	1.88497	0.00426621	DLST//OGDH//ALDH7A1//PIPOX//SDS
GO:0006941	striated muscle contraction	Biological process	20	176	1172	17653	1.71162	0.0130601	0.701736	1.88405	0.0170648	CHRND//ATP1A2//SRI//PLN//CASQ2//ATP2A2//HDAC4//DMPK//PIK3CG//KCNQ1//MAP2K6//TPM1//CTGF//PKP2//SUMO1//GPD1L//GJA1//DSC2//KCNJ5//KCNE3
GO:0033002	muscle cell proliferation	Biological process	23	211	1172	17653	1.64186	0.0131538	0.701736	1.88095	0.0196246	SIX1//CFLAR//FGF2//EREG//TGM2//THBS1//HDAC4//OGN//CTNNBIP1//VIPR2//TENM4//BMPR1A//GJA1//SAV1//MAPK14//GLI1//TBX20//MSTN//TPM1//APLN//MYOCD//ERN1//TERT
GO:0000184	nuclear-transcribed mRNA catabolic process, nonsense-mediated decay	Biological process	15	120	1172	17653	1.88279	0.0131777	0.701736	1.88016	0.0127986	PNRC1//DCP2//CASC3//SMG1//SMG6//GSPT1//PARN//RPL22//RPL28//RPL32//RPS3//RPS14//RPS15A//RPS28//UPF3B
GO:0007519	skeletal muscle tissue development	Biological process	19	165	1172	17653	1.73445	0.0134131	0.708694	1.87247	0.0162116	ZNF689//SMYD1//EGR2//ANKRD1//BCL9L//HLF//FOXN2//CHRND//MSTN//PPP3CA//XK//HDAC4//SIX4//SIX1//MYOCD//CYP26B1//BVES//MAPK14//CFLAR
GO:0048598	embryonic morphogenesis	Biological process	53	586	1172	17653	1.36229	0.0135253	0.709082	1.86885	0.0452218	TENM4//RNF2//ACVR2A//SMAD2//TBX20//SOX7//BMPR1A//WLS//RTF1//NODAL//EPB41L5//STK3//SPINT2//LIAS//COBL//SETD2//MKS1//SEMA4C//LMO4//GJA1//HIF1A//NOTO//WNT16//POGLUT1//APLN//HNF4A//LUZP1//PBX1//PRRX1//CYP26B1//GDF5//SIX4//SIX1//MSX2//WNT7A//WNT9A//RUNX2//AFF3//ITGB5//HMGA2//INSIG2//CHRNA10//NAGLU//HDAC2//LMBR1//TMEM231//SATB2//GLI1//SOD1//HYAL1//RSPO3//FGF2//C2ORF49
GO:0051234	establishment of localization	Biological process	376	5155	1172	17653	1.09863	0.0140327	0.71506	1.85286	0.320819	CENPA//CSE1L//NUP98//PML//PPP3CA//NUP214//CUX1//ATP1A2//SLC1A3//ADCYAP1//DMPK//GTF2H2//SH3GL2//SYK//MAGI2//NLRP3//SNAP23//F8//SCG3//APLP2//PROS1//SOD1//SPARC//TF//THBS1//VCL//MAPK14//TRPV1//UTS2R//SLC6A15//SLC6A12//SLC7A7//ARFGEF2//BVES//RAB38//KIF5A//MYO5A//NECAP2//FMN2//ADAMTS9//HSPA13//RAB2B//CASQ2//STX17//VAMP1//STX11//PEX1//PEX19//CASC3//UPF3B//SMG1//SMG6//WDR33//NUP37//RAB27A//TRAK2//AKAP5/…
GO:0034765	regulation of ion transmembrane transport	Biological process	42	446	1172	17653	1.41842	0.0140459	0.71506	1.85245	0.0358362	SLC30A5//NOX5//THBS1//PPIF//SRI//CASQ2//ATP1A2//PLN//MYO5A//CEMIP//KCNE3//KCNQ1//GJA1//CAB39//GEM//NIPSNAP2//SUMO1//ANK3//GALR2//PIK3CG//LRRC55//CALCR//CNIH3//SHISA6//SHISA7//GPD1L//UTRN//HECW2//GLRX//ARC//KCNG3//CLIC4//KCNA4//KCNA7//KCNJ5//KCNJ13//KCNJ14//ASIC2//CLIC6//TMEM109//KCNK17//KCNK6
GO:0051179	localization	Biological process	467	6497	1172	17653	1.08267	0.0140714	0.71506	1.85166	0.398464	CENPA//CSE1L//NUP98//PML//PPP3CA//NUP214//CUX1//ATP1A2//SLC1A3//HIF1A//SEMA4C//SATB2//GJA1//TUBB2B//TBX20//SOX1//ADCYAP1//DMPK//GTF2H2//FGF2//GPLD1//SH3GL2//SYK//MAGI2//EPB41L3//LBP//NLRP3//CCR6//CCR7//CXCR1//CXCR2//PIK3CG//CCR2//CCL18//CCL22//KIT//SNAP23//F8//SCG3//APLP2//PROS1//SOD1//SPARC//TF//THBS1//VCL//ADAM17//MAPK14//TRPV1//UTS2R//SLC6A15//SLC6A12//SLC7A7//SRI//SCIN//ARFGEF2//BVES//RAB38//…
GO:0044237	cellular metabolic process	Biological process	763	10957	1172	17653	1.04888	0.0141585	0.71506	1.84898	0.651024	ATG7//RAB35//TRAPPC8//ATG2B//MAP1LC3B2//MAP1LC3B//ULK1//SLC25A15//ASL//SLC25A2//DDAH1//SUPT16H//MCM6//NUP98//POLK//POLE3//CCDC88A//FAM111A//MCM8//CDKN2D//E2F6//MTR//KLF2//CDX4//TCERG1//KLF8//HJV//GLIS1//CUX1//DAB2IP//EID2//ZNF431//RTF1//SATB2//GABPA//ANKRD1//PROX2//CNOT7//HDAC2//LOXL2//SMAD2//MSX2//NFKB1//NFX1//NODAL//YBX1//PRKN//ZNF589//WWOX//PRRX1//GATAD2A//THAP1//YEATS2//DUSP22//TBX20//ZNF608/…
GO:0009749	response to glucose	Biological process	21	189	1172	17653	1.67359	0.014168	0.71506	1.84869	0.0179181	GPLD1//HIF1A//SRI//GPR68//SLC9B2//ENY2//CYP7A1//ERN1//OPA1//PCK1//PDK3//PPP3CA//RAP1A//ATG7//CTGF//GJA1//ANGPT2//HNF4A//ILDR2//SMAD2//THBS1
GO:0007029	endoplasmic reticulum organization	Biological process	8	49	1172	17653	2.45915	0.014588	0.716219	1.836	0.00682594	SHTN1//RAB18//TMEM33//STX18//ATL2//TOR1B//LMAN2L//VMP1
GO:0007252	I-kappaB phosphorylation	Biological process	4	15	1172	17653	4.01661	0.0146146	0.716219	1.83521	0.00341297	DAB2IP//TLR7//MAP3K7//IKBKE
GO:0060149	negative regulation of posttranscriptional gene silencing	Biological process	4	15	1172	17653	4.01661	0.0146146	0.716219	1.83521	0.00341297	TERT//PPP3CA//ZC3H10//BCDIN3D
GO:0060967	negative regulation of gene silencing by RNA	Biological process	4	15	1172	17653	4.01661	0.0146146	0.716219	1.83521	0.00341297	TERT//PPP3CA//ZC3H10//BCDIN3D
GO:0009615	response to virus	Biological process	31	310	1172	17653	1.50623	0.0149051	0.721471	1.82666	0.0264505	DDX58//APOBEC3G//LSM14A//IL2RA//ADARB1//ATG7//NLRP3//POLR3H//SETD2//CNOT7//IFNW1//ILF3//MX1//MX2//OAS3//TLR7//POLR3K//PML//FAM111A//BNIP3L//OASL//BCL2L1//MAPK14//IKBKE//IFI44//PIM2//HYAL1//PSMA2//RPS15A//CCL22//HMGA2
GO:0007492	endoderm development	Biological process	11	79	1172	17653	2.09728	0.0149351	0.721471	1.82579	0.00938567	SMAD2//TBX20//SOX7//RTF1//SETD2//ITGB5//NODAL//HMGA2//BMPR1A//ARC//EPB41L5
GO:0032925	regulation of activin receptor signaling pathway	Biological process	5	23	1172	17653	3.27441	0.015763	0.749547	1.80236	0.00426621	MAGI2//NODAL//ACVR2A//DAND5//SMAD2
GO:0072507	divalent inorganic cation homeostasis	Biological process	44	475	1172	17653	1.39524	0.0158287	0.749547	1.80055	0.0375427	CASQ2//DMPK//ANXA7//HTR2C//ATP2A2//ATP2B3//PKHD1//CCR2//XK//CALCB//SLC39A14//MT1A//SLC30A5//ADCYAP1//CCR6//CCR7//TAC4//GJA1//UTS2R//CXCR2//PIK3CG//CHRNA10//TRPC5//GALR2//PML//P2RX5//SRI//ATP1A2//PLN//ANK3//MYO5A//TGM2//FGF2//TRPV1//CEMIP//F2RL2//GPR4//GRM1//PRKN//SLC30A4//TRIM24//SLC30A3//FAM155B//CALCR
GO:0007605	sensory perception of sound	Biological process	17	145	1172	17653	1.76592	0.0158488	0.749547	1.8	0.0145051	KIT//CHRNA10//CDKN2D//TIMM8B//OTOGL//BIRC5//KCNQ1//ASIC2//ALDH7A1//SLC26A4//CEMIP//SIX1//SLC1A3//SOD1//TECTA//USH2A//LRIG2
GO:0014902	myotube differentiation	Biological process	14	112	1172	17653	1.88279	0.016267	0.760287	1.78869	0.0119454	ADAM12//TANC1//DMPK//MAPK14//SMYD1//BDNF//MYOCD//HDAC4//PPP3CA//XK//SIX4//CFLAR//CD53//CYP26B1
GO:0034762	regulation of transmembrane transport	Biological process	48	529	1172	17653	1.36671	0.0171608	0.760287	1.76546	0.0409556	SLC30A5//NOX5//THBS1//BRAF//PPIF//SRI//CASQ2//ATP1A2//PLN//MAPK14//RAP1A//TERT//GJA1//MYO5A//KCNG3//CLIC4//KCNA4//KCNA7//KCNJ5//KCNJ13//KCNJ14//ASIC2//CLIC6//TMEM109//KCNK17//KCNK6//CEMIP//KCNE3//KCNQ1//CAB39//GEM//NIPSNAP2//SUMO1//ANK3//GALR2//PIK3CG//LRRC55//CALCR//CNIH3//SHISA6//SHISA7//GPD1L//UTRN//HECW2//GLRX//ARC//OPA1//PIK3R3
GO:0051049	regulation of transport	Biological process	143	1821	1172	17653	1.18282	0.017462	0.760287	1.75791	0.122014	DMPK//SH3GL2//SYK//MAGI2//MAPK14//UTS2R//ADCYAP1//CASQ2//HNF4A//G6PC2//RAP1A//SLC30A5//NOX5//PML//P2RX5//THBS1//CNTN1//GPD1L//ANK3//PKP2//SETD2//BRAF//PPIF//LAMTOR1//SRI//ATP1A2//PLN//PRKN//TERT//CPLX1//RAB26//RAB8A//GJA1//TBC1D2B//TBC1D9//TBC1D22B//MYO5A//MAP2K6//NFKB1//SGK3//SGK1//KCNG3//CLIC4//KCNA4//KCNA7//KCNJ5//KCNJ13//KCNJ14//ASIC2//CLIC6//TMEM109//KCNK17//KCNK6//TRIM9//DDX58//GPLD1//HIF1A…
GO:0030203	glycosaminoglycan metabolic process	Biological process	18	158	1172	17653	1.71596	0.017469	0.760287	1.75773	0.0153584	GPC6//HS3ST5//GNS//NAGLU//CHST4//KERA//OGN//ST3GAL2//B4GALT5//B3GAT2//DSE//HYAL1//ARSB//NDST4//ABCC5//CEMIP//FGF2//NFKB1
GO:0009746	response to hexose	Biological process	21	193	1172	17653	1.6389	0.0175788	0.760287	1.75501	0.0179181	ATG7//CTGF//GJA1//GPLD1//ANGPT2//HNF4A//ILDR2//SMAD2//THBS1//HIF1A//SRI//GPR68//SLC9B2//ENY2//PCK1//CYP7A1//ERN1//OPA1//PDK3//PPP3CA//RAP1A
GO:0040007	growth	Biological process	80	954	1172	17653	1.26308	0.0176545	0.760287	1.75314	0.0682594	EREG//CTGF//EPB41L3//SGK3//IGFBPL1//LAMTOR1//SGK1//PPP1R9B//MYOCD//RTF1//TAF8//GINS1//MAGI2//MSX2//DDR2//SIX4//SIX1//EPB41L5//WNT7A//MAPK14//UTS2R//HYAL1//ADAM17//CDKN2D//DCBLD2//GJA1//HNF4A//DNAJB2//PML//CDA//DRAXIN//LBP//KLF2//ADARB1//CLIC4//GIGYF2//GPD2//SMAD2//NLGN4X//UBE2E3//KCTD11//DAB2IP//KCTD6//ZMAT3//HMGA2//HTRA2//SOD1//GDF5//SH3PXD2B//TXK//MSTN//CFLAR//CYFIP1//TRPV2//SHTN1//TRPC5//HIF1A…
GO:0061640	cytoskeleton-dependent cytokinesis	Biological process	11	81	1172	17653	2.0455	0.0177801	0.760287	1.75007	0.00938567	CENPA//JTB//RAB35//SNX18//SEPT10//ECT2//ANK3//ACTR3//ALKBH4//FMN2//NOX5
GO:0086001	cardiac muscle cell action potential	Biological process	10	71	1172	17653	2.12145	0.0183668	0.760287	1.73597	0.00853242	PKP2//GPD1L//KCNQ1//ATP1A2//GJA1//ATP2A2//DSC2//KCNJ5//ANK3//KCNE3
GO:0032695	negative regulation of interleukin-12 production	Biological process	4	16	1172	17653	3.76557	0.0184819	0.760287	1.73325	0.00341297	NFKB1//TNFRSF9//SLAMF1//THBS1
GO:0090136	epithelial cell-cell adhesion	Biological process	4	16	1172	17653	3.76557	0.0184819	0.760287	1.73325	0.00341297	KIT//BVES//ITGB5//VCL
GO:0010830	regulation of myotube differentiation	Biological process	9	61	1172	17653	2.2223	0.0186191	0.760287	1.73004	0.00767918	MAPK14//SMYD1//BDNF//MYOCD//HDAC4//CFLAR//CD53//CYP26B1//DMPK
GO:0051090	regulation of DNA binding transcription factor activity	Biological process	39	416	1172	17653	1.41209	0.0186213	0.760287	1.72999	0.0332765	SRI//NLRP3//DAB2IP//UFL1//PKHD1//PELI1//MSX2//RPS6KA5//ZNF431//HDAC2//CTNNBIP1//RNF2//SUMO1//HDAC4//PPARGC1B//DDX58//KIT//NODAL//DDR2//PPP3CA//TRIM27//SAV1//STK3//TRIM26//MYOCD//TAB1//CARD16//NFKB1//RPS3//MAP3K7//UBE2N//CRADD//CFLAR//MAPK14//FANCA//SGK3//KDM5A//SGK1//SYK
GO:0050793	regulation of developmental process	Biological process	195	2563	1172	17653	1.14598	0.0196467	0.760287	1.70671	0.166382	SIX1//HIF1A//NODAL//IL2RA//MAGI2//KCTD11//BVES//SYNE3//EPB41L3//CYFIP1//BRWD3//SH3KBP1//ANXA7//KIT//PALMD//PRPF40A//STRIP2//TPM1//FMNL3//ARHGAP18//SIX4//HNF4A//POGLUT1//OPA1//PRKN//BCL9L//HDAC2//LOXL2//SMAD2//EPB41L5//DAB2IP//SDHAF2//NFKB1//CRP//DMPK//MAPK14//SMYD1//BDNF//MYOCD//HDAC4//CCDC88A//STMN2//ADCYAP1//CNTN1//ANKRD1//ARSB//NCKIPSD//KIDINS220//RAP1A//CFLAR//CBFA2T2//SCARB2//FEZ1//CDX1//GPR…
GO:0042274	ribosomal small subunit biogenesis	Biological process	10	72	1172	17653	2.09198	0.0201033	0.760287	1.69673	0.00853242	RPS14//RPS28//UTP20//HEATR1//BYSL//RRP36//BMS1//SRFBP1//UTP14C//SURF6
GO:0050767	regulation of neurogenesis	Biological process	63	732	1172	17653	1.29634	0.0203156	0.760287	1.69217	0.0537543	HIF1A//KCTD11//CCDC88A//STMN2//ADCYAP1//CNTN1//DAB2IP//ANKRD1//ARSB//NCKIPSD//KIDINS220//RAP1A//CFLAR//CBFA2T2//SCARB2//FEZ1//MAGI2//HDAC2//OPA1//DRAXIN//WNT7A//XK//ROCK1//BDNF//SIX1//LSM1//PBX1//ECT2//RNF112//GDF5//CYFIP1//TRPV2//SHTN1//TRPC5//KIT//PTPRF//BRAF//LRIG2//LIF//SLC45A3//TENM4//HECW2//SEMA4C//BMPR1A//HOOK3//MAP2//SSH3//TRAK2//CAMSAP2//PPP3CA//CUX1//PTPRD//UFL1//TERT//ARC//EMX1//PRRX1/…
GO:0006027	glycosaminoglycan catabolic process	Biological process	9	62	1172	17653	2.18646	0.0205407	0.760287	1.68739	0.00767918	HYAL1//ARSB//FGF2//CEMIP//KERA//GNS//OGN//GPC6//NAGLU
GO:0016239	positive regulation of macroautophagy	Biological process	9	62	1172	17653	2.18646	0.0205407	0.760287	1.68739	0.00767918	PRKN//FYCO1//VPS13C//ULK1//PIM2//HIF1A//SCOC//BNIP3L//MAP3K7
GO:0046394	carboxylic acid biosynthetic process	Biological process	39	419	1172	17653	1.40198	0.0206392	0.760287	1.68531	0.0332765	OGDH//OGDHL//NUP98//NUP37//NUP214//GLUD2//SLC1A3//SHMT2//ACACA//HSD17B12//ELOVL4//DEGS1//CYP7A1//OSBPL2//NAALAD2//RIMKLA//MTR//LIAS//ELOVL6//ELOVL7//ALOX5AP//SYK//ADI1//DSE//ABCC5//HYAL1//CEMIP//ASL//MYO5A//SDS//INSIG2//SLC45A3//HDAC4//HIF1A//ENTPD5//ACOT7//PGM2L1//STARD4//NFKB1
GO:0050954	sensory perception of mechanical stimulus	Biological process	18	161	1172	17653	1.68398	0.0207703	0.760287	1.68256	0.0153584	CDKN2D//TIMM8B//OTOGL//BIRC5//KCNQ1//ASIC2//ALDH7A1//SLC26A4//CEMIP//SIX1//SLC1A3//SOD1//TECTA//USH2A//LRIG2//KIT//CHRNA10//TRPV1
GO:0051239	regulation of multicellular organismal process	Biological process	223	2969	1172	17653	1.13132	0.0212577	0.760287	1.67248	0.190273	SIX1//NLRP3//ERMAP//RPS6KA5//EREG//LURAP1//PELI1//SOD1//ATP1A2//ATP2A2//PLN//APLN//BVES//GPD1L//CASQ2//HIF1A//NODAL//IL2RA//MAP3K7//CD226//MAPK14//TPM1//UTS2R//GJA1//MAGI2//SRI//KCTD11//DMPK//KCNQ1//HS3ST5//SIX4//MYOCD//HNF4A//POGLUT1//SYK//TXK//CCR2//CCBE1//GPLD1//SPARC//THBS1//WNT7A//NRP2//DAB2IP//ADAMTS9//ARSB//CCR6//HYAL1//EPB41L5//BCL9L//HDAC2//LOXL2//SMAD2//SDHAF2//HDAC4//CCDC88A//STMN2//AD…
GO:0016053	organic acid biosynthetic process	Biological process	39	420	1172	17653	1.39864	0.0213493	0.760287	1.67062	0.0332765	OGDH//OGDHL//NUP98//NUP37//NUP214//GLUD2//SLC1A3//SHMT2//ACACA//HSD17B12//ELOVL4//DEGS1//CYP7A1//OSBPL2//NAALAD2//RIMKLA//MTR//LIAS//ELOVL6//ELOVL7//ALOX5AP//SYK//ADI1//DSE//ABCC5//HYAL1//CEMIP//ASL//MYO5A//SDS//INSIG2//SLC45A3//HDAC4//HIF1A//ENTPD5//ACOT7//PGM2L1//STARD4//NFKB1
GO:0010508	positive regulation of autophagy	Biological process	13	105	1172	17653	1.86485	0.0216116	0.760287	1.66531	0.0110922	PIM2//HIF1A//SCOC//BNIP3L//MAP3K7//PRKN//FYCO1//GBA//VPS13C//ULK1//ATG7//DHRSX//ROCK1
GO:0045185	maintenance of protein location	Biological process	13	105	1172	17653	1.86485	0.0216116	0.760287	1.66531	0.0110922	SRI//SCIN//ANKRD13C//EPB41L3//ANK3//DAND5//VPS13A//VPS13C//DZIP1//TAF8//PML//SYNE3//SUN1
GO:0048705	skeletal system morphogenesis	Biological process	22	209	1172	17653	1.5855	0.0216696	0.760287	1.66415	0.0187713	MAPK14//CTGF//WNT7A//RUNX2//SETD2//SMAD2//NODAL//SIX4//PRRX1//SIX1//SATB2//WNT9A//HYAL1//PPARGC1B//MSX2//CDX1//CYP26B1//INSIG2//FOXN3//SH3PXD2B//WWOX//CSRNP1
GO:0006270	DNA replication initiation	Biological process	7	43	1172	17653	2.452	0.0220282	0.760287	1.65702	0.0059727	GINS2//MCM9//MCM6//POLE3//POLE4//GMNC//MCM8
GO:0010883	regulation of lipid storage	Biological process	7	43	1172	17653	2.452	0.0220282	0.760287	1.65702	0.0059727	NFKB1//IKBKE//CRP//PTPN2//ABHD5//MEST//FBXW7
GO:0098693	regulation of synaptic vesicle cycle	Biological process	7	43	1172	17653	2.452	0.0220282	0.760287	1.65702	0.0059727	ROCK1//ATP2A2//CYFIP1//RAP1A//BRAF//PCDH17//MAGI2
GO:0007204	positive regulation of cytosolic calcium ion concentration	Biological process	29	295	1172	17653	1.4807	0.0222124	0.760287	1.65341	0.024744	PML//P2RX5//SRI//CASQ2//ATP1A2//PLN//MYO5A//CCR7//FGF2//HTR2C//TRPV1//CEMIP//F2RL2//GPR4//GRM1//TGM2//FAM155B//CALCR//ADCYAP1//CCR6//TAC4//GJA1//UTS2R//CXCR2//PIK3CG//CHRNA10//TRPC5//CCR2//GALR2
GO:1901017	negative regulation of potassium ion transmembrane transporter activity	Biological process	5	25	1172	17653	3.01246	0.0223078	0.760287	1.65154	0.00426621	KCNE3//ANK3//SUMO1//CAB39//CASQ2
GO:0032989	cellular component morphogenesis	Biological process	90	1101	1172	17653	1.23125	0.0224799	0.760287	1.64821	0.0767918	KLF2//MAPK14//ECT2//CYFIP1//TENM4//CDH19//LIPA//NODAL//CLIC4//TNMD//RILPL1//EPB41L5//ROCK1//KERA//LRRC55//ANK3//MAP2//RAB8A//OGN//PITPNA//SHTN1//WNT7A//SLITRK2//SH3KBP1//HRAS//DRAXIN//KIF5A//NTN4//BDNF//KLF7//UNC5C//NRP2//BOC//RPS6KA5//FEZ1//EGR2//ALCAM//BVES//SYNE3//EPB41L3//BRWD3//ANXA7//KIT//PALMD//PRPF40A//STRIP2//TPM1//FMNL3//ARHGAP18//CFLAR//ADARB1//ARC//BCL9L//ZRANB1//SPARC//MYH11//XK//ANK…
GO:0032874	positive regulation of stress-activated MAPK cascade	Biological process	17	151	1172	17653	1.69575	0.022736	0.760287	1.64329	0.0145051	DAB2IP//ERN1//TAOK1//MAP2K4//SYK//RPS3//MAP3K7//RASGRP1//CCR7//CTGF//HRAS//WNT16//DUSP22//SLAMF1//STK3//WNT7A//SEMA4C
GO:0000422	autophagy of mitochondrion	Biological process	11	84	1172	17653	1.97244	0.0227772	0.760287	1.6425	0.00938567	PRKN//HTRA2//FBXW7//BNIP3L//HIF1A//GBA//VPS13C//ATG7//ATG2B//MAP1LC3B2//MAP1LC3B
GO:0061726	mitochondrion disassembly	Biological process	11	84	1172	17653	1.97244	0.0227772	0.760287	1.6425	0.00938567	ATG7//PRKN//ATG2B//MAP1LC3B2//MAP1LC3B//HTRA2//FBXW7//BNIP3L//HIF1A//GBA//VPS13C
GO:0042339	keratan sulfate metabolic process	Biological process	6	34	1172	17653	2.65805	0.0229245	0.760287	1.6397	0.00511945	CHST4//KERA//OGN//ST3GAL2//B4GALT5//GNS
GO:0002076	osteoblast development	Biological process	4	17	1172	17653	3.54407	0.0229266	0.760287	1.63966	0.00341297	SATB2//MSX2//RUNX2//HDAC4
GO:0010832	negative regulation of myotube differentiation	Biological process	4	17	1172	17653	3.54407	0.0229266	0.760287	1.63966	0.00341297	CFLAR//BDNF//MYOCD//HDAC4
GO:0016553	base conversion or substitution editing	Biological process	4	17	1172	17653	3.54407	0.0229266	0.760287	1.63966	0.00341297	ADAT2//ADARB1//A1CF//APOBEC3G
GO:0070920	regulation of production of small RNA involved in gene silencing by RNA	Biological process	4	17	1172	17653	3.54407	0.0229266	0.760287	1.63966	0.00341297	TERT//PPP3CA//ZC3H10//BCDIN3D
GO:0090201	negative regulation of release of cytochrome c from mitochondria	Biological process	4	17	1172	17653	3.54407	0.0229266	0.760287	1.63966	0.00341297	PPIF//OPA1//PRKN//BCL2L1
GO:0006892	post-Golgi vesicle-mediated transport	Biological process	12	95	1172	17653	1.9026	0.0231507	0.760287	1.63544	0.0102389	ARFGEF2//TGOLN2//VPS13A//VPS13C//CORO7//SYS1//LYPLA1//RAB26//ANK3//MYO5A//SNAP23//SCAMP1
GO:0051641	cellular localization	Biological process	208	2761	1172	17653	1.13472	0.0232954	0.760287	1.63273	0.177474	CENPA//CSE1L//NUP98//PML//PPP3CA//NUP214//EPB41L3//SNAP23//SCIN//SH3GL2//PEX1//PEX19//CASC3//UPF3B//SMG1//SMG6//WDR33//NUP37//RAB27A//TRAK2//AKAP5//KPNA4//NCKIPSD//EGR2//CRB1//ICMT//ZDHHC23//SSR1//RPL22//RPL28//RPL32//RPS3//RPS14//RPS15A//RPS28//SSR3//ANKRD13C//SCARB2//VPS13A//VPS13C//DNAJC19//TIMM8B//PMPCB//ACACA//SRI//RAB35//RABL2B//RABL2A//CHML//ADPRH//AP2A2//COPZ1//RAB18//TBC1D2B//TBC1D9//RAB…
GO:0035637	multicellular organismal signaling	Biological process	21	199	1172	17653	1.58949	0.0238604	0.760287	1.62232	0.0179181	DMRT3//SOD1//ANK3//GPR88//KCNJ14//KCNK1//KCNQ1//KCNK6//GJA1//PKP2//CASQ2//ATP1A2//DSC2//KCNE3//KCNJ5//PLN//SRI//DMPK//ATP2A2//ATP2B3//GBA
GO:1903725	regulation of phospholipid metabolic process	Biological process	10	74	1172	17653	2.03544	0.0239311	0.760287	1.62104	0.00853242	HTR2C//WDR91//PIK3R3//CCR7//FGF2//FLT3//KIT//DAB2IP//MTMR4//LPCAT1
GO:0030326	embryonic limb morphogenesis	Biological process	15	129	1172	17653	1.75143	0.0240561	0.760287	1.61877	0.0127986	MSX2//WNT7A//WNT9A//RUNX2//AFF3//GJA1//HDAC2//MKS1//LMBR1//BMPR1A//TMEM231//PBX1//PRRX1//CYP26B1//GDF5
GO:0035113	embryonic appendage morphogenesis	Biological process	15	129	1172	17653	1.75143	0.0240561	0.760287	1.61877	0.0127986	PBX1//PRRX1//CYP26B1//GDF5//MSX2//WNT7A//WNT9A//RUNX2//AFF3//GJA1//HDAC2//MKS1//LMBR1//BMPR1A//TMEM231
GO:0070304	positive regulation of stress-activated protein kinase signaling cascade	Biological process	17	152	1172	17653	1.6846	0.0240759	0.760287	1.61842	0.0145051	DAB2IP//ERN1//TAOK1//MAP2K4//SYK//SEMA4C//RPS3//MAP3K7//RASGRP1//CCR7//CTGF//HRAS//WNT16//DUSP22//SLAMF1//STK3//WNT7A
GO:0010976	positive regulation of neuron projection development	Biological process	26	260	1172	17653	1.50623	0.024194	0.760287	1.61629	0.0221843	CYFIP1//TRPV2//SHTN1//TRPC5//BDNF//BRAF//CUX1//PTPRD//OPA1//DAB2IP//COBL//TUBB2B//PRKN//STMN2//ADCYAP1//CNTN1//ANKRD1//ARSB//NCKIPSD//KIDINS220//RAP1A//CFLAR//CBFA2T2//SCARB2//FEZ1//MAGI2
GO:0001768	establishment of T cell polarity	Biological process	3	10	1172	17653	4.51869	0.0246178	0.760287	1.60875	0.00255973	DOCK8//CCR7//CYP26B1
GO:0006216	cytidine catabolic process	Biological process	3	10	1172	17653	4.51869	0.0246178	0.760287	1.60875	0.00255973	APOBEC3G//CDADC1//CDA
GO:0009972	cytidine deamination	Biological process	3	10	1172	17653	4.51869	0.0246178	0.760287	1.60875	0.00255973	APOBEC3G//CDADC1//CDA
GO:0014877	response to muscle inactivity involved in regulation of muscle adaptation	Biological process	3	10	1172	17653	4.51869	0.0246178	0.760287	1.60875	0.00255973	UTRN//MTMR4//HDAC4
GO:0014894	response to denervation involved in regulation of muscle adaptation	Biological process	3	10	1172	17653	4.51869	0.0246178	0.760287	1.60875	0.00255973	UTRN//MTMR4//HDAC4
GO:0021561	facial nerve development	Biological process	3	10	1172	17653	4.51869	0.0246178	0.760287	1.60875	0.00255973	ADARB1//SIX1//EGR2
GO:0021610	facial nerve morphogenesis	Biological process	3	10	1172	17653	4.51869	0.0246178	0.760287	1.60875	0.00255973	EGR2//ADARB1//SIX1
GO:0030422	production of siRNA involved in RNA interference	Biological process	3	10	1172	17653	4.51869	0.0246178	0.760287	1.60875	0.00255973	TERT//TSN//TSNAX
GO:0045955	negative regulation of calcium ion-dependent exocytosis	Biological process	3	10	1172	17653	4.51869	0.0246178	0.760287	1.60875	0.00255973	RAP1A//BRAF//TRIM9
GO:0046087	cytidine metabolic process	Biological process	3	10	1172	17653	4.51869	0.0246178	0.760287	1.60875	0.00255973	APOBEC3G//CDADC1//CDA
GO:0061088	regulation of sequestering of zinc ion	Biological process	3	10	1172	17653	4.51869	0.0246178	0.760287	1.60875	0.00255973	SLC30A5//SLC30A3//SLC30A4
GO:0072578	neurotransmitter-gated ion channel clustering	Biological process	3	10	1172	17653	4.51869	0.0246178	0.760287	1.60875	0.00255973	GLRB//SHISA6//SHISA7
GO:0090209	negative regulation of triglyceride metabolic process	Biological process	3	10	1172	17653	4.51869	0.0246178	0.760287	1.60875	0.00255973	FBXW7//GPLD1//PIK3CG
GO:0032410	negative regulation of transporter activity	Biological process	11	85	1172	17653	1.94924	0.024651	0.760287	1.60816	0.00938567	SRI//CASQ2//CAB39//PLN//GEM//KCNE3//ANK3//SUMO1//ATP1A2//PPIF//HECW2
GO:0006024	glycosaminoglycan biosynthetic process	Biological process	13	107	1172	17653	1.83	0.0248537	0.760287	1.60461	0.0110922	CHST4//KERA//OGN//ST3GAL2//B4GALT5//DSE//NDST4//ABCC5//HYAL1//CEMIP//NFKB1//GPC6//HS3ST5
GO:0055076	transition metal ion homeostasis	Biological process	16	141	1172	17653	1.7092	0.0248739	0.760287	1.60426	0.0136519	HJV//HIF1A//ACO1//SOD1//TF//TFR2//SRI//SLC39A14//MT1A//SLC30A5//PRKN//SLC30A4//CUTC//EIF2AK1//SFXN1//SLC30A3
GO:1901136	carbohydrate derivative catabolic process	Biological process	20	188	1172	17653	1.60237	0.0249986	0.760287	1.60208	0.0170648	GPC6//GNS//NAGLU//ADA2//PDE8B//ADAMTS9//GBA//APOBEC3G//CDADC1//CDA//HYAL1//ARSB//FGF2//CEMIP//KERA//OGN//NUDT9//GPD1L//PGM2//CST3
GO:1901215	negative regulation of neuron death	Biological process	20	188	1172	17653	1.60237	0.0249986	0.760287	1.60208	0.0170648	TOX3//HRAS//DRAXIN//PRKN//SIX4//BCL2L1//ROCK1//BDNF//ITSN1//SIX1//SOD1//BRAF//TERT//CPEB4//GDF5//ATG7//HIF1A//MAP2K4//GBA//HTRA2
GO:0000902	cell morphogenesis	Biological process	82	997	1172	17653	1.23882	0.0250374	0.760287	1.60141	0.0699659	NODAL//CLIC4//TNMD//RILPL1//EPB41L5//ROCK1//KERA//LRRC55//ANK3//MAP2//RAB8A//OGN//PITPNA//SHTN1//WNT7A//SLITRK2//CYFIP1//SH3KBP1//HRAS//DRAXIN//KIF5A//NTN4//BDNF//KLF7//UNC5C//NRP2//BOC//RPS6KA5//FEZ1//EGR2//ALCAM//BVES//SYNE3//EPB41L3//BRWD3//ANXA7//KIT//PALMD//PRPF40A//STRIP2//TPM1//FMNL3//ARHGAP18//ADARB1//ARC//BCL9L//ZRANB1//SPARC//XK//TRPV2//TRPC5//SLC1A3//COBL//VCL//ULK1//DAB2IP//GJA1//SGK1…
GO:0007254	JNK cascade	Biological process	21	200	1172	17653	1.58154	0.0250563	0.760287	1.60108	0.0179181	DAB2IP//ERN1//TAOK1//MAP2K4//SYK//RPS3//MAP3K7//PRKN//RASGRP1//CCR7//CTGF//HRAS//WNT16//DUSP22//SLAMF1//STK3//WNT7A//TAB1//UBE2N//MAP4K3//ARHGEF6
GO:0019725	cellular homeostasis	Biological process	76	916	1172	17653	1.24971	0.0253347	0.760287	1.59628	0.0648464	CASQ2//TXNRD3//GLRX//TMX4//TXNDC16//PRDX6//DMPK//ANXA7//HTR2C//ATP2A2//ATP2B3//PKHD1//CCR2//XK//CALCB//HJV//HIF1A//ACO1//SOD1//TF//TFR2//SRI//SLC39A14//MT1A//SLC30A5//ATP1A2//CLIC4//ADCYAP1//CCR6//CCR7//TAC4//GJA1//UTS2R//CXCR2//PIK3CG//CHRNA10//TRPC5//GALR2//PML//P2RX5//PLN//UBE2S//UBE2K//PRKN//SLC34A2//MYO5A//POLE3//POLE4//TGM2//C1QTNF3//GPLD1//GPR68//MSTN//FGF2//TRPV1//CEMIP//SLC26A4//SLC4A9//…
GO:0006937	regulation of muscle contraction	Biological process	18	165	1172	17653	1.64316	0.0258911	0.760287	1.58685	0.0153584	ATP1A2//SRI//MYOCD//PLN//CASQ2//ATP2A2//HDAC4//DMPK//PIK3CG//SOD1//CTGF//KCNQ1//SUMO1//DSC2//PKP2//KIT//KCNE3//TPM1
GO:0007032	endosome organization	Biological process	10	75	1172	17653	2.0083	0.0260302	0.760287	1.58452	0.00853242	RAB27A//SNF8//VPS37A//VTA1//STAM//SCARB2//PRKN//ARFGEF2//LAMTOR1//HOOK3
GO:0032507	maintenance of protein location in cell	Biological process	10	75	1172	17653	2.0083	0.0260302	0.760287	1.58452	0.00853242	SCIN//ANKRD13C//EPB41L3//ANK3//VPS13A//VPS13C//TAF8//PML//SYNE3//SUN1
GO:0048589	developmental growth	Biological process	53	609	1172	17653	1.31084	0.0261383	0.760287	1.58272	0.0452218	EREG//RTF1//TAF8//GINS1//MAGI2//MSX2//DDR2//SIX4//SIX1//EPB41L5//WNT7A//MAPK14//DRAXIN//KLF2//ADARB1//CLIC4//GIGYF2//GPD2//SMAD2//NLGN4X//HTRA2//SOD1//GDF5//SH3PXD2B//TXK//MSTN//GJA1//CFLAR//CYFIP1//TRPV2//SHTN1//TRPC5//STK3//CHRND//BDNF//COBL//VCL//ULK1//SEMA4C//ALCAM//NRP2//TENM4//BMPR1A//SAV1//FGF2//GLI1//TBX20//BASP1//MAP2K4//SH3GL2//PRKN//EMX1//ZMIZ1
GO:0045932	negative regulation of muscle contraction	Biological process	5	26	1172	17653	2.89659	0.0261524	0.760287	1.58249	0.00426621	ATP1A2//PIK3CG//SRI//SOD1//KCNE3
GO:0086005	ventricular cardiac muscle cell action potential	Biological process	6	35	1172	17653	2.58211	0.0261624	0.760287	1.58232	0.00511945	DSC2//PKP2//KCNJ5//KCNQ1//KCNE3//GPD1L
GO:0090501	RNA phosphodiester bond hydrolysis	Biological process	16	142	1172	17653	1.69716	0.0263717	0.760287	1.57886	0.0136519	UTP20//RRP36//BMS1//ERN1//POLR3K//WDR33//RPP30//SMG6//DIS3L2//DCP2//DIS3//NOCT//CNOT7//PARN//XRN1//AZGP1
GO:0022603	regulation of anatomical structure morphogenesis	Biological process	91	1123	1172	17653	1.22054	0.0265652	0.760287	1.57569	0.0776451	SIX1//NODAL//MAGI2//BVES//SYNE3//EPB41L3//CYFIP1//BRWD3//SH3KBP1//ANXA7//KIT//PALMD//PRPF40A//STRIP2//TPM1//FMNL3//ARHGAP18//HNF4A//POGLUT1//OPA1//PRKN//CDX1//DAB2IP//GPR4//ANGPT2//PML//ROCK1//TNMD//SPARC//THBS1//CCR2//ARC//BCL9L//ZRANB1//DRAXIN//WNT7A//XK//DMRT3//RUNX2//FGF2//CCBE1//DDAH1//UTS2R//HIF1A//HYAL1//CXCR2//CYSLTR2//TERT//ADAM12//HMGA2//TRPV2//SHTN1//TRPC5//BMPR1A//BDNF//HECW2//SEMA4C/…
GO:0002027	regulation of heart rate	Biological process	12	97	1172	17653	1.86338	0.0267842	0.760287	1.57212	0.0102389	TPM1//PLN//SRI//KCNQ1//ATP2A2//KCNE3//DSC2//KCNJ5//PKP2//BVES//GPD1L//CASQ2
GO:0002062	chondrocyte differentiation	Biological process	12	97	1172	17653	1.86338	0.0267842	0.760287	1.57212	0.0102389	MSX2//RUNX2//CTGF//SCIN//WNT9A//GDF5//LOXL2//MAPK14//GPLD1//BMPR1A//WNT7A//HMGA2
GO:0033619	membrane protein proteolysis	Biological process	9	65	1172	17653	2.08555	0.0271572	0.760287	1.56612	0.00767918	RBMX//ADAM17//NFKB1//RHBDD1//YBX1//GPLD1//ROCK1//TIMP4//LRIG2
GO:0009887	animal organ morphogenesis	Biological process	82	1001	1172	17653	1.23387	0.0272281	0.760287	1.56498	0.0699659	MAPK14//CTGF//WNT7A//FGF2//PBX1//CTNNBIP1//GZF1//SIX1//GJA1//HIF1A//NOTO//NODAL//TBX20//RUNX2//SHROOM2//SOX1//TAB1//ZMIZ1//MSX2//BMPR1A//NRP2//ERG//MAGI2//WNT16//MEGF11//PROM1//CRB1//INSIG2//SIX4//PRRX1//CHRNA10//NAGLU//HDAC2//MYO5A//DMRT3//CYP26B1//GBA//SMAD2//COL8A2//LIF//SETD2//SATB2//WNT9A//SH3PXD2B//WWOX//CSRNP1//EMX1//ANKRD1//PKP2//TPM1//GLI1//GPC6//AP2A2//PRICKLE2//PSMA2//SOD1//HYAL1//PPAR…
GO:0055065	metal ion homeostasis	Biological process	54	624	1172	17653	1.30347	0.0273913	0.760287	1.56239	0.0460751	UTS2R//CASQ2//DMPK//ANXA7//HTR2C//ATP2A2//ATP2B3//PKHD1//CCR2//XK//CALCB//HJV//HIF1A//ACO1//SOD1//TF//TFR2//SRI//SLC39A14//MT1A//SLC30A5//ATP1A2//ADCYAP1//CCR6//CCR7//TAC4//GJA1//CXCR2//PIK3CG//CHRNA10//TRPC5//GALR2//PML//P2RX5//PLN//ANK3//MYO5A//TGM2//FGF2//TRPV1//CEMIP//F2RL2//GPR4//GRM1//PRKN//SLC30A4//CUTC//EIF2AK1//SFXN1//TRIM24//SLC30A3//FAM155B//CALCR//COX11
GO:0043551	regulation of phosphatidylinositol 3-kinase activity	Biological process	7	45	1172	17653	2.34302	0.0276803	0.760287	1.55783	0.0059727	CCR7//FGF2//FLT3//KIT//DAB2IP//WDR91//PIK3R3
GO:0048701	embryonic cranial skeleton morphogenesis	Biological process	7	45	1172	17653	2.34302	0.0276803	0.760287	1.55783	0.0059727	SETD2//SMAD2//NODAL//SIX4//PRRX1//SIX1//RUNX2
GO:0097366	response to bronchodilator	Biological process	7	45	1172	17653	2.34302	0.0276803	0.760287	1.55783	0.0059727	HDAC2//PPP3CA//SOD1//CCR7//MTR//CFLAR//CCNA2
GO:0001706	endoderm formation	Biological process	8	55	1172	17653	2.19088	0.0278216	0.760287	1.55562	0.00682594	RTF1//SETD2//ITGB5//NODAL//HMGA2//SMAD2//TBX20//SOX7
GO:0086065	cell communication involved in cardiac conduction	Biological process	8	55	1172	17653	2.19088	0.0278216	0.760287	1.55562	0.00682594	GJA1//KCNQ1//PKP2//CASQ2//ATP1A2//DSC2//KCNJ5//SRI
GO:0061337	cardiac conduction	Biological process	16	143	1172	17653	1.68529	0.0279359	0.760287	1.55384	0.0136519	GJA1//KCNQ1//PKP2//CASQ2//ATP1A2//DSC2//KCNE3//KCNJ5//PLN//SRI//DMPK//ATP2A2//ATP2B3//KCNJ14//KCNK1//KCNK6
GO:0036148	phosphatidylglycerol acyl-chain remodeling	Biological process	4	18	1172	17653	3.34717	0.0279662	0.760287	1.55337	0.00341297	PLA2G4B//PLA2G2F//LPCAT1//SERAC1
GO:0048339	paraxial mesoderm development	Biological process	4	18	1172	17653	3.34717	0.0279662	0.760287	1.55337	0.00341297	SMAD2//BMPR1A//POGLUT1//EPB41L5
GO:0061318	renal filtration cell differentiation	Biological process	4	18	1172	17653	3.34717	0.0279662	0.760287	1.55337	0.00341297	MYO1E//MAGI2//BASP1//PROM1
GO:0072112	glomerular visceral epithelial cell differentiation	Biological process	4	18	1172	17653	3.34717	0.0279662	0.760287	1.55337	0.00341297	MYO1E//MAGI2//BASP1//PROM1
GO:1904063	negative regulation of cation transmembrane transport	Biological process	11	87	1172	17653	1.90443	0.0287303	0.760287	1.54166	0.00938567	SRI//CASQ2//CAB39//PLN//GEM//KCNE3//ANK3//SUMO1//ATP1A2//PPIF//HECW2
GO:0055082	cellular chemical homeostasis	Biological process	65	773	1172	17653	1.26656	0.0287802	0.760287	1.54091	0.0554608	CASQ2//DMPK//ANXA7//HTR2C//ATP2A2//ATP2B3//PKHD1//CCR2//XK//CALCB//HJV//HIF1A//ACO1//SOD1//TF//TFR2//SRI//SLC39A14//MT1A//SLC30A5//ATP1A2//CLIC4//ADCYAP1//CCR6//CCR7//TAC4//GJA1//UTS2R//CXCR2//PIK3CG//CHRNA10//TRPC5//GALR2//PML//P2RX5//PLN//SLC34A2//MYO5A//TGM2//C1QTNF3//GPLD1//GPR68//FGF2//TRPV1//CEMIP//SLC26A4//SLC4A9//F2RL2//GPR4//GRM1//SLC30A3//SLC30A4//SLC9B2//ENY2//CYP7A1//ERN1//OPA1//PCK1/…
GO:0015833	peptide transport	Biological process	150	1951	1172	17653	1.15804	0.0288223	0.760287	1.54027	0.127986	CSE1L//NUP98//PML//PPP3CA//NUP214//NLRP3//MAPK14//TRPV1//PEX1//PEX19//CASC3//SMG1//SMG6//WDR33//UPF3B//NUP37//RAB27A//TRAK2//AKAP5//KPNA4//NCKIPSD//EGR2//CRB1//ICMT//ZDHHC23//SSR1//RPL22//RPL28//RPL32//RPS3//RPS14//RPS15A//RPS28//SSR3//SCARB2//VPS13A//VPS13C//DNAJC19//TIMM8B//PMPCB//RAB35//RABL2B//RABL2A//CHML//ADPRH//AP2A2//COPZ1//RAB18//TBC1D2B//TBC1D9//RAB38//RAB26//ARFIP1//RABL3//RAB8A//RAB9B…
GO:0060395	SMAD protein signal transduction	Biological process	9	66	1172	17653	2.05395	0.0296622	0.760287	1.5278	0.00767918	NODAL//BMPR1A//AFP//MSTN//HNF4A//BMP8A//SMAD2//GDF5//MAGI2
GO:0002931	response to ischemia	Biological process	6	36	1172	17653	2.51038	0.0296899	0.760287	1.52739	0.00511945	PPIF//BVES//PANX1//GJA1//MAP2K6//CPEB4
GO:0043267	negative regulation of potassium ion transport	Biological process	6	36	1172	17653	2.51038	0.0296899	0.760287	1.52739	0.00511945	CAB39//CASQ2//KCNE3//ANK3//SUMO1//ADCYAP1
GO:0006275	regulation of DNA replication	Biological process	14	121	1172	17653	1.74274	0.0296984	0.760287	1.52727	0.0119454	PDS5A//FBXW7//CST3//EREG//CACYBP//GLI1//HRAS//MAP2K4//STN1//ATG7//ESCO2//ZBTB38//MCIDAS//CCDC88A
GO:0051592	response to calcium ion	Biological process	14	121	1172	17653	1.74274	0.0296984	0.760287	1.52727	0.0119454	CASQ2//PPIF//ECT2//ALOX5AP//FUS//CLIC4//CACYBP//GPLD1//BRAF//ANXA7//PPP3CA//SPARC//THBS1//ALG2
GO:0006364	rRNA processing	Biological process	26	265	1172	17653	1.47781	0.029773	0.760287	1.52618	0.0221843	THUMPD1//UTP20//WDR37//MAK16//HEATR1//RPS14//BYSL//RRP36//BMS1//FTSJ3//SART1//SRFBP1//RPS28//UTP14C//NSUN5//RPP30//DIS3L2//DIS3//DDX51//RPL22//RPL28//RPL32//RPS3//RPS15A//RBFA//IMP4
GO:0014706	striated muscle tissue development	Biological process	35	379	1172	17653	1.39098	0.030074	0.760287	1.52181	0.0298635	BMPR1A//ADAMTS9//BVES//MAPK14//SIX4//SIX1//CFLAR//ZNF689//SMYD1//EGR2//ANKRD1//BCL9L//HLF//FOXN2//GJA1//CHRND//MSTN//PLN//MYH11//PPP3CA//XK//HDAC4//CACYBP//PROX2//MYOCD//TBX20//PKP2//TPM1//TENM4//SAV1//FGF2//GLI1//MAP2K4//NEBL//CYP26B1
GO:0010882	regulation of cardiac muscle contraction by calcium ion signaling	Biological process	5	27	1172	17653	2.78931	0.0303953	0.760287	1.51719	0.00426621	ATP1A2//PLN//CASQ2//ATP2A2//HDAC4
GO:1900101	regulation of endoplasmic reticulum unfolded protein response	Biological process	5	27	1172	17653	2.78931	0.0303953	0.760287	1.51719	0.00426621	ERN1//DNAJB9//DAB2IP//TMEM33//PTPN2
GO:0071241	cellular response to inorganic substance	Biological process	19	180	1172	17653	1.58991	0.0304376	0.760287	1.51659	0.0162116	SOD1//MT1A//SUMO1//PPIF//ECT2//ALOX5AP//FUS//CLIC4//CACYBP//GPLD1//BRAF//TF//TFR2//ANK3//PRKN//MTR//CFLAR//CCNA2//SPIDR
GO:0072503	cellular divalent inorganic cation homeostasis	Biological process	41	457	1172	17653	1.35132	0.0305417	0.760287	1.51511	0.0349829	CASQ2//DMPK//ANXA7//HTR2C//ATP2A2//ATP2B3//PKHD1//CCR2//XK//CALCB//SLC39A14//MT1A//SLC30A5//ADCYAP1//CCR6//CCR7//TAC4//GJA1//UTS2R//CXCR2//PIK3CG//CHRNA10//TRPC5//GALR2//PML//P2RX5//SRI//ATP1A2//PLN//MYO5A//TGM2//FGF2//TRPV1//CEMIP//F2RL2//GPR4//GRM1//SLC30A3//SLC30A4//FAM155B//CALCR
GO:0032413	negative regulation of ion transmembrane transporter activity	Biological process	10	77	1172	17653	1.95614	0.0306178	0.760287	1.51403	0.00853242	SRI//CASQ2//CAB39//PLN//GEM//KCNE3//ANK3//SUMO1//ATP1A2//HECW2
GO:0071322	cellular response to carbohydrate stimulus	Biological process	15	133	1172	17653	1.69875	0.0306226	0.760287	1.51396	0.0127986	GPLD1//HIF1A//SRI//GPR68//SLC9B2//ENY2//PCK1//CYP7A1//ERN1//OPA1//PDK3//PPP3CA//RAP1A//MAP2K6//MAP2K4
GO:0000186	activation of MAPKK activity	Biological process	8	56	1172	17653	2.15176	0.0306394	0.760287	1.51372	0.00682594	GRM1//KIDINS220//TAOK1//RAP1A//BRAF//STK3//MAP3K7//LAMTOR3
GO:0007399	nervous system development	Biological process	174	2296	1172	17653	1.14148	0.0307315	0.760287	1.51242	0.148464	SATB2//GJA1//TUBB2B//TBX20//SOX1//STK3//NODAL//SPINT2//LIAS//COBL//SETD2//MKS1//SEMA4C//LMO4//HIF1A//KCTD11//KERA//LRRC55//ANK3//MAP2//RAB8A//OGN//PITPNA//SHTN1//WNT7A//SLITRK2//CYFIP1//SH3KBP1//HRAS//DRAXIN//KIF5A//NTN4//BDNF//KLF7//UNC5C//NRP2//BOC//RPS6KA5//FEZ1//CRTAC1//PCDH17//PCDHB13//PCDHB11//COX7B//GABRA4//ASIC2//ARSB//PRKN//SH3GL2//TIMP4//GLI1//COL4A1//CST3//EGR2//RAB18//AMIGO2//SHROOM2/…
GO:0034766	negative regulation of ion transmembrane transport	Biological process	12	99	1172	17653	1.82573	0.030816	0.760287	1.51122	0.0102389	THBS1//SRI//CASQ2//CAB39//PLN//GEM//KCNE3//ANK3//SUMO1//ATP1A2//PPIF//HECW2
GO:0008631	intrinsic apoptotic signaling pathway in response to oxidative stress	Biological process	7	46	1172	17653	2.29209	0.0308444	0.760287	1.51082	0.0059727	HTRA2//VNN1//SOD1//HIF1A//PRKN//FBXW7//PML
GO:0031050	dsRNA fragmentation	Biological process	7	46	1172	17653	2.29209	0.0308444	0.760287	1.51082	0.0059727	TERT//TSN//TSNAX//SMAD2//PPP3CA//ZC3H10//BCDIN3D
GO:0070918	production of small RNA involved in gene silencing by RNA	Biological process	7	46	1172	17653	2.29209	0.0308444	0.760287	1.51082	0.0059727	TERT//TSN//TSNAX//SMAD2//PPP3CA//ZC3H10//BCDIN3D
GO:0060401	cytosolic calcium ion transport	Biological process	17	157	1172	17653	1.63095	0.0316861	0.760287	1.49913	0.0145051	PML//P2RX5//SRI//CASQ2//ATP1A2//PLN//MYO5A//OPA1//CCR7//FGF2//HTR2C//TRPV1//CEMIP//FAM155B//ATP2A2//CALCR//CTGF
GO:0006936	muscle contraction	Biological process	33	355	1172	17653	1.40016	0.0317447	0.760287	1.49833	0.028157	CHRND//TPM1//NMUR1//MYH11//ROCK1//ATP1A2//CASQ2//SRI//MYOCD//PLN//ATP2A2//HDAC4//DMPK//PIK3CG//KCNQ1//MAP2K6//TRPV1//SOD1//CTGF//PKP2//SUMO1//GPD1L//GJA1//DSC2//KCNJ5//KIT//KCNE3//ITGB5//TBX20//UTRN//VCL//CALD1//GALR2
GO:0072359	circulatory system development	Biological process	89	1105	1172	17653	1.21316	0.0319709	0.760287	1.49525	0.0759386	COL8A2//MAPK14//CTGF//DAB2IP//EREG//CLIC4//ANGPT2//SETD2//HIF1A//PIK3CG//ROBO4//SYK//WNT7A//NOX5//NRP2//APLN//FMNL3//CDX4//AHR//COL4A1//TBX20//WARS2//MYO1E//ZMIZ1//MYOCD//NODAL//FBXW7//TMEM231//CCBE1//PROX2//GJA1//NOTO//LOXL2//THBS1//RSPO3//FGF2//GPLD1//TAB1//MSX2//BMPR1A//SIX1//STK3//ADAMTS9//ERG//DAND5//LUZP1//LMO4//BVES//GATA5//SMYD1//CACYBP//SH3PXD2B//PKP2//SPARC//SRI//GPR4//PML//ROCK1//TNMD/…
GO:0001767	establishment of lymphocyte polarity	Biological process	3	11	1172	17653	4.1079	0.0322099	0.760287	1.49201	0.00255973	CCR7//CYP26B1//DOCK8
GO:0010764	negative regulation of fibroblast migration	Biological process	3	11	1172	17653	4.1079	0.0322099	0.760287	1.49201	0.00255973	FGF2//BRAF//C5ORF30
GO:0014870	response to muscle inactivity	Biological process	3	11	1172	17653	4.1079	0.0322099	0.760287	1.49201	0.00255973	UTRN//MTMR4//HDAC4
GO:0038065	collagen-activated signaling pathway	Biological process	3	11	1172	17653	4.1079	0.0322099	0.760287	1.49201	0.00255973	COL4A1//DDR2//SYK
GO:0042535	positive regulation of tumor necrosis factor biosynthetic process	Biological process	3	11	1172	17653	4.1079	0.0322099	0.760287	1.49201	0.00255973	LBP//THBS1//CCR2
GO:0045919	positive regulation of cytolysis	Biological process	3	11	1172	17653	4.1079	0.0322099	0.760287	1.49201	0.00255973	GPLD1//LBP//CFHR5
GO:0046929	negative regulation of neurotransmitter secretion	Biological process	3	11	1172	17653	4.1079	0.0322099	0.760287	1.49201	0.00255973	PRKN//RAP1A//BRAF
GO:0051451	myoblast migration	Biological process	3	11	1172	17653	4.1079	0.0322099	0.760287	1.49201	0.00255973	SIX4//ROCK1//SIX1
GO:0060453	regulation of gastric acid secretion	Biological process	3	11	1172	17653	4.1079	0.0322099	0.760287	1.49201	0.00255973	TRPV1//KCNQ1//SGK1
GO:0060992	response to fungicide	Biological process	3	11	1172	17653	4.1079	0.0322099	0.760287	1.49201	0.00255973	BCL2L1//KLF2//XRN1
GO:0071044	histone mRNA catabolic process	Biological process	3	11	1172	17653	4.1079	0.0322099	0.760287	1.49201	0.00255973	DCP2//LSM1//XRN1
GO:1902260	negative regulation of delayed rectifier potassium channel activity	Biological process	3	11	1172	17653	4.1079	0.0322099	0.760287	1.49201	0.00255973	KCNE3//ANK3//SUMO1
GO:0071359	cellular response to dsRNA	Biological process	9	67	1172	17653	2.02329	0.0323243	0.760287	1.49047	0.00767918	TERT//TSN//TSNAX//SMAD2//DDX58//PPP3CA//ZC3H10//BCDIN3D//NFKB1
GO:0016043	cellular component organization	Biological process	446	6269	1172	17653	1.07159	0.0325492	0.760287	1.48746	0.380546	OPA1//MRPL17//RPS14//RPS28//ATG7//RAB35//TRAPPC8//ATG2B//MAP1LC3B2//MAP1LC3B//ULK1//GEM//SEPT10//CENPA//CAMSAP2//TUBB2B//MAP2//MARK4//ATXN7//TUBB6//AAR2//CRNKL1//MX1//MX2//PRKN//MIEF1//SNRNP200//SART1//GTF2H2//TEP1//TERT//STN1//KLF2//MAPK14//ECT2//CYFIP1//TENM4//CDH19//LIPA//NUP98//CTGF//EPB41L3//SGK3//IGFBPL1//LAMTOR1//SGK1//PPP1R9B//MYOCD//MTCL1//NODAL//BCL2L1//CLIC4//TNMD//SH3GL2//SYK//MAGI2//…
GO:0032409	regulation of transporter activity	Biological process	25	255	1172	17653	1.47669	0.0328536	0.760287	1.48342	0.0213311	PPIF//GJA1//MYO5A//SGK3//SGK1//PLN//SRI//CASQ2//CAB39//KCNE3//GEM//NIPSNAP2//SUMO1//ANK3//GALR2//ATP1A2//LRRC55//CNIH3//SHISA6//SHISA7//GPD1L//UTRN//HECW2//GLRX//ARC
GO:0042592	homeostatic process	Biological process	133	1720	1172	17653	1.1647	0.0329467	0.760287	1.48219	0.113481	TEP1//TERT//STN1//TRPV1//FLT3//CTGF//ACACA//POC1B//AZGP1//SOD1//TF//HIF1A//UTS2R//ADCY9//CASQ2//TXNRD3//GLRX//TMX4//TXNDC16//PRDX6//DMPK//ANXA7//HTR2C//ATP2A2//ATP2B3//PKHD1//CCR2//XK//CALCB//HJV//ACO1//TFR2//SRI//SLC39A14//MT1A//SLC30A5//ATP1A2//SLC26A4//IL2RA//SMG6//CLIC4//ADCYAP1//CCR6//CCR7//TAC4//GJA1//CXCR2//PIK3CG//CHRNA10//TRPC5//GALR2//PML//P2RX5//MKS1//PLN//ANK3//UBE2S//UBE2K//PRKN//KIT…
GO:1905897	regulation of response to endoplasmic reticulum stress	Biological process	10	78	1172	17653	1.93106	0.0331133	0.760287	1.48	0.00853242	ERN1//OPA1//PRKN//PTPN2//USP14//DNAJB9//DAB2IP//TMEM33//UBE2J1//USP25
GO:0034641	cellular nitrogen compound metabolic process	Biological process	485	6851	1172	17653	1.0663	0.0332353	0.760287	1.4784	0.413823	SLC25A15//ASL//SLC25A2//SUPT16H//MCM6//NUP98//POLK//POLE3//CCDC88A//FAM111A//MCM8//E2F6//KLF2//CDX4//TCERG1//KLF8//HJV//GLIS1//CUX1//DAB2IP//EID2//ZNF431//RTF1//SATB2//GABPA//ANKRD1//PROX2//CNOT7//HDAC2//LOXL2//SMAD2//MSX2//NFKB1//NFX1//NODAL//YBX1//PRKN//ZNF589//WWOX//PRRX1//GATAD2A//THAP1//YEATS2//DUSP22//TBX20//ZNF608//HOMEZ//PTPN2//KDM5A//TRIM27//RFX5//RNF2//RPS14//PRDM16//GZF1//SIX1//SUMO1//…
GO:0060333	interferon-gamma-mediated signaling pathway	Biological process	11	89	1172	17653	1.86163	0.0332722	0.760287	1.47792	0.00938567	PTPN2//SUMO1//TXK//FCGR1B//GBP2//HLA-DRB1//HLA-E//OAS3//PML//TRIM26//OASL
GO:0051100	negative regulation of binding	Biological process	17	158	1172	17653	1.62063	0.0334003	0.760287	1.47625	0.0145051	PIM2//CARD16//DNAJB2//CTNNBIP1//EPB41L5//ROCK1//CFHR5//PPP3CA//HDAC2//SUMO1//HMGA2//CRTAC1//PTPRF//PEX19//PLN//MSX2//SRI
GO:0008016	regulation of heart contraction	Biological process	24	243	1172	17653	1.48763	0.0334093	0.760287	1.47613	0.0204778	ATP1A2//ATP2A2//PLN//APLN//BVES//GPD1L//CASQ2//TPM1//SRI//KCNQ1//HDAC4//PIK3CG//CTGF//KCNJ14//KCNK1//KCNK6//SUMO1//GJA1//PKP2//DSC2//KCNE3//KCNJ5//DMPK//ATP2B3
GO:0030072	peptide hormone secretion	Biological process	24	243	1172	17653	1.48763	0.0334093	0.760287	1.47613	0.0204778	HNF4A//G6PC2//RAP1A//CPLX1//ADCYAP1//ILDR2//SMAD2//MYO5A//GJA1//GPLD1//HIF1A//SRI//GPR68//HTR2C//BMP8A//PRKN//PPP3CA//PDE8B//APLN//SLC9B2//ENY2//UBE2Q1//ILDR1//TFR2
GO:0016236	macroautophagy	Biological process	28	293	1172	17653	1.4394	0.0334368	0.760287	1.47578	0.0238908	ATG7//RAB35//TRAPPC8//ATG2B//MAP1LC3B2//MAP1LC3B//ULK1//PRKN//PIM2//HIF1A//SCOC//BNIP3L//MAP3K7//STX17//ERN1//GBA//LAMTOR1//LAMTOR3//FYCO1//FEZ1//HTRA2//VPS13C//SNF8//VPS37A//VTA1//C6ORF106//STAM//VMP1
GO:0043523	regulation of neuron apoptotic process	Biological process	20	194	1172	17653	1.55281	0.0334491	0.760287	1.47562	0.0170648	TOX3//HRAS//DRAXIN//PRKN//SIX4//BCL2L1//ROCK1//BDNF//ITSN1//SIX1//SOD1//BRAF//TERT//CPEB4//GDF5//MAP2K4//HDAC4//HIF1A//FBXW7//SIGMAR1
GO:0000462	maturation of SSU-rRNA from tricistronic rRNA transcript (SSU-rRNA, 5.8S rRNA, LSU-rRNA)	Biological process	6	37	1172	17653	2.44253	0.0335153	0.760287	1.47476	0.00511945	UTP20//HEATR1//RPS14//BYSL//RRP36//BMS1
GO:0043406	positive regulation of MAP kinase activity	Biological process	26	268	1172	17653	1.46127	0.0335623	0.760287	1.47415	0.0221843	TAB1//DAB2IP//MAP4K3//GRM1//KIDINS220//TAOK1//RAP1A//BRAF//STK3//MAP3K7//LAMTOR3//MAPK14//FGF2//KIT//MAP2K6//MAP2K4//SOD1//THBS1//UBE2N//ERN1//SYK//RPS3//RASGRP1//FLT3//HRAS//PIK3CG
GO:0080135	regulation of cellular response to stress	Biological process	57	672	1172	17653	1.2776	0.0335653	0.760287	1.47411	0.0486348	UBE2N//DAB2IP//ERN1//TAOK1//MAP2K4//SYK//RAD51AP1//USP51//SPIDR//SETD2//EIF2AK1//SEMA4C//RPS3//MAP3K7//ANKRD1//PRKN//RASGRP1//CCR7//CTGF//HRAS//WNT16//DUSP22//SLAMF1//STK3//WNT7A//PTPRF//BRAF//LRIG2//PRRX1//NUP98//NUP37//NUP214//DDAH1//HTRA2//VNN1//SOD1//CDKN2D//BCL2L1//OPA1//PTPN2//USP14//ATG7//HIF1A//FBXW7//DNAJB9//TMEM33//UBE2J1//USP25//VPS13C//FEM1B//BMPR1A//TERT//HMGA2//PML//SMG1//BCLAF1//NU…
GO:1903708	positive regulation of hemopoiesis	Biological process	18	170	1172	17653	1.59483	0.0335662	0.760287	1.4741	0.0153584	RASGRP1//VNN1//SYK//IL2RA//ZMIZ1//SART1//NLRP3//MAPK14//HIF1A//ACVR2A//LIF//SCIN//CTNNBIP1//PPARGC1B//TRIM58//PDCD2//SLC9B2//GPR68
GO:0007179	transforming growth factor beta receptor signaling pathway	Biological process	19	182	1172	17653	1.57244	0.0335733	0.760287	1.47401	0.0162116	EID2//SMAD2//ADAM17//THBS1//MYOCD//DAND5//BCL9L//PRDM16//MTMR4//NODAL//TAB1//FSHB//MSTN//ITGB5//PML//DUSP22//BMPR1A//MAP3K7//GDF5
GO:0042474	middle ear morphogenesis	Biological process	4	19	1172	17653	3.17101	0.0336132	0.760287	1.47349	0.00341297	NAGLU//INSIG2//PRRX1//SIX1
GO:0042533	tumor necrosis factor biosynthetic process	Biological process	4	19	1172	17653	3.17101	0.0336132	0.760287	1.47349	0.00341297	UBE2J1//LBP//THBS1//CCR2
GO:0042534	regulation of tumor necrosis factor biosynthetic process	Biological process	4	19	1172	17653	3.17101	0.0336132	0.760287	1.47349	0.00341297	LBP//THBS1//CCR2//UBE2J1
GO:0051238	sequestering of metal ion	Biological process	4	19	1172	17653	3.17101	0.0336132	0.760287	1.47349	0.00341297	SRI//SLC30A5//SLC30A3//SLC30A4
GO:0071731	response to nitric oxide	Biological process	4	19	1172	17653	3.17101	0.0336132	0.760287	1.47349	0.00341297	MTR//CFLAR//CCNA2//CCR7
GO:0072074	kidney mesenchyme development	Biological process	4	19	1172	17653	3.17101	0.0336132	0.760287	1.47349	0.00341297	BASP1//SIX4//SIX1//AMER1
GO:0072311	glomerular epithelial cell differentiation	Biological process	4	19	1172	17653	3.17101	0.0336132	0.760287	1.47349	0.00341297	MYO1E//MAGI2//BASP1//PROM1
GO:0098780	response to mitochondrial depolarisation	Biological process	4	19	1172	17653	3.17101	0.0336132	0.760287	1.47349	0.00341297	PRKN//HTRA2//GBA//VPS13C
GO:0099054	presynapse assembly	Biological process	4	19	1172	17653	3.17101	0.0336132	0.760287	1.47349	0.00341297	NLGN4X//PTPRD//PCDH17//WNT7A
GO:1903599	positive regulation of autophagy of mitochondrion	Biological process	4	19	1172	17653	3.17101	0.0336132	0.760287	1.47349	0.00341297	PRKN//GBA//VPS13C//HIF1A
GO:1990182	exosomal secretion	Biological process	4	19	1172	17653	3.17101	0.0336132	0.760287	1.47349	0.00341297	PRKN//SNF8//STAM//RAB27A
GO:0034656	nucleobase-containing small molecule catabolic process	Biological process	7	47	1172	17653	2.24332	0.0342422	0.766822	1.46544	0.0059727	ADA2//APOBEC3G//CDADC1//CDA//NUDT9//ENTPD1//ENTPD5
GO:1902475	L-alpha-amino acid transmembrane transport	Biological process	7	47	1172	17653	2.24332	0.0342422	0.766822	1.46544	0.0059727	SLC17A6//SLC1A3//ATP1A2//SLC7A2//SLC25A2//SLC25A15//SLC7A7
GO:1903146	regulation of autophagy of mitochondrion	Biological process	7	47	1172	17653	2.24332	0.0342422	0.766822	1.46544	0.0059727	PRKN//HIF1A//HTRA2//GBA//VPS13C//FBXW7//BNIP3L
GO:0060537	muscle tissue development	Biological process	36	396	1172	17653	1.3693	0.0344187	0.768229	1.46321	0.0307167	BMPR1A//ADAMTS9//BVES//MAPK14//SIX4//SIX1//CFLAR//ZNF689//SMYD1//EGR2//ANKRD1//BCL9L//HLF//FOXN2//GJA1//CHRND//MSTN//PLN//MYH11//PPP3CA//XK//HDAC4//CACYBP//PROX2//MYOCD//TBX20//PKP2//TPM1//TENM4//SAV1//FGF2//GLI1//MAP2K4//NEBL//CYP26B1//POGLUT1
GO:0051125	regulation of actin nucleation	Biological process	5	28	1172	17653	2.68969	0.0350462	0.777107	1.45536	0.00426621	ARFIP1//GMFB//TRIM27//SCIN//CYFIP1
GO:1901380	negative regulation of potassium ion transmembrane transport	Biological process	5	28	1172	17653	2.68969	0.0350462	0.777107	1.45536	0.00426621	CAB39//CASQ2//KCNE3//ANK3//SUMO1
GO:0009790	embryo development	Biological process	78	959	1172	17653	1.22509	0.03533	0.780839	1.45186	0.0665529	COBL//WNT7A//KLF2//TAB1//SLC34A2//EMX1//GABPA//GJA1//SMAD2//MYO1E//YBX1//ZMIZ1//KIDINS220//EPB41L5//BCL2L1//BMPR1A//TMEM231//TENM4//RNF2//ACVR2A//TBX20//SOX7//WLS//RTF1//POGLUT1//BYSL//NODAL//TAF8//GINS1//STK3//SPINT2//LIAS//SETD2//MKS1//SEMA4C//LMO4//HIF1A//NOTO//WNT16//SATB2//BASP1//APLN//NR5A2//HNF4A//KLHL12//CDX1//LUZP1//PBX1//PRRX1//CYP26B1//GDF5//SIX4//SIX1//MSX2//WNT9A//RUNX2//AFF3//KIT//I…
GO:0071705	nitrogen compound transport	Biological process	171	2264	1172	17653	1.13766	0.0355876	0.783116	1.4487	0.145904	CSE1L//NUP98//PML//PPP3CA//NUP214//ADCYAP1//NLRP3//SNAP23//SYK//MAPK14//TRPV1//SLC6A15//SLC6A12//SLC7A7//PEX1//PEX19//CASC3//UPF3B//SMG1//SMG6//WDR33//NUP37//RAB27A//TRAK2//AKAP5//KPNA4//NCKIPSD//EGR2//CRB1//ICMT//ZDHHC23//SSR1//RPL22//RPL28//RPL32//RPS3//RPS14//RPS15A//RPS28//SSR3//SCARB2//VPS13A//VPS13C//DNAJC19//TIMM8B//PMPCB//SLC17A6//SLC1A3//SLC17A5//SLC7A2//XK//RAB35//RABL2B//RABL2A//CHML//…
GO:0009798	axis specification	Biological process	11	90	1172	17653	1.84095	0.0357239	0.783116	1.44704	0.00938567	COBL//WNT7A//SMAD2//BASP1//CDX1//CDX4//RNF2//WLS//BMPR1A//NODAL//EPB41L5
[truncated: 279 more rows]

## Sheet: tRF-55 76-Arg-ACG-1-M2
GO.ID	Term	Ontology	Count	Pop.Hits	List.Total	Pop.Total	Fold.Enrichment	Pvalue	FDR	Enrichment.Score	Gene.Ratio	GENES
GO:0032025	response to cobalt ion	Biological process	3	10	286	17653	18.5171	0.000464124	1	3.33337	0.0104895	TIGAR//BNIP3//ALAD
[truncated: 260 more rows]
