# Supplementary material for: Expression Profiles of tRNA-Derived Small RNAs and Their Potential Roles in Primary Nasopharyngeal Carcinoma
Source: Front Mol Biosci. 2021 Dec 20;8:780621. doi: 10.3389/fmolb.2021.780621 (PMC8722782; doi:10.3389/fmolb.2021.780621)
Supplement: Supplementary file 3 [file Table4.XLSX]

## Sheet: tRF-1-28-Val-CAC-2
PathwayID	Definition	OriginalWebSite	Fisher-Pvalue	SelectionCounts	SelectionSize	Count	Size	FDR	Enrichment_Score	GeneRatio	Genes
hsa04658	Th1 and Th2 cell differentiation - Homo sapiens (human)	http://www.genome.jp/kegg-bin/show_pathway?hsa04658+917+54567+3112+3113+3117+3127+3559+3561+3566+3932+4094+5603+4773+4790+4794+4854+5335+3516+6777+6778	0.00103047	20	823	92	7906	0.155896	2.98696	0.024301	CD3G//DLL4//HLA-DOB//HLA-DPA1//HLA-DQA1//HLA-DRB5//IL2RA//IL2RG//IL4R//LCK//MAF//MAPK13//NFATC2//NFKB1//NFKBIE//NOTCH3//PLCG1//RBPJ//STAT5B//STAT6
hsa04659	Th17 cell differentiation - Homo sapiens (human)	http://www.genome.jp/kegg-bin/show_pathway?hsa04659+917+50943+3112+3113+3117+3127+3605+3554+3559+3561+3566+3572+3932+5603+2475+4773+4790+4794+5335+6777+6778+7046	0.00129499	22	823	107	7906	0.155896	2.88773	0.026731	CD3G//FOXP3//HLA-DOB//HLA-DPA1//HLA-DQA1//HLA-DRB5//IL17A//IL1R1//IL2RA//IL2RG//IL4R//IL6ST//LCK//MAPK13//MTOR//NFATC2//NFKB1//NFKBIE//PLCG1//STAT5B//STAT6//TGFBR1
hsa04340	Hedgehog signaling pathway - Homo sapiens (human)	http://www.genome.jp/kegg-bin/show_pathway?hsa04340+596+50937+1452+122011+23291+2736+4036+23295+5566+5567+5727+8405+339745	0.00140026	13	823	50	7906	0.155896	2.85379	0.015796	BCL2//CDON//CSNK1A1//CSNK1A1L//FBXW11//GLI2//LRP2//MGRN1//PRKACA//PRKACB//PTCH1//SPOP//SPOPL
hsa04923	Regulation of lipolysis in adipocytes - Homo sapiens (human)	http://www.genome.jp/kegg-bin/show_pathway?hsa04923+51099+113+153+2770+4878+4886+5140+5346+5566+5567+5592+5593+5743	0.00351242	13	823	55	7906	0.293287	2.45439	0.015796	ABHD5//ADCY7//ADRB1//GNAI1//NPPA//NPY1R//PDE3B//PLIN1//PRKACA//PRKACB//PRKG1//PRKG2//PTGS2
hsa05032	Morphine addiction - Homo sapiens (human)	http://www.genome.jp/kegg-bin/show_pathway?hsa05032+113+1812+9568+2560+2564+2567+2770+2791+2869+5136+5137+5139+5140+27115+5566+5567+5578	0.0117847	17	823	91	7906	0.572457	1.92868	0.020656	ADCY7//DRD1//GABBR2//GABRB1//GABRE//GABRG3//GNAI1//GNG11//GRK5//PDE1A//PDE1C//PDE3A//PDE3B//PDE7B//PRKACA//PRKACB//PRKCA
hsa05321	Inflammatory bowel disease (IBD) - Homo sapiens (human)	http://www.genome.jp/kegg-bin/show_pathway?hsa05321+50943+3112+3113+3117+3127+3605+3561+3566+4094+4790+6778+7043+7100	0.0150525	13	823	65	7906	0.572457	1.82239	0.015796	FOXP3//HLA-DOB//HLA-DPA1//HLA-DQA1//HLA-DRB5//IL17A//IL2RG//IL4R//MAF//NFKB1//STAT6//TGFB3//TLR5
hsa04611	Platelet activation - Homo sapiens (human)	http://www.genome.jp/kegg-bin/show_pathway?hsa04611+113+1278+2147+2149+2243+2770+2811+3673+3709+5603+340156+5023+64805+5294+5501+4659+5566+5567+5592+5593+6850	0.0165911	21	823	124	7906	0.572457	1.78012	0.025516	ADCY7//COL1A2//F2//F2R//FGA//GNAI1//GP1BA//ITGA2//ITPR2//MAPK13//MYLK4//P2RX1//P2RY12//PIK3CG//PPP1CC//PPP1R12A//PRKACA//PRKACB//PRKG1//PRKG2//SYK
hsa00051	Fructose and mannose metabolism - Homo sapiens (human)	http://www.genome.jp/kegg-bin/show_pathway?hsa00051+229+230+55556+8789+29925+5209+5372+6652	0.0174435	8	823	33	7906	0.572457	1.75837	0.009721	ALDOB//ALDOC//ENOSF1//FBP2//GMPPB//PFKFB3//PMM1//SORD
hsa00062	Fatty acid elongation - Homo sapiens (human)	http://www.genome.jp/kegg-bin/show_pathway?hsa00062+10449+64834+54898+6785+79071+401494+5538	0.0178289	7	823	27	7906	0.572457	1.74888	0.008505	ACAA2//ELOVL1//ELOVL2//ELOVL4//ELOVL6//HACD4//PPT1
hsa05166	Human T-cell leukemia virus 1 infection - Homo sapiens (human)	http://www.genome.jp/kegg-bin/show_pathway?hsa05166+113+811+890+898+917+64784+1437+1739+1871+1959+2114+8061+3112+3113+3117+3127+3383+3554+3559+3561+3932+4214+4773+4790+4801+5566+5567+6777+7043+7046+115650+8295+7416	0.018286	33	823	219	7906	0.572457	1.73788	0.040097	ADCY7//CALR//CCNA2//CCNE1//CD3G//CRTC3//CSF2//DLG1//E2F3//EGR2//ETS2//FOSL1//HLA-DOB//HLA-DPA1//HLA-DQA1//HLA-DRB5//ICAM1//IL1R1//IL2RA//IL2RG//LCK//MAP3K1//NFATC2//NFKB1//NFYB//PRKACA//PRKACB//STAT5B//TGFB3//TGFBR1//TNFRSF13C//TRRAP//VDAC1
hsa04660	T cell receptor signaling pathway - Homo sapiens (human)	http://www.genome.jp/kegg-bin/show_pathway?hsa04660+940+917+1437+1493+1739+9402+3932+10892+1326+5603+4773+4790+4794+5062+5335+5788+6654+10451	0.0188534	18	823	103	7906	0.572457	1.72461	0.021871	CD28//CD3G//CSF2//CTLA4//DLG1//GRAP2//LCK//MALT1//MAP3K8//MAPK13//NFATC2//NFKB1//NFKBIE//PAK2//PLCG1//PTPRC//SOS1//VAV3
hsa05323	Rheumatoid arthritis - Homo sapiens (human)	http://www.genome.jp/kegg-bin/show_pathway?hsa05323+51382+940+1435+1437+1493+2919+6387+2920+3112+3113+3117+3127+3383+3605+7043+10673	0.0295286	16	823	93	7906	0.794948	1.52976	0.019441	ATP6V1D//CD28//CSF1//CSF2//CTLA4//CXCL1//CXCL12//CXCL2//HLA-DOB//HLA-DPA1//HLA-DQA1//HLA-DRB5//ICAM1//IL17A//TGFB3//TNFSF13B
hsa01212	Fatty acid metabolism - Homo sapiens (human)	http://www.genome.jp/kegg-bin/show_pathway?hsa01212+10449+31+36+38+64834+54898+6785+79071+3992+401494+5538	0.0309411	11	823	57	7906	0.794948	1.50946	0.013366	ACAA2//ACACA//ACADSB//ACAT1//ELOVL1//ELOVL2//ELOVL4//ELOVL6//FADS1//HACD4//PPT1
hsa00770	Pantothenate and CoA biosynthesis - Homo sapiens (human)	http://www.genome.jp/kegg-bin/show_pathway?hsa00770+5167+339896+79646+51733+8876	0.0407234	5	823	19	7906	0.872429	1.39016	0.006075	ENPP1//GADL1//PANK3//UPB1//VNN1
hsa04310	Wnt signaling pathway - Homo sapiens (human)	http://www.genome.jp/kegg-bin/show_pathway?hsa04310+1452+122011+1501+23002+23291+8061+7976+8325+2239+27130+4040+4773+144165+5566+5567+5578+6259+6424+6477+50964+6907+79718+7481+7474	0.0417999	24	823	160	7906	0.872429	1.37882	0.029162	CSNK1A1//CSNK1A1L//CTNND2//DAAM1//FBXW11//FOSL1//FZD3//FZD8//GPC4//INVS//LRP6//NFATC2//PRICKLE1//PRKACA//PRKACB//PRKCA//RYK//SFRP4//SIAH1//SOST//TBL1X//TBL1XR1//WNT11//WNT5A
hsa05200	Pathways in cancer - Homo sapiens (human)	http://www.genome.jp/kegg-bin/show_pathway?hsa05200+113+578+596+673+675+91860+840+867+8030+898+29119+6387+54567+1871+54583+6921+2147+2149+8772+355+2247+7976+8325+2736+2770+2791+2947+3480+3559+3561+3566+3572+3575+3673+3827+3915+57121+4040+2122+4258+4436+4437+2956+2475+4790+4854+5335+51426+5566+5567+5578+5727+5743+5899+5915+5979+862+6654+6777+6778+7043+7046+7296+7423+7481+7474+7704	0.048743	67	823	529	7906	0.872429	1.31209	0.081409	ADCY7//BAK1//BCL2//BRAF//BRCA2//CALML4//CASP7//CBL//CCDC6//CCNE1//CTNNA3//CXCL12//DLL4//E2F3//EGLN1//ELOC//F2//F2R//FADD//FAS//FGF2//FZD3//FZD8//GLI2//GNAI1//GNG11//GSTM3//IGF1R//IL2RA//IL2RG//IL4R//IL6ST//IL7R//ITGA2//KNG1//LAMC1//LPAR5//LRP6//MECOM//MGST2//MSH2//MSH3//MSH6//MTOR//NFKB1//NOTCH3//PLCG1//POLK//PRKACA//PRKACB//PRKCA//PTCH1//PTGS2//RALB//RARB//RET//RUNX1T1//SOS1//STAT5B//STAT6//TGFB…
hsa00532	Glycosaminoglycan biosynthesis - chondroitin sulfate / dermatan sulfate - Homo sapiens (human)	http://www.genome.jp/kegg-bin/show_pathway?hsa00532+26229+55501+51363+29940+64132	0.0498063	5	823	20	7906	0.872429	1.30272	0.006075	B3GAT3//CHST12//CHST15//DSE//XYLT2

## Sheet: tRF-1-24-Ser-CGA-1-M3
PathwayID	Definition	OriginalWebSite	Fisher-Pvalue	SelectionCounts	SelectionSize	Count	Size	FDR	Enrichment_Score	GeneRatio	Genes
hsa00020	Citrate cycle (TCA cycle) - Homo sapiens (human)	http://www.genome.jp/kegg-bin/show_pathway?hsa00020+48+1743+4967+55753+5105+6389+6391	0.00263797	7	516	30	7906	0.780935	2.57873	0.013566	ACO1//DLST//OGDH//OGDHL//PCK1//SDHA//SDHC
hsa05168	Herpes simplex virus 1 infection - Homo sapiens (human)	http://www.genome.jp/kegg-bin/show_pathway?hsa05168+598+54205+23586+27102+1978+3123+3133+9641+6885+4790+4940+8503+5371+6850+10454+6891+284307+163227+7695+7699+169841+58500+113835+55900+80778+7587+353088+7594+80264+170959+162655+84436+51385+90317+342926+115509+7562+148206+100131827+388567+374928+163131+126017+55769+162962+91664+7643	0.00467626	47	516	491	7906	0.780935	2.3301	0.091085	BCL2L1//CYCS//DDX58//EIF2AK1//EIF4EBP1//HLA-DRB1//HLA-E//IKBKE//MAP3K7//NFKB1//OAS3//PIK3R3//PML//SYK//TAB1//TAP2//ZIK1//ZNF100//ZNF136//ZNF140//ZNF169//ZNF250//ZNF257//ZNF302//ZNF34//ZNF37A//ZNF429//ZNF43//ZNF430//ZNF431//ZNF519//ZNF528//ZNF589//ZNF616//ZNF677//ZNF689//ZNF708//ZNF714//ZNF717//ZNF749//ZNF773//ZNF780B//ZNF813//ZNF83//ZNF836//ZNF845//ZNF90
hsa03018	RNA degradation - Homo sapiens (human)	http://www.genome.jp/kegg-bin/show_pathway?hsa03018+25904+4850+29883+167227+22894+27257+51691+5042+140886+5073+54464	0.0130429	11	516	79	7906	0.810954	1.88462	0.021318	CNOT10//CNOT4//CNOT7//DCP2//DIS3//LSM1//LSM8//PABPC3//PABPC5//PARN//XRN1
hsa05014	Amyotrophic lateral sclerosis (ALS) - Homo sapiens (human)	http://www.genome.jp/kegg-bin/show_pathway?hsa05014+598+54205+2891+5608+1432+5530+6647+84134	0.0165222	8	516	51	7906	0.810954	1.78193	0.015504	BCL2L1//CYCS//GRIA2//MAP2K6//MAPK14//PPP3CA//SOD1//TOMM40L
hsa05162	Measles - Homo sapiens (human)	http://www.genome.jp/kegg-bin/show_pathway?hsa05162+598+54205+23586+27102+8667+9641+3559+3560+6885+4599+4790+4940+8503+51209+6504+51284	0.0174952	16	516	138	7906	0.810954	1.75708	0.031008	BCL2L1//CYCS//DDX58//EIF2AK1//EIF3H//IKBKE//IL2RA//IL2RB//MAP3K7//MX1//NFKB1//OAS3//PIK3R3//RAB9B//SLAMF1//TLR7
hsa04130	SNARE interactions in vesicular transport - Homo sapiens (human)	http://www.genome.jp/kegg-bin/show_pathway?hsa04130+51272+8773+8676+55014+53407+6843	0.0211196	6	516	34	7906	0.810954	1.67531	0.011628	BET1L//SNAP23//STX11//STX17//STX18//VAMP1
hsa04062	Chemokine signaling pathway - Homo sapiens (human)	http://www.genome.jp/kegg-bin/show_pathway?hsa04062+115+673+6362+6367+729230+1235+1236+9547+3577+3579+2790+54331+2793+131890+3265+4790+5294+8503+5906+6093	0.0216385	20	516	189	7906	0.810954	1.66477	0.03876	ADCY9//BRAF//CCL18//CCL22//CCR2//CCR6//CCR7//CXCL14//CXCR1//CXCR2//GNG10//GNG2//GNGT2//GRK7//HRAS//NFKB1//PIK3CG//PIK3R3//RAP1A//ROCK1
hsa05221	Acute myeloid leukemia - Homo sapiens (human)	http://www.genome.jp/kegg-bin/show_pathway?hsa05221+673+1978+2322+3265+3815+4790+8503+11040+5371	0.0266442	9	516	66	7906	0.810954	1.5744	0.017442	BRAF//EIF4EBP1//FLT3//HRAS//KIT//NFKB1//PIK3R3//PIM2//PML
hsa00062	Fatty acid elongation - Homo sapiens (human)	http://www.genome.jp/kegg-bin/show_pathway?hsa00062+11332+6785+79071+79993+51144	0.02836	5	516	27	7906	0.810954	1.54729	0.00969	ACOT7//ELOVL4//ELOVL6//ELOVL7//HSD17B12
hsa01040	Biosynthesis of unsaturated fatty acids - Homo sapiens (human)	http://www.genome.jp/kegg-bin/show_pathway?hsa01040+11332+6785+79071+79993+51144	0.02836	5	516	27	7906	0.810954	1.54729	0.00969	ACOT7//ELOVL4//ELOVL6//ELOVL7//HSD17B12
hsa04664	Fc epsilon RI signaling pathway - Homo sapiens (human)	http://www.genome.jp/kegg-bin/show_pathway?hsa04664+241+3265+8681+6416+5608+1432+8503+100137049+6850	0.0316509	9	516	68	7906	0.810954	1.49961	0.017442	ALOX5AP//HRAS//JMJD7-PLA2G4B//MAP2K4//MAP2K6//MAPK14//PIK3R3//PLA2G4B//SYK
hsa00531	Glycosaminoglycan degradation - Homo sapiens (human)	http://www.genome.jp/kegg-bin/show_pathway?hsa00531+411+2799+3373+4669	0.0317248	4	516	19	7906	0.810954	1.4986	0.007752	ARSB//GNS//HYAL1//NAGLU
hsa04140	Autophagy - animal - Homo sapiens (human)	http://www.genome.jp/kegg-bin/show_pathway?hsa04140+55102+10533+598+8837+23604+2081+3091+3265+6885+9110+8503+4218+55014+8408+81671	0.0331168	15	516	137	7906	0.810954	1.47995	0.02907	ATG2B//ATG7//BCL2L1//CFLAR//DAPK2//ERN1//HIF1A//HRAS//MAP3K7//MTMR4//PIK3R3//RAB8A//STX17//ULK1//VMP1
hsa03015	mRNA surveillance pathway - Homo sapiens (human)	http://www.genome.jp/kegg-bin/show_pathway?hsa03015+22794+1477+2935+124540+5042+140886+64895+23049+23293+65109+55339	0.0339921	11	516	91	7906	0.810954	1.46862	0.021318	CASC3//CSTF1//GSPT1//MSI2//PABPC3//PABPC5//PAPOLG//SMG1//SMG6//UPF3B//WDR33
hsa04151	PI3K-Akt signaling pathway - Homo sapiens (human)	http://www.genome.jp/kegg-bin/show_pathway?hsa04151+285+598+627+1282+1286+1297+9586+1978+2069+2247+2250+2322+57818+2790+54331+2793+3265+3559+3560+3693+3694+3815+3910+9863+4790+5105+5294+8503+6446+23678+6850+7057	0.036777	32	516	354	7906	0.818901	1.43442	0.062016	ANGPT2//BCL2L1//BDNF//COL4A1//COL4A4//COL9A1//CREB5//EIF4EBP1//EREG//FGF2//FGF5//FLT3//G6PC2//GNG10//GNG2//GNGT2//HRAS//IL2RA//IL2RB//ITGB5//ITGB6//KIT//LAMA4//MAGI2//NFKB1//PCK1//PIK3CG//PIK3R3//SGK1//SGK3//SYK//THBS1

## Sheet: tRF-55-76-Arg-ACG-1-M2
PathwayID	Definition	OriginalWebSite	Fisher-Pvalue	SelectionCounts	SelectionSize	Count	Size	FDR	Enrichment_Score	GeneRatio	Genes
hsa04931	Insulin resistance - Homo sapiens (human)	http://www.genome.jp/kegg-bin/show_pathway?hsa04931+32+208+1374+5599+5564+5524+6196	0.00148258	7	124	108	7906	0.495183	2.82898	0.056452	ACACB//AKT2//CPT1A//MAPK8//PRKAB1//PTPA//RPS6KA2
hsa04920	Adipocytokine signaling pathway - Homo sapiens (human)	http://www.genome.jp/kegg-bin/show_pathway?hsa04920+32+208+1374+5599+5564	0.00441737	5	124	69	7906	0.695913	2.35484	0.040323	ACACB//AKT2//CPT1A//MAPK8//PRKAB1
hsa00510	N-Glycan biosynthesis - Homo sapiens (human)	http://www.genome.jp/kegg-bin/show_pathway?hsa00510+56052+23193+6480+84620	0.00761136	4	124	50	7906	0.695913	2.11854	0.032258	ALG1//GANAB//ST6GAL1//ST6GAL2
hsa05135	Yersinia infection - Homo sapiens (human)	http://www.genome.jp/kegg-bin/show_pathway?hsa05135+208+23365+5599+4210+6196+147179	0.011269	6	124	120	7906	0.695913	1.94812	0.048387	AKT2//ARHGEF12//MAPK8//MEFV//RPS6KA2//WIPF2
hsa04710	Circadian rhythm - Homo sapiens (human)	http://www.genome.jp/kegg-bin/show_pathway?hsa04710+1453+26224+5564	0.0122911	3	124	31	7906	0.695913	1.91041	0.024194	CSNK1D//FBXL3//PRKAB1
hsa05130	Pathogenic Escherichia coli infection - Homo sapiens (human)	http://www.genome.jp/kegg-bin/show_pathway?hsa05130+375+23365+55971+578+9265+5599+81027+147179	0.0135288	8	124	201	7906	0.695913	1.86874	0.064516	ARF1//ARHGEF12//BAIAP2L1//BAK1//CYTH3//MAPK8//TUBB1//WIPF2
hsa00051	Fructose and mannose metabolism - Homo sapiens (human)	http://www.genome.jp/kegg-bin/show_pathway?hsa00051+226+57103+26007	0.014585	3	124	33	7906	0.695913	1.83609	0.024194	ALDOA//TIGAR//TKFC
hsa04914	Progesterone-mediated oocyte maturation - Homo sapiens (human)	http://www.genome.jp/kegg-bin/show_pathway?hsa04914+208+64682+5599+6196+102723555	0.0194203	5	124	99	7906	0.810798	1.71174	0.040323	AKT2//ANAPC1//MAPK8//RPS6KA2//SPDYE16
hsa01200	Carbon metabolism - Homo sapiens (human)	http://www.genome.jp/kegg-bin/show_pathway?hsa01200+226+2731+9563+4967+26007	0.036512	5	124	117	7906	0.978412	1.43756	0.040323	ALDOA//GLDC//H6PD//OGDH//TKFC
hsa04510	Focal adhesion - Homo sapiens (human)	http://www.genome.jp/kegg-bin/show_pathway?hsa04510+87+208+1298+5599+10398+55742+53358	0.0366746	7	124	199	7906	0.978412	1.43563	0.056452	ACTN1//AKT2//COL9A2//MAPK8//MYL9//PARVA//SHC3
hsa04152	AMPK signaling pathway - Homo sapiens (human)	http://www.genome.jp/kegg-bin/show_pathway?hsa04152+32+208+1374+1994+5564	0.0400417	5	124	120	7906	0.978412	1.39749	0.040323	ACACB//AKT2//CPT1A//ELAVL1//PRKAB1
hsa04340	Hedgehog signaling pathway - Homo sapiens (human)	http://www.genome.jp/kegg-bin/show_pathway?hsa04340+50937+1453+157	0.0432872	3	124	50	7906	0.978412	1.36364	0.024194	CDON//CSNK1D//GRK3
hsa00514	Other types of O-glycan biosynthesis - Homo sapiens (human)	http://www.genome.jp/kegg-bin/show_pathway?hsa00514+6480+84620	0.0459503	2	124	22	7906	0.978412	1.33771	0.016129	ST6GAL1//ST6GAL2
hsa00340	Histidine metabolism - Homo sapiens (human)	http://www.genome.jp/kegg-bin/show_pathway?hsa00340+222+443	0.0498215	2	124	23	7906	0.978412	1.30258	0.016129	ALDH3B2//ASPA
